# Supplementary material for: Super-additive cooperation
Source: Nature. 2024 Feb 21;626(8001):1034–41. doi: 10.1038/s41586-024-07077-w (PMC10901731; doi:10.1038/s41586-024-07077-w)
Supplement: Supplementary file 3 — Source Data Fig. 2 [file 41586_2024_7077_MOESM3_ESM.xlsx]

## Sheet: dataFigure2
actualMeanSurplusValue	actualPlus999BootstrappedMeanSurplusValues	dimensionality	migration	lifeCycle	initConditions
0.995427	0.993661	2	8	Decoupled	AllPerfectReciprocity
0.995427	0.993807	2	8	Decoupled	AllPerfectReciprocity
0.995427	0.99385	2	8	Decoupled	AllPerfectReciprocity
0.995427	0.993879	2	8	Decoupled	AllPerfectReciprocity
0.995427	0.993885	2	8	Decoupled	AllPerfectReciprocity
0.995427	0.993931	2	8	Decoupled	AllPerfectReciprocity
0.995427	0.994015	2	8	Decoupled	AllPerfectReciprocity
0.995427	0.994064	2	8	Decoupled	AllPerfectReciprocity
0.995427	0.994105	2	8	Decoupled	AllPerfectReciprocity
0.995427	0.994107	2	8	Decoupled	AllPerfectReciprocity
0.995427	0.994148	2	8	Decoupled	AllPerfectReciprocity
0.995427	0.994165	2	8	Decoupled	AllPerfectReciprocity
0.995427	0.994167	2	8	Decoupled	AllPerfectReciprocity
0.995427	0.994203	2	8	Decoupled	AllPerfectReciprocity
0.995427	0.994213	2	8	Decoupled	AllPerfectReciprocity
0.995427	0.994253	2	8	Decoupled	AllPerfectReciprocity
0.995427	0.994257	2	8	Decoupled	AllPerfectReciprocity
0.995427	0.994262	2	8	Decoupled	AllPerfectReciprocity
0.995427	0.994262	2	8	Decoupled	AllPerfectReciprocity
0.995427	0.994276	2	8	Decoupled	AllPerfectReciprocity
0.995427	0.994298	2	8	Decoupled	AllPerfectReciprocity
0.995427	0.994302	2	8	Decoupled	AllPerfectReciprocity
0.995427	0.994311	2	8	Decoupled	AllPerfectReciprocity
0.995427	0.994311	2	8	Decoupled	AllPerfectReciprocity
0.995427	0.994328	2	8	Decoupled	AllPerfectReciprocity
0.995427	0.994347	2	8	Decoupled	AllPerfectReciprocity
0.995427	0.994357	2	8	Decoupled	AllPerfectReciprocity
0.995427	0.994366	2	8	Decoupled	AllPerfectReciprocity
0.995427	0.994375	2	8	Decoupled	AllPerfectReciprocity
0.995427	0.99438	2	8	Decoupled	AllPerfectReciprocity
0.995427	0.994381	2	8	Decoupled	AllPerfectReciprocity
0.995427	0.994396	2	8	Decoupled	AllPerfectReciprocity
0.995427	0.994396	2	8	Decoupled	AllPerfectReciprocity
0.995427	0.9944	2	8	Decoupled	AllPerfectReciprocity
0.995427	0.994405	2	8	Decoupled	AllPerfectReciprocity
0.995427	0.99441	2	8	Decoupled	AllPerfectReciprocity
0.995427	0.994412	2	8	Decoupled	AllPerfectReciprocity
0.995427	0.994424	2	8	Decoupled	AllPerfectReciprocity
0.995427	0.994437	2	8	Decoupled	AllPerfectReciprocity
0.995427	0.994438	2	8	Decoupled	AllPerfectReciprocity
0.995427	0.994457	2	8	Decoupled	AllPerfectReciprocity
0.995427	0.994459	2	8	Decoupled	AllPerfectReciprocity
0.995427	0.994463	2	8	Decoupled	AllPerfectReciprocity
0.995427	0.994463	2	8	Decoupled	AllPerfectReciprocity
0.995427	0.994482	2	8	Decoupled	AllPerfectReciprocity
0.995427	0.994485	2	8	Decoupled	AllPerfectReciprocity
0.995427	0.994489	2	8	Decoupled	AllPerfectReciprocity
0.995427	0.994495	2	8	Decoupled	AllPerfectReciprocity
0.995427	0.994495	2	8	Decoupled	AllPerfectReciprocity
0.995427	0.994498	2	8	Decoupled	AllPerfectReciprocity
0.995427	0.994507	2	8	Decoupled	AllPerfectReciprocity
0.995427	0.994516	2	8	Decoupled	AllPerfectReciprocity
0.995427	0.994522	2	8	Decoupled	AllPerfectReciprocity
0.995427	0.994526	2	8	Decoupled	AllPerfectReciprocity
0.995427	0.994535	2	8	Decoupled	AllPerfectReciprocity
0.995427	0.994547	2	8	Decoupled	AllPerfectReciprocity
0.995427	0.994549	2	8	Decoupled	AllPerfectReciprocity
0.995427	0.994553	2	8	Decoupled	AllPerfectReciprocity
0.995427	0.994553	2	8	Decoupled	AllPerfectReciprocity
0.995427	0.994555	2	8	Decoupled	AllPerfectReciprocity
0.995427	0.994565	2	8	Decoupled	AllPerfectReciprocity
0.995427	0.994568	2	8	Decoupled	AllPerfectReciprocity
0.995427	0.994571	2	8	Decoupled	AllPerfectReciprocity
0.995427	0.994598	2	8	Decoupled	AllPerfectReciprocity
0.995427	0.994604	2	8	Decoupled	AllPerfectReciprocity
0.995427	0.994609	2	8	Decoupled	AllPerfectReciprocity
0.995427	0.99461	2	8	Decoupled	AllPerfectReciprocity
0.995427	0.994619	2	8	Decoupled	AllPerfectReciprocity
0.995427	0.994622	2	8	Decoupled	AllPerfectReciprocity
0.995427	0.99463	2	8	Decoupled	AllPerfectReciprocity
0.995427	0.994644	2	8	Decoupled	AllPerfectReciprocity
0.995427	0.99466	2	8	Decoupled	AllPerfectReciprocity
0.995427	0.994662	2	8	Decoupled	AllPerfectReciprocity
0.995427	0.994663	2	8	Decoupled	AllPerfectReciprocity
0.995427	0.994664	2	8	Decoupled	AllPerfectReciprocity
0.995427	0.99467	2	8	Decoupled	AllPerfectReciprocity
0.995427	0.99467	2	8	Decoupled	AllPerfectReciprocity
0.995427	0.994672	2	8	Decoupled	AllPerfectReciprocity
0.995427	0.994673	2	8	Decoupled	AllPerfectReciprocity
0.995427	0.994676	2	8	Decoupled	AllPerfectReciprocity
0.995427	0.994678	2	8	Decoupled	AllPerfectReciprocity
0.995427	0.994679	2	8	Decoupled	AllPerfectReciprocity
0.995427	0.994683	2	8	Decoupled	AllPerfectReciprocity
0.995427	0.994684	2	8	Decoupled	AllPerfectReciprocity
0.995427	0.994688	2	8	Decoupled	AllPerfectReciprocity
0.995427	0.994689	2	8	Decoupled	AllPerfectReciprocity
0.995427	0.994698	2	8	Decoupled	AllPerfectReciprocity
0.995427	0.994699	2	8	Decoupled	AllPerfectReciprocity
0.995427	0.9947	2	8	Decoupled	AllPerfectReciprocity
0.995427	0.994703	2	8	Decoupled	AllPerfectReciprocity
0.995427	0.994707	2	8	Decoupled	AllPerfectReciprocity
0.995427	0.994716	2	8	Decoupled	AllPerfectReciprocity
0.995427	0.99472	2	8	Decoupled	AllPerfectReciprocity
0.995427	0.994727	2	8	Decoupled	AllPerfectReciprocity
0.995427	0.994732	2	8	Decoupled	AllPerfectReciprocity
0.995427	0.994733	2	8	Decoupled	AllPerfectReciprocity
0.995427	0.994735	2	8	Decoupled	AllPerfectReciprocity
0.995427	0.994735	2	8	Decoupled	AllPerfectReciprocity
0.995427	0.994736	2	8	Decoupled	AllPerfectReciprocity
0.995427	0.994742	2	8	Decoupled	AllPerfectReciprocity
0.995427	0.994747	2	8	Decoupled	AllPerfectReciprocity
0.995427	0.994751	2	8	Decoupled	AllPerfectReciprocity
0.995427	0.994754	2	8	Decoupled	AllPerfectReciprocity
0.995427	0.994763	2	8	Decoupled	AllPerfectReciprocity
0.995427	0.994765	2	8	Decoupled	AllPerfectReciprocity
0.995427	0.994765	2	8	Decoupled	AllPerfectReciprocity
0.995427	0.994766	2	8	Decoupled	AllPerfectReciprocity
0.995427	0.994769	2	8	Decoupled	AllPerfectReciprocity
0.995427	0.994773	2	8	Decoupled	AllPerfectReciprocity
0.995427	0.994775	2	8	Decoupled	AllPerfectReciprocity
0.995427	0.994775	2	8	Decoupled	AllPerfectReciprocity
0.995427	0.994775	2	8	Decoupled	AllPerfectReciprocity
0.995427	0.994778	2	8	Decoupled	AllPerfectReciprocity
0.995427	0.99478	2	8	Decoupled	AllPerfectReciprocity
0.995427	0.994781	2	8	Decoupled	AllPerfectReciprocity
0.995427	0.994784	2	8	Decoupled	AllPerfectReciprocity
0.995427	0.994787	2	8	Decoupled	AllPerfectReciprocity
0.995427	0.99479	2	8	Decoupled	AllPerfectReciprocity
0.995427	0.994793	2	8	Decoupled	AllPerfectReciprocity
0.995427	0.9948	2	8	Decoupled	AllPerfectReciprocity
0.995427	0.994802	2	8	Decoupled	AllPerfectReciprocity
0.995427	0.994805	2	8	Decoupled	AllPerfectReciprocity
0.995427	0.994805	2	8	Decoupled	AllPerfectReciprocity
0.995427	0.994807	2	8	Decoupled	AllPerfectReciprocity
0.995427	0.994809	2	8	Decoupled	AllPerfectReciprocity
0.995427	0.99481	2	8	Decoupled	AllPerfectReciprocity
0.995427	0.994816	2	8	Decoupled	AllPerfectReciprocity
0.995427	0.99482	2	8	Decoupled	AllPerfectReciprocity
0.995427	0.99482	2	8	Decoupled	AllPerfectReciprocity
0.995427	0.994825	2	8	Decoupled	AllPerfectReciprocity
0.995427	0.994827	2	8	Decoupled	AllPerfectReciprocity
0.995427	0.994829	2	8	Decoupled	AllPerfectReciprocity
0.995427	0.994829	2	8	Decoupled	AllPerfectReciprocity
0.995427	0.994835	2	8	Decoupled	AllPerfectReciprocity
0.995427	0.994837	2	8	Decoupled	AllPerfectReciprocity
0.995427	0.994844	2	8	Decoupled	AllPerfectReciprocity
0.995427	0.994849	2	8	Decoupled	AllPerfectReciprocity
0.995427	0.994851	2	8	Decoupled	AllPerfectReciprocity
0.995427	0.994852	2	8	Decoupled	AllPerfectReciprocity
0.995427	0.994857	2	8	Decoupled	AllPerfectReciprocity
0.995427	0.994864	2	8	Decoupled	AllPerfectReciprocity
0.995427	0.994864	2	8	Decoupled	AllPerfectReciprocity
0.995427	0.994871	2	8	Decoupled	AllPerfectReciprocity
0.995427	0.994872	2	8	Decoupled	AllPerfectReciprocity
0.995427	0.994873	2	8	Decoupled	AllPerfectReciprocity
0.995427	0.994875	2	8	Decoupled	AllPerfectReciprocity
0.995427	0.994878	2	8	Decoupled	AllPerfectReciprocity
0.995427	0.994883	2	8	Decoupled	AllPerfectReciprocity
0.995427	0.99489	2	8	Decoupled	AllPerfectReciprocity
0.995427	0.994899	2	8	Decoupled	AllPerfectReciprocity
0.995427	0.994899	2	8	Decoupled	AllPerfectReciprocity
0.995427	0.9949	2	8	Decoupled	AllPerfectReciprocity
0.995427	0.9949	2	8	Decoupled	AllPerfectReciprocity
0.995427	0.9949	2	8	Decoupled	AllPerfectReciprocity
0.995427	0.994902	2	8	Decoupled	AllPerfectReciprocity
0.995427	0.994903	2	8	Decoupled	AllPerfectReciprocity
0.995427	0.994904	2	8	Decoupled	AllPerfectReciprocity
0.995427	0.994905	2	8	Decoupled	AllPerfectReciprocity
0.995427	0.994915	2	8	Decoupled	AllPerfectReciprocity
0.995427	0.994916	2	8	Decoupled	AllPerfectReciprocity
0.995427	0.994918	2	8	Decoupled	AllPerfectReciprocity
0.995427	0.994919	2	8	Decoupled	AllPerfectReciprocity
0.995427	0.994922	2	8	Decoupled	AllPerfectReciprocity
0.995427	0.994923	2	8	Decoupled	AllPerfectReciprocity
0.995427	0.994925	2	8	Decoupled	AllPerfectReciprocity
0.995427	0.994929	2	8	Decoupled	AllPerfectReciprocity
0.995427	0.994929	2	8	Decoupled	AllPerfectReciprocity
0.995427	0.994933	2	8	Decoupled	AllPerfectReciprocity
0.995427	0.994933	2	8	Decoupled	AllPerfectReciprocity
0.995427	0.994938	2	8	Decoupled	AllPerfectReciprocity
0.995427	0.994939	2	8	Decoupled	AllPerfectReciprocity
0.995427	0.99494	2	8	Decoupled	AllPerfectReciprocity
0.995427	0.99494	2	8	Decoupled	AllPerfectReciprocity
0.995427	0.994942	2	8	Decoupled	AllPerfectReciprocity
0.995427	0.994942	2	8	Decoupled	AllPerfectReciprocity
0.995427	0.994942	2	8	Decoupled	AllPerfectReciprocity
0.995427	0.994943	2	8	Decoupled	AllPerfectReciprocity
0.995427	0.994949	2	8	Decoupled	AllPerfectReciprocity
0.995427	0.994952	2	8	Decoupled	AllPerfectReciprocity
0.995427	0.994953	2	8	Decoupled	AllPerfectReciprocity
0.995427	0.994953	2	8	Decoupled	AllPerfectReciprocity
0.995427	0.994954	2	8	Decoupled	AllPerfectReciprocity
0.995427	0.994956	2	8	Decoupled	AllPerfectReciprocity
0.995427	0.994957	2	8	Decoupled	AllPerfectReciprocity
0.995427	0.994957	2	8	Decoupled	AllPerfectReciprocity
0.995427	0.994959	2	8	Decoupled	AllPerfectReciprocity
0.995427	0.99496	2	8	Decoupled	AllPerfectReciprocity
0.995427	0.994961	2	8	Decoupled	AllPerfectReciprocity
0.995427	0.994962	2	8	Decoupled	AllPerfectReciprocity
0.995427	0.994963	2	8	Decoupled	AllPerfectReciprocity
0.995427	0.994965	2	8	Decoupled	AllPerfectReciprocity
0.995427	0.994965	2	8	Decoupled	AllPerfectReciprocity
0.995427	0.994968	2	8	Decoupled	AllPerfectReciprocity
0.995427	0.994976	2	8	Decoupled	AllPerfectReciprocity
0.995427	0.994976	2	8	Decoupled	AllPerfectReciprocity
0.995427	0.994982	2	8	Decoupled	AllPerfectReciprocity
0.995427	0.994983	2	8	Decoupled	AllPerfectReciprocity
0.995427	0.994983	2	8	Decoupled	AllPerfectReciprocity
0.995427	0.994987	2	8	Decoupled	AllPerfectReciprocity
0.995427	0.994988	2	8	Decoupled	AllPerfectReciprocity
0.995427	0.994992	2	8	Decoupled	AllPerfectReciprocity
0.995427	0.994993	2	8	Decoupled	AllPerfectReciprocity
0.995427	0.994993	2	8	Decoupled	AllPerfectReciprocity
0.995427	0.994998	2	8	Decoupled	AllPerfectReciprocity
0.995427	0.995	2	8	Decoupled	AllPerfectReciprocity
0.995427	0.995002	2	8	Decoupled	AllPerfectReciprocity
0.995427	0.995013	2	8	Decoupled	AllPerfectReciprocity
0.995427	0.995013	2	8	Decoupled	AllPerfectReciprocity
0.995427	0.995014	2	8	Decoupled	AllPerfectReciprocity
0.995427	0.995015	2	8	Decoupled	AllPerfectReciprocity
0.995427	0.995016	2	8	Decoupled	AllPerfectReciprocity
0.995427	0.995017	2	8	Decoupled	AllPerfectReciprocity
0.995427	0.995018	2	8	Decoupled	AllPerfectReciprocity
0.995427	0.99502	2	8	Decoupled	AllPerfectReciprocity
0.995427	0.995023	2	8	Decoupled	AllPerfectReciprocity
0.995427	0.995023	2	8	Decoupled	AllPerfectReciprocity
0.995427	0.995023	2	8	Decoupled	AllPerfectReciprocity
0.995427	0.995024	2	8	Decoupled	AllPerfectReciprocity
0.995427	0.995025	2	8	Decoupled	AllPerfectReciprocity
0.995427	0.995029	2	8	Decoupled	AllPerfectReciprocity
0.995427	0.995034	2	8	Decoupled	AllPerfectReciprocity
0.995427	0.995034	2	8	Decoupled	AllPerfectReciprocity
0.995427	0.995035	2	8	Decoupled	AllPerfectReciprocity
0.995427	0.995035	2	8	Decoupled	AllPerfectReciprocity
0.995427	0.995036	2	8	Decoupled	AllPerfectReciprocity
0.995427	0.995038	2	8	Decoupled	AllPerfectReciprocity
0.995427	0.995039	2	8	Decoupled	AllPerfectReciprocity
0.995427	0.99504	2	8	Decoupled	AllPerfectReciprocity
0.995427	0.995042	2	8	Decoupled	AllPerfectReciprocity
0.995427	0.995043	2	8	Decoupled	AllPerfectReciprocity
0.995427	0.995043	2	8	Decoupled	AllPerfectReciprocity
0.995427	0.995047	2	8	Decoupled	AllPerfectReciprocity
0.995427	0.995049	2	8	Decoupled	AllPerfectReciprocity
0.995427	0.99505	2	8	Decoupled	AllPerfectReciprocity
0.995427	0.99505	2	8	Decoupled	AllPerfectReciprocity
0.995427	0.995058	2	8	Decoupled	AllPerfectReciprocity
0.995427	0.995059	2	8	Decoupled	AllPerfectReciprocity
0.995427	0.995062	2	8	Decoupled	AllPerfectReciprocity
0.995427	0.995062	2	8	Decoupled	AllPerfectReciprocity
0.995427	0.995065	2	8	Decoupled	AllPerfectReciprocity
0.995427	0.995066	2	8	Decoupled	AllPerfectReciprocity
0.995427	0.995067	2	8	Decoupled	AllPerfectReciprocity
0.995427	0.995067	2	8	Decoupled	AllPerfectReciprocity
0.995427	0.99507	2	8	Decoupled	AllPerfectReciprocity
0.995427	0.995071	2	8	Decoupled	AllPerfectReciprocity
0.995427	0.995071	2	8	Decoupled	AllPerfectReciprocity
0.995427	0.995071	2	8	Decoupled	AllPerfectReciprocity
0.995427	0.995073	2	8	Decoupled	AllPerfectReciprocity
0.995427	0.995073	2	8	Decoupled	AllPerfectReciprocity
0.995427	0.995084	2	8	Decoupled	AllPerfectReciprocity
0.995427	0.995086	2	8	Decoupled	AllPerfectReciprocity
0.995427	0.995087	2	8	Decoupled	AllPerfectReciprocity
0.995427	0.99509	2	8	Decoupled	AllPerfectReciprocity
0.995427	0.995091	2	8	Decoupled	AllPerfectReciprocity
0.995427	0.995091	2	8	Decoupled	AllPerfectReciprocity
0.995427	0.995092	2	8	Decoupled	AllPerfectReciprocity
0.995427	0.995093	2	8	Decoupled	AllPerfectReciprocity
0.995427	0.995093	2	8	Decoupled	AllPerfectReciprocity
0.995427	0.995093	2	8	Decoupled	AllPerfectReciprocity
0.995427	0.995096	2	8	Decoupled	AllPerfectReciprocity
0.995427	0.995098	2	8	Decoupled	AllPerfectReciprocity
0.995427	0.995102	2	8	Decoupled	AllPerfectReciprocity
0.995427	0.995104	2	8	Decoupled	AllPerfectReciprocity
0.995427	0.995105	2	8	Decoupled	AllPerfectReciprocity
0.995427	0.995107	2	8	Decoupled	AllPerfectReciprocity
0.995427	0.995107	2	8	Decoupled	AllPerfectReciprocity
0.995427	0.995109	2	8	Decoupled	AllPerfectReciprocity
0.995427	0.995115	2	8	Decoupled	AllPerfectReciprocity
0.995427	0.995119	2	8	Decoupled	AllPerfectReciprocity
0.995427	0.995121	2	8	Decoupled	AllPerfectReciprocity
0.995427	0.995124	2	8	Decoupled	AllPerfectReciprocity
0.995427	0.995126	2	8	Decoupled	AllPerfectReciprocity
0.995427	0.995127	2	8	Decoupled	AllPerfectReciprocity
0.995427	0.995128	2	8	Decoupled	AllPerfectReciprocity
0.995427	0.995134	2	8	Decoupled	AllPerfectReciprocity
0.995427	0.995139	2	8	Decoupled	AllPerfectReciprocity
0.995427	0.99514	2	8	Decoupled	AllPerfectReciprocity
0.995427	0.995144	2	8	Decoupled	AllPerfectReciprocity
0.995427	0.995144	2	8	Decoupled	AllPerfectReciprocity
0.995427	0.995146	2	8	Decoupled	AllPerfectReciprocity
0.995427	0.995147	2	8	Decoupled	AllPerfectReciprocity
0.995427	0.995147	2	8	Decoupled	AllPerfectReciprocity
0.995427	0.995147	2	8	Decoupled	AllPerfectReciprocity
0.995427	0.995148	2	8	Decoupled	AllPerfectReciprocity
0.995427	0.99515	2	8	Decoupled	AllPerfectReciprocity
0.995427	0.995156	2	8	Decoupled	AllPerfectReciprocity
0.995427	0.995157	2	8	Decoupled	AllPerfectReciprocity
0.995427	0.995159	2	8	Decoupled	AllPerfectReciprocity
0.995427	0.995159	2	8	Decoupled	AllPerfectReciprocity
0.995427	0.99516	2	8	Decoupled	AllPerfectReciprocity
0.995427	0.995161	2	8	Decoupled	AllPerfectReciprocity
0.995427	0.995165	2	8	Decoupled	AllPerfectReciprocity
0.995427	0.995166	2	8	Decoupled	AllPerfectReciprocity
0.995427	0.995167	2	8	Decoupled	AllPerfectReciprocity
0.995427	0.995168	2	8	Decoupled	AllPerfectReciprocity
0.995427	0.995172	2	8	Decoupled	AllPerfectReciprocity
0.995427	0.995173	2	8	Decoupled	AllPerfectReciprocity
0.995427	0.995173	2	8	Decoupled	AllPerfectReciprocity
0.995427	0.995174	2	8	Decoupled	AllPerfectReciprocity
0.995427	0.995174	2	8	Decoupled	AllPerfectReciprocity
0.995427	0.995178	2	8	Decoupled	AllPerfectReciprocity
0.995427	0.995178	2	8	Decoupled	AllPerfectReciprocity
0.995427	0.995178	2	8	Decoupled	AllPerfectReciprocity
0.995427	0.995179	2	8	Decoupled	AllPerfectReciprocity
0.995427	0.995179	2	8	Decoupled	AllPerfectReciprocity
0.995427	0.995179	2	8	Decoupled	AllPerfectReciprocity
0.995427	0.995182	2	8	Decoupled	AllPerfectReciprocity
0.995427	0.995183	2	8	Decoupled	AllPerfectReciprocity
0.995427	0.995183	2	8	Decoupled	AllPerfectReciprocity
0.995427	0.995184	2	8	Decoupled	AllPerfectReciprocity
0.995427	0.995184	2	8	Decoupled	AllPerfectReciprocity
0.995427	0.995185	2	8	Decoupled	AllPerfectReciprocity
0.995427	0.995185	2	8	Decoupled	AllPerfectReciprocity
0.995427	0.995185	2	8	Decoupled	AllPerfectReciprocity
0.995427	0.995185	2	8	Decoupled	AllPerfectReciprocity
0.995427	0.995187	2	8	Decoupled	AllPerfectReciprocity
0.995427	0.995189	2	8	Decoupled	AllPerfectReciprocity
0.995427	0.99519	2	8	Decoupled	AllPerfectReciprocity
0.995427	0.99519	2	8	Decoupled	AllPerfectReciprocity
0.995427	0.995192	2	8	Decoupled	AllPerfectReciprocity
0.995427	0.995193	2	8	Decoupled	AllPerfectReciprocity
0.995427	0.995194	2	8	Decoupled	AllPerfectReciprocity
0.995427	0.995194	2	8	Decoupled	AllPerfectReciprocity
0.995427	0.995195	2	8	Decoupled	AllPerfectReciprocity
0.995427	0.995199	2	8	Decoupled	AllPerfectReciprocity
0.995427	0.9952	2	8	Decoupled	AllPerfectReciprocity
0.995427	0.9952	2	8	Decoupled	AllPerfectReciprocity
0.995427	0.995201	2	8	Decoupled	AllPerfectReciprocity
0.995427	0.995202	2	8	Decoupled	AllPerfectReciprocity
0.995427	0.995203	2	8	Decoupled	AllPerfectReciprocity
0.995427	0.995204	2	8	Decoupled	AllPerfectReciprocity
0.995427	0.995205	2	8	Decoupled	AllPerfectReciprocity
0.995427	0.995205	2	8	Decoupled	AllPerfectReciprocity
0.995427	0.995207	2	8	Decoupled	AllPerfectReciprocity
0.995427	0.995207	2	8	Decoupled	AllPerfectReciprocity
0.995427	0.99521	2	8	Decoupled	AllPerfectReciprocity
0.995427	0.99521	2	8	Decoupled	AllPerfectReciprocity
0.995427	0.99521	2	8	Decoupled	AllPerfectReciprocity
0.995427	0.995211	2	8	Decoupled	AllPerfectReciprocity
0.995427	0.995211	2	8	Decoupled	AllPerfectReciprocity
0.995427	0.995211	2	8	Decoupled	AllPerfectReciprocity
0.995427	0.995212	2	8	Decoupled	AllPerfectReciprocity
0.995427	0.995213	2	8	Decoupled	AllPerfectReciprocity
0.995427	0.995213	2	8	Decoupled	AllPerfectReciprocity
0.995427	0.995216	2	8	Decoupled	AllPerfectReciprocity
0.995427	0.995217	2	8	Decoupled	AllPerfectReciprocity
0.995427	0.995222	2	8	Decoupled	AllPerfectReciprocity
0.995427	0.995223	2	8	Decoupled	AllPerfectReciprocity
0.995427	0.995228	2	8	Decoupled	AllPerfectReciprocity
0.995427	0.995229	2	8	Decoupled	AllPerfectReciprocity
0.995427	0.995229	2	8	Decoupled	AllPerfectReciprocity
0.995427	0.995229	2	8	Decoupled	AllPerfectReciprocity
0.995427	0.995233	2	8	Decoupled	AllPerfectReciprocity
0.995427	0.995233	2	8	Decoupled	AllPerfectReciprocity
0.995427	0.995238	2	8	Decoupled	AllPerfectReciprocity
0.995427	0.995241	2	8	Decoupled	AllPerfectReciprocity
0.995427	0.995243	2	8	Decoupled	AllPerfectReciprocity
0.995427	0.995245	2	8	Decoupled	AllPerfectReciprocity
0.995427	0.995247	2	8	Decoupled	AllPerfectReciprocity
0.995427	0.995249	2	8	Decoupled	AllPerfectReciprocity
0.995427	0.995249	2	8	Decoupled	AllPerfectReciprocity
0.995427	0.995249	2	8	Decoupled	AllPerfectReciprocity
0.995427	0.99525	2	8	Decoupled	AllPerfectReciprocity
0.995427	0.995252	2	8	Decoupled	AllPerfectReciprocity
0.995427	0.995255	2	8	Decoupled	AllPerfectReciprocity
0.995427	0.995256	2	8	Decoupled	AllPerfectReciprocity
0.995427	0.995257	2	8	Decoupled	AllPerfectReciprocity
0.995427	0.995257	2	8	Decoupled	AllPerfectReciprocity
0.995427	0.995262	2	8	Decoupled	AllPerfectReciprocity
0.995427	0.995264	2	8	Decoupled	AllPerfectReciprocity
0.995427	0.995266	2	8	Decoupled	AllPerfectReciprocity
0.995427	0.995267	2	8	Decoupled	AllPerfectReciprocity
0.995427	0.995273	2	8	Decoupled	AllPerfectReciprocity
0.995427	0.995273	2	8	Decoupled	AllPerfectReciprocity
0.995427	0.995275	2	8	Decoupled	AllPerfectReciprocity
0.995427	0.995275	2	8	Decoupled	AllPerfectReciprocity
0.995427	0.995275	2	8	Decoupled	AllPerfectReciprocity
0.995427	0.995276	2	8	Decoupled	AllPerfectReciprocity
0.995427	0.995278	2	8	Decoupled	AllPerfectReciprocity
0.995427	0.995278	2	8	Decoupled	AllPerfectReciprocity
0.995427	0.995279	2	8	Decoupled	AllPerfectReciprocity
0.995427	0.995283	2	8	Decoupled	AllPerfectReciprocity
0.995427	0.995284	2	8	Decoupled	AllPerfectReciprocity
0.995427	0.995286	2	8	Decoupled	AllPerfectReciprocity
0.995427	0.995287	2	8	Decoupled	AllPerfectReciprocity
0.995427	0.995289	2	8	Decoupled	AllPerfectReciprocity
0.995427	0.995289	2	8	Decoupled	AllPerfectReciprocity
0.995427	0.995289	2	8	Decoupled	AllPerfectReciprocity
0.995427	0.99529	2	8	Decoupled	AllPerfectReciprocity
0.995427	0.995291	2	8	Decoupled	AllPerfectReciprocity
0.995427	0.995292	2	8	Decoupled	AllPerfectReciprocity
0.995427	0.995292	2	8	Decoupled	AllPerfectReciprocity
0.995427	0.995292	2	8	Decoupled	AllPerfectReciprocity
0.995427	0.995293	2	8	Decoupled	AllPerfectReciprocity
0.995427	0.995293	2	8	Decoupled	AllPerfectReciprocity
0.995427	0.995293	2	8	Decoupled	AllPerfectReciprocity
0.995427	0.995294	2	8	Decoupled	AllPerfectReciprocity
0.995427	0.995296	2	8	Decoupled	AllPerfectReciprocity
0.995427	0.995296	2	8	Decoupled	AllPerfectReciprocity
0.995427	0.995298	2	8	Decoupled	AllPerfectReciprocity
0.995427	0.9953	2	8	Decoupled	AllPerfectReciprocity
0.995427	0.995301	2	8	Decoupled	AllPerfectReciprocity
0.995427	0.995302	2	8	Decoupled	AllPerfectReciprocity
0.995427	0.995303	2	8	Decoupled	AllPerfectReciprocity
0.995427	0.995306	2	8	Decoupled	AllPerfectReciprocity
0.995427	0.995309	2	8	Decoupled	AllPerfectReciprocity
0.995427	0.99531	2	8	Decoupled	AllPerfectReciprocity
0.995427	0.99531	2	8	Decoupled	AllPerfectReciprocity
0.995427	0.99531	2	8	Decoupled	AllPerfectReciprocity
0.995427	0.995311	2	8	Decoupled	AllPerfectReciprocity
0.995427	0.995311	2	8	Decoupled	AllPerfectReciprocity
0.995427	0.995313	2	8	Decoupled	AllPerfectReciprocity
0.995427	0.995316	2	8	Decoupled	AllPerfectReciprocity
0.995427	0.995316	2	8	Decoupled	AllPerfectReciprocity
0.995427	0.995317	2	8	Decoupled	AllPerfectReciprocity
0.995427	0.995317	2	8	Decoupled	AllPerfectReciprocity
0.995427	0.995321	2	8	Decoupled	AllPerfectReciprocity
0.995427	0.995321	2	8	Decoupled	AllPerfectReciprocity
0.995427	0.995323	2	8	Decoupled	AllPerfectReciprocity
0.995427	0.995323	2	8	Decoupled	AllPerfectReciprocity
0.995427	0.995324	2	8	Decoupled	AllPerfectReciprocity
0.995427	0.995326	2	8	Decoupled	AllPerfectReciprocity
0.995427	0.995327	2	8	Decoupled	AllPerfectReciprocity
0.995427	0.995327	2	8	Decoupled	AllPerfectReciprocity
0.995427	0.99533	2	8	Decoupled	AllPerfectReciprocity
0.995427	0.99533	2	8	Decoupled	AllPerfectReciprocity
0.995427	0.995331	2	8	Decoupled	AllPerfectReciprocity
0.995427	0.995331	2	8	Decoupled	AllPerfectReciprocity
0.995427	0.995336	2	8	Decoupled	AllPerfectReciprocity
0.995427	0.995337	2	8	Decoupled	AllPerfectReciprocity
0.995427	0.995338	2	8	Decoupled	AllPerfectReciprocity
0.995427	0.995338	2	8	Decoupled	AllPerfectReciprocity
0.995427	0.99534	2	8	Decoupled	AllPerfectReciprocity
0.995427	0.99534	2	8	Decoupled	AllPerfectReciprocity
0.995427	0.995341	2	8	Decoupled	AllPerfectReciprocity
0.995427	0.995342	2	8	Decoupled	AllPerfectReciprocity
0.995427	0.995343	2	8	Decoupled	AllPerfectReciprocity
0.995427	0.995345	2	8	Decoupled	AllPerfectReciprocity
0.995427	0.995345	2	8	Decoupled	AllPerfectReciprocity
0.995427	0.995346	2	8	Decoupled	AllPerfectReciprocity
0.995427	0.995347	2	8	Decoupled	AllPerfectReciprocity
0.995427	0.995347	2	8	Decoupled	AllPerfectReciprocity
0.995427	0.995349	2	8	Decoupled	AllPerfectReciprocity
0.995427	0.99535	2	8	Decoupled	AllPerfectReciprocity
0.995427	0.995352	2	8	Decoupled	AllPerfectReciprocity
0.995427	0.995356	2	8	Decoupled	AllPerfectReciprocity
0.995427	0.995356	2	8	Decoupled	AllPerfectReciprocity
0.995427	0.995362	2	8	Decoupled	AllPerfectReciprocity
0.995427	0.995365	2	8	Decoupled	AllPerfectReciprocity
0.995427	0.995368	2	8	Decoupled	AllPerfectReciprocity
0.995427	0.995369	2	8	Decoupled	AllPerfectReciprocity
0.995427	0.99537	2	8	Decoupled	AllPerfectReciprocity
0.995427	0.995372	2	8	Decoupled	AllPerfectReciprocity
0.995427	0.995374	2	8	Decoupled	AllPerfectReciprocity
0.995427	0.995379	2	8	Decoupled	AllPerfectReciprocity
0.995427	0.995379	2	8	Decoupled	AllPerfectReciprocity
0.995427	0.995379	2	8	Decoupled	AllPerfectReciprocity
0.995427	0.995381	2	8	Decoupled	AllPerfectReciprocity
0.995427	0.995382	2	8	Decoupled	AllPerfectReciprocity
0.995427	0.995383	2	8	Decoupled	AllPerfectReciprocity
0.995427	0.995383	2	8	Decoupled	AllPerfectReciprocity
0.995427	0.995383	2	8	Decoupled	AllPerfectReciprocity
0.995427	0.995384	2	8	Decoupled	AllPerfectReciprocity
0.995427	0.995385	2	8	Decoupled	AllPerfectReciprocity
0.995427	0.995385	2	8	Decoupled	AllPerfectReciprocity
0.995427	0.995387	2	8	Decoupled	AllPerfectReciprocity
0.995427	0.995388	2	8	Decoupled	AllPerfectReciprocity
0.995427	0.995389	2	8	Decoupled	AllPerfectReciprocity
0.995427	0.995392	2	8	Decoupled	AllPerfectReciprocity
0.995427	0.995393	2	8	Decoupled	AllPerfectReciprocity
0.995427	0.995393	2	8	Decoupled	AllPerfectReciprocity
0.995427	0.995393	2	8	Decoupled	AllPerfectReciprocity
0.995427	0.995395	2	8	Decoupled	AllPerfectReciprocity
0.995427	0.995396	2	8	Decoupled	AllPerfectReciprocity
0.995427	0.995396	2	8	Decoupled	AllPerfectReciprocity
0.995427	0.995399	2	8	Decoupled	AllPerfectReciprocity
0.995427	0.995399	2	8	Decoupled	AllPerfectReciprocity
0.995427	0.9954	2	8	Decoupled	AllPerfectReciprocity
0.995427	0.9954	2	8	Decoupled	AllPerfectReciprocity
0.995427	0.995402	2	8	Decoupled	AllPerfectReciprocity
0.995427	0.995404	2	8	Decoupled	AllPerfectReciprocity
0.995427	0.995405	2	8	Decoupled	AllPerfectReciprocity
0.995427	0.995405	2	8	Decoupled	AllPerfectReciprocity
0.995427	0.995405	2	8	Decoupled	AllPerfectReciprocity
0.995427	0.995405	2	8	Decoupled	AllPerfectReciprocity
0.995427	0.995406	2	8	Decoupled	AllPerfectReciprocity
0.995427	0.995406	2	8	Decoupled	AllPerfectReciprocity
0.995427	0.995414	2	8	Decoupled	AllPerfectReciprocity
0.995427	0.995414	2	8	Decoupled	AllPerfectReciprocity
0.995427	0.995415	2	8	Decoupled	AllPerfectReciprocity
0.995427	0.99542	2	8	Decoupled	AllPerfectReciprocity
0.995427	0.99542	2	8	Decoupled	AllPerfectReciprocity
0.995427	0.995424	2	8	Decoupled	AllPerfectReciprocity
0.995427	0.995425	2	8	Decoupled	AllPerfectReciprocity
0.995427	0.995427	2	8	Decoupled	AllPerfectReciprocity
0.995427	0.995428	2	8	Decoupled	AllPerfectReciprocity
0.995427	0.995428	2	8	Decoupled	AllPerfectReciprocity
0.995427	0.995429	2	8	Decoupled	AllPerfectReciprocity
0.995427	0.995429	2	8	Decoupled	AllPerfectReciprocity
0.995427	0.99543	2	8	Decoupled	AllPerfectReciprocity
0.995427	0.995431	2	8	Decoupled	AllPerfectReciprocity
0.995427	0.995432	2	8	Decoupled	AllPerfectReciprocity
0.995427	0.995432	2	8	Decoupled	AllPerfectReciprocity
0.995427	0.995432	2	8	Decoupled	AllPerfectReciprocity
0.995427	0.995432	2	8	Decoupled	AllPerfectReciprocity
0.995427	0.995434	2	8	Decoupled	AllPerfectReciprocity
0.995427	0.995434	2	8	Decoupled	AllPerfectReciprocity
0.995427	0.995435	2	8	Decoupled	AllPerfectReciprocity
0.995427	0.995435	2	8	Decoupled	AllPerfectReciprocity
0.995427	0.995436	2	8	Decoupled	AllPerfectReciprocity
0.995427	0.995436	2	8	Decoupled	AllPerfectReciprocity
0.995427	0.995438	2	8	Decoupled	AllPerfectReciprocity
0.995427	0.99544	2	8	Decoupled	AllPerfectReciprocity
0.995427	0.995441	2	8	Decoupled	AllPerfectReciprocity
0.995427	0.995441	2	8	Decoupled	AllPerfectReciprocity
0.995427	0.995443	2	8	Decoupled	AllPerfectReciprocity
0.995427	0.995448	2	8	Decoupled	AllPerfectReciprocity
0.995427	0.995448	2	8	Decoupled	AllPerfectReciprocity
0.995427	0.995449	2	8	Decoupled	AllPerfectReciprocity
0.995427	0.99545	2	8	Decoupled	AllPerfectReciprocity
0.995427	0.99545	2	8	Decoupled	AllPerfectReciprocity
0.995427	0.99545	2	8	Decoupled	AllPerfectReciprocity
0.995427	0.995452	2	8	Decoupled	AllPerfectReciprocity
0.995427	0.995452	2	8	Decoupled	AllPerfectReciprocity
0.995427	0.995453	2	8	Decoupled	AllPerfectReciprocity
0.995427	0.995455	2	8	Decoupled	AllPerfectReciprocity
0.995427	0.995455	2	8	Decoupled	AllPerfectReciprocity
0.995427	0.995456	2	8	Decoupled	AllPerfectReciprocity
0.995427	0.995459	2	8	Decoupled	AllPerfectReciprocity
0.995427	0.995459	2	8	Decoupled	AllPerfectReciprocity
0.995427	0.995461	2	8	Decoupled	AllPerfectReciprocity
0.995427	0.995461	2	8	Decoupled	AllPerfectReciprocity
0.995427	0.995461	2	8	Decoupled	AllPerfectReciprocity
0.995427	0.995461	2	8	Decoupled	AllPerfectReciprocity
0.995427	0.995462	2	8	Decoupled	AllPerfectReciprocity
0.995427	0.995463	2	8	Decoupled	AllPerfectReciprocity
0.995427	0.995463	2	8	Decoupled	AllPerfectReciprocity
0.995427	0.995465	2	8	Decoupled	AllPerfectReciprocity
0.995427	0.995465	2	8	Decoupled	AllPerfectReciprocity
0.995427	0.995465	2	8	Decoupled	AllPerfectReciprocity
0.995427	0.995466	2	8	Decoupled	AllPerfectReciprocity
0.995427	0.995468	2	8	Decoupled	AllPerfectReciprocity
0.995427	0.995468	2	8	Decoupled	AllPerfectReciprocity
0.995427	0.995473	2	8	Decoupled	AllPerfectReciprocity
0.995427	0.995474	2	8	Decoupled	AllPerfectReciprocity
0.995427	0.995475	2	8	Decoupled	AllPerfectReciprocity
0.995427	0.995477	2	8	Decoupled	AllPerfectReciprocity
0.995427	0.995477	2	8	Decoupled	AllPerfectReciprocity
0.995427	0.995481	2	8	Decoupled	AllPerfectReciprocity
0.995427	0.995482	2	8	Decoupled	AllPerfectReciprocity
0.995427	0.995483	2	8	Decoupled	AllPerfectReciprocity
0.995427	0.995485	2	8	Decoupled	AllPerfectReciprocity
0.995427	0.995488	2	8	Decoupled	AllPerfectReciprocity
0.995427	0.995488	2	8	Decoupled	AllPerfectReciprocity
0.995427	0.995488	2	8	Decoupled	AllPerfectReciprocity
0.995427	0.995488	2	8	Decoupled	AllPerfectReciprocity
0.995427	0.995497	2	8	Decoupled	AllPerfectReciprocity
0.995427	0.995501	2	8	Decoupled	AllPerfectReciprocity
0.995427	0.995502	2	8	Decoupled	AllPerfectReciprocity
0.995427	0.995502	2	8	Decoupled	AllPerfectReciprocity
0.995427	0.995503	2	8	Decoupled	AllPerfectReciprocity
0.995427	0.995503	2	8	Decoupled	AllPerfectReciprocity
0.995427	0.995504	2	8	Decoupled	AllPerfectReciprocity
0.995427	0.995504	2	8	Decoupled	AllPerfectReciprocity
0.995427	0.995505	2	8	Decoupled	AllPerfectReciprocity
0.995427	0.995506	2	8	Decoupled	AllPerfectReciprocity
0.995427	0.995507	2	8	Decoupled	AllPerfectReciprocity
0.995427	0.995511	2	8	Decoupled	AllPerfectReciprocity
0.995427	0.995511	2	8	Decoupled	AllPerfectReciprocity
0.995427	0.995511	2	8	Decoupled	AllPerfectReciprocity
0.995427	0.995515	2	8	Decoupled	AllPerfectReciprocity
0.995427	0.995517	2	8	Decoupled	AllPerfectReciprocity
0.995427	0.995517	2	8	Decoupled	AllPerfectReciprocity
0.995427	0.995518	2	8	Decoupled	AllPerfectReciprocity
0.995427	0.995519	2	8	Decoupled	AllPerfectReciprocity
0.995427	0.995521	2	8	Decoupled	AllPerfectReciprocity
0.995427	0.995521	2	8	Decoupled	AllPerfectReciprocity
0.995427	0.995525	2	8	Decoupled	AllPerfectReciprocity
0.995427	0.995525	2	8	Decoupled	AllPerfectReciprocity
0.995427	0.995526	2	8	Decoupled	AllPerfectReciprocity
0.995427	0.995527	2	8	Decoupled	AllPerfectReciprocity
0.995427	0.995527	2	8	Decoupled	AllPerfectReciprocity
0.995427	0.995527	2	8	Decoupled	AllPerfectReciprocity
0.995427	0.995531	2	8	Decoupled	AllPerfectReciprocity
0.995427	0.995538	2	8	Decoupled	AllPerfectReciprocity
0.995427	0.995539	2	8	Decoupled	AllPerfectReciprocity
0.995427	0.995542	2	8	Decoupled	AllPerfectReciprocity
0.995427	0.995543	2	8	Decoupled	AllPerfectReciprocity
0.995427	0.995543	2	8	Decoupled	AllPerfectReciprocity
0.995427	0.995544	2	8	Decoupled	AllPerfectReciprocity
0.995427	0.995545	2	8	Decoupled	AllPerfectReciprocity
0.995427	0.995545	2	8	Decoupled	AllPerfectReciprocity
0.995427	0.995546	2	8	Decoupled	AllPerfectReciprocity
0.995427	0.995546	2	8	Decoupled	AllPerfectReciprocity
0.995427	0.995549	2	8	Decoupled	AllPerfectReciprocity
0.995427	0.99555	2	8	Decoupled	AllPerfectReciprocity
0.995427	0.995551	2	8	Decoupled	AllPerfectReciprocity
0.995427	0.995551	2	8	Decoupled	AllPerfectReciprocity
0.995427	0.995551	2	8	Decoupled	AllPerfectReciprocity
0.995427	0.995552	2	8	Decoupled	AllPerfectReciprocity
0.995427	0.995553	2	8	Decoupled	AllPerfectReciprocity
0.995427	0.995557	2	8	Decoupled	AllPerfectReciprocity
0.995427	0.995558	2	8	Decoupled	AllPerfectReciprocity
0.995427	0.995558	2	8	Decoupled	AllPerfectReciprocity
0.995427	0.99556	2	8	Decoupled	AllPerfectReciprocity
0.995427	0.995561	2	8	Decoupled	AllPerfectReciprocity
0.995427	0.995562	2	8	Decoupled	AllPerfectReciprocity
0.995427	0.995563	2	8	Decoupled	AllPerfectReciprocity
0.995427	0.995565	2	8	Decoupled	AllPerfectReciprocity
0.995427	0.995572	2	8	Decoupled	AllPerfectReciprocity
0.995427	0.995573	2	8	Decoupled	AllPerfectReciprocity
0.995427	0.995573	2	8	Decoupled	AllPerfectReciprocity
0.995427	0.995573	2	8	Decoupled	AllPerfectReciprocity
0.995427	0.995574	2	8	Decoupled	AllPerfectReciprocity
0.995427	0.995574	2	8	Decoupled	AllPerfectReciprocity
0.995427	0.995575	2	8	Decoupled	AllPerfectReciprocity
0.995427	0.995577	2	8	Decoupled	AllPerfectReciprocity
0.995427	0.995579	2	8	Decoupled	AllPerfectReciprocity
0.995427	0.99558	2	8	Decoupled	AllPerfectReciprocity
0.995427	0.99558	2	8	Decoupled	AllPerfectReciprocity
0.995427	0.995581	2	8	Decoupled	AllPerfectReciprocity
0.995427	0.995583	2	8	Decoupled	AllPerfectReciprocity
0.995427	0.995583	2	8	Decoupled	AllPerfectReciprocity
0.995427	0.995584	2	8	Decoupled	AllPerfectReciprocity
0.995427	0.995585	2	8	Decoupled	AllPerfectReciprocity
0.995427	0.995585	2	8	Decoupled	AllPerfectReciprocity
0.995427	0.995589	2	8	Decoupled	AllPerfectReciprocity
0.995427	0.995589	2	8	Decoupled	AllPerfectReciprocity
0.995427	0.99559	2	8	Decoupled	AllPerfectReciprocity
0.995427	0.995596	2	8	Decoupled	AllPerfectReciprocity
0.995427	0.995596	2	8	Decoupled	AllPerfectReciprocity
0.995427	0.995598	2	8	Decoupled	AllPerfectReciprocity
0.995427	0.9956	2	8	Decoupled	AllPerfectReciprocity
0.995427	0.9956	2	8	Decoupled	AllPerfectReciprocity
0.995427	0.995601	2	8	Decoupled	AllPerfectReciprocity
0.995427	0.995601	2	8	Decoupled	AllPerfectReciprocity
0.995427	0.995602	2	8	Decoupled	AllPerfectReciprocity
0.995427	0.995603	2	8	Decoupled	AllPerfectReciprocity
0.995427	0.995603	2	8	Decoupled	AllPerfectReciprocity
0.995427	0.995604	2	8	Decoupled	AllPerfectReciprocity
0.995427	0.995605	2	8	Decoupled	AllPerfectReciprocity
0.995427	0.995606	2	8	Decoupled	AllPerfectReciprocity
0.995427	0.995612	2	8	Decoupled	AllPerfectReciprocity
0.995427	0.995615	2	8	Decoupled	AllPerfectReciprocity
0.995427	0.995617	2	8	Decoupled	AllPerfectReciprocity
0.995427	0.995618	2	8	Decoupled	AllPerfectReciprocity
0.995427	0.995618	2	8	Decoupled	AllPerfectReciprocity
0.995427	0.99562	2	8	Decoupled	AllPerfectReciprocity
0.995427	0.995621	2	8	Decoupled	AllPerfectReciprocity
0.995427	0.995622	2	8	Decoupled	AllPerfectReciprocity
0.995427	0.995624	2	8	Decoupled	AllPerfectReciprocity
0.995427	0.995624	2	8	Decoupled	AllPerfectReciprocity
0.995427	0.995626	2	8	Decoupled	AllPerfectReciprocity
0.995427	0.99563	2	8	Decoupled	AllPerfectReciprocity
0.995427	0.99563	2	8	Decoupled	AllPerfectReciprocity
0.995427	0.995631	2	8	Decoupled	AllPerfectReciprocity
0.995427	0.995631	2	8	Decoupled	AllPerfectReciprocity
0.995427	0.995631	2	8	Decoupled	AllPerfectReciprocity
0.995427	0.995634	2	8	Decoupled	AllPerfectReciprocity
0.995427	0.995634	2	8	Decoupled	AllPerfectReciprocity
0.995427	0.995636	2	8	Decoupled	AllPerfectReciprocity
0.995427	0.995637	2	8	Decoupled	AllPerfectReciprocity
0.995427	0.995639	2	8	Decoupled	AllPerfectReciprocity
0.995427	0.99564	2	8	Decoupled	AllPerfectReciprocity
0.995427	0.995642	2	8	Decoupled	AllPerfectReciprocity
0.995427	0.995643	2	8	Decoupled	AllPerfectReciprocity
0.995427	0.995644	2	8	Decoupled	AllPerfectReciprocity
0.995427	0.995645	2	8	Decoupled	AllPerfectReciprocity
0.995427	0.995647	2	8	Decoupled	AllPerfectReciprocity
0.995427	0.995648	2	8	Decoupled	AllPerfectReciprocity
0.995427	0.995651	2	8	Decoupled	AllPerfectReciprocity
0.995427	0.995651	2	8	Decoupled	AllPerfectReciprocity
0.995427	0.995651	2	8	Decoupled	AllPerfectReciprocity
0.995427	0.995652	2	8	Decoupled	AllPerfectReciprocity
0.995427	0.995653	2	8	Decoupled	AllPerfectReciprocity
0.995427	0.995656	2	8	Decoupled	AllPerfectReciprocity
0.995427	0.995657	2	8	Decoupled	AllPerfectReciprocity
0.995427	0.995658	2	8	Decoupled	AllPerfectReciprocity
0.995427	0.995658	2	8	Decoupled	AllPerfectReciprocity
0.995427	0.99566	2	8	Decoupled	AllPerfectReciprocity
0.995427	0.995662	2	8	Decoupled	AllPerfectReciprocity
0.995427	0.995662	2	8	Decoupled	AllPerfectReciprocity
0.995427	0.995662	2	8	Decoupled	AllPerfectReciprocity
0.995427	0.995665	2	8	Decoupled	AllPerfectReciprocity
0.995427	0.995666	2	8	Decoupled	AllPerfectReciprocity
0.995427	0.995666	2	8	Decoupled	AllPerfectReciprocity
0.995427	0.995667	2	8	Decoupled	AllPerfectReciprocity
0.995427	0.995669	2	8	Decoupled	AllPerfectReciprocity
0.995427	0.995671	2	8	Decoupled	AllPerfectReciprocity
0.995427	0.995674	2	8	Decoupled	AllPerfectReciprocity
0.995427	0.995674	2	8	Decoupled	AllPerfectReciprocity
0.995427	0.995675	2	8	Decoupled	AllPerfectReciprocity
0.995427	0.995675	2	8	Decoupled	AllPerfectReciprocity
0.995427	0.995675	2	8	Decoupled	AllPerfectReciprocity
0.995427	0.995676	2	8	Decoupled	AllPerfectReciprocity
0.995427	0.995678	2	8	Decoupled	AllPerfectReciprocity
0.995427	0.995679	2	8	Decoupled	AllPerfectReciprocity
0.995427	0.99568	2	8	Decoupled	AllPerfectReciprocity
0.995427	0.995681	2	8	Decoupled	AllPerfectReciprocity
0.995427	0.995682	2	8	Decoupled	AllPerfectReciprocity
0.995427	0.995682	2	8	Decoupled	AllPerfectReciprocity
0.995427	0.995682	2	8	Decoupled	AllPerfectReciprocity
0.995427	0.995683	2	8	Decoupled	AllPerfectReciprocity
0.995427	0.995683	2	8	Decoupled	AllPerfectReciprocity
0.995427	0.995684	2	8	Decoupled	AllPerfectReciprocity
0.995427	0.995685	2	8	Decoupled	AllPerfectReciprocity
0.995427	0.995686	2	8	Decoupled	AllPerfectReciprocity
0.995427	0.99569	2	8	Decoupled	AllPerfectReciprocity
0.995427	0.99569	2	8	Decoupled	AllPerfectReciprocity
0.995427	0.99569	2	8	Decoupled	AllPerfectReciprocity
0.995427	0.995694	2	8	Decoupled	AllPerfectReciprocity
0.995427	0.995695	2	8	Decoupled	AllPerfectReciprocity
0.995427	0.995696	2	8	Decoupled	AllPerfectReciprocity
0.995427	0.995696	2	8	Decoupled	AllPerfectReciprocity
0.995427	0.995699	2	8	Decoupled	AllPerfectReciprocity
0.995427	0.9957	2	8	Decoupled	AllPerfectReciprocity
0.995427	0.995704	2	8	Decoupled	AllPerfectReciprocity
0.995427	0.995705	2	8	Decoupled	AllPerfectReciprocity
0.995427	0.995706	2	8	Decoupled	AllPerfectReciprocity
0.995427	0.995708	2	8	Decoupled	AllPerfectReciprocity
0.995427	0.995709	2	8	Decoupled	AllPerfectReciprocity
0.995427	0.995711	2	8	Decoupled	AllPerfectReciprocity
0.995427	0.995713	2	8	Decoupled	AllPerfectReciprocity
0.995427	0.995716	2	8	Decoupled	AllPerfectReciprocity
0.995427	0.995717	2	8	Decoupled	AllPerfectReciprocity
0.995427	0.995718	2	8	Decoupled	AllPerfectReciprocity
0.995427	0.995719	2	8	Decoupled	AllPerfectReciprocity
0.995427	0.995719	2	8	Decoupled	AllPerfectReciprocity
0.995427	0.99572	2	8	Decoupled	AllPerfectReciprocity
0.995427	0.99572	2	8	Decoupled	AllPerfectReciprocity
0.995427	0.995721	2	8	Decoupled	AllPerfectReciprocity
0.995427	0.995722	2	8	Decoupled	AllPerfectReciprocity
0.995427	0.995724	2	8	Decoupled	AllPerfectReciprocity
0.995427	0.995727	2	8	Decoupled	AllPerfectReciprocity
0.995427	0.995727	2	8	Decoupled	AllPerfectReciprocity
0.995427	0.99573	2	8	Decoupled	AllPerfectReciprocity
0.995427	0.99573	2	8	Decoupled	AllPerfectReciprocity
0.995427	0.99573	2	8	Decoupled	AllPerfectReciprocity
0.995427	0.995731	2	8	Decoupled	AllPerfectReciprocity
0.995427	0.995734	2	8	Decoupled	AllPerfectReciprocity
0.995427	0.995734	2	8	Decoupled	AllPerfectReciprocity
0.995427	0.995736	2	8	Decoupled	AllPerfectReciprocity
0.995427	0.995742	2	8	Decoupled	AllPerfectReciprocity
0.995427	0.995743	2	8	Decoupled	AllPerfectReciprocity
0.995427	0.995744	2	8	Decoupled	AllPerfectReciprocity
0.995427	0.995746	2	8	Decoupled	AllPerfectReciprocity
0.995427	0.995755	2	8	Decoupled	AllPerfectReciprocity
0.995427	0.995756	2	8	Decoupled	AllPerfectReciprocity
0.995427	0.995757	2	8	Decoupled	AllPerfectReciprocity
0.995427	0.995757	2	8	Decoupled	AllPerfectReciprocity
0.995427	0.995758	2	8	Decoupled	AllPerfectReciprocity
0.995427	0.995759	2	8	Decoupled	AllPerfectReciprocity
0.995427	0.995759	2	8	Decoupled	AllPerfectReciprocity
0.995427	0.995761	2	8	Decoupled	AllPerfectReciprocity
0.995427	0.995763	2	8	Decoupled	AllPerfectReciprocity
0.995427	0.995763	2	8	Decoupled	AllPerfectReciprocity
0.995427	0.995765	2	8	Decoupled	AllPerfectReciprocity
0.995427	0.995765	2	8	Decoupled	AllPerfectReciprocity
0.995427	0.995767	2	8	Decoupled	AllPerfectReciprocity
0.995427	0.995769	2	8	Decoupled	AllPerfectReciprocity
0.995427	0.99577	2	8	Decoupled	AllPerfectReciprocity
0.995427	0.995772	2	8	Decoupled	AllPerfectReciprocity
0.995427	0.995772	2	8	Decoupled	AllPerfectReciprocity
0.995427	0.995774	2	8	Decoupled	AllPerfectReciprocity
0.995427	0.995774	2	8	Decoupled	AllPerfectReciprocity
0.995427	0.995777	2	8	Decoupled	AllPerfectReciprocity
0.995427	0.995778	2	8	Decoupled	AllPerfectReciprocity
0.995427	0.995779	2	8	Decoupled	AllPerfectReciprocity
0.995427	0.99578	2	8	Decoupled	AllPerfectReciprocity
0.995427	0.995782	2	8	Decoupled	AllPerfectReciprocity
0.995427	0.995783	2	8	Decoupled	AllPerfectReciprocity
0.995427	0.995787	2	8	Decoupled	AllPerfectReciprocity
0.995427	0.995787	2	8	Decoupled	AllPerfectReciprocity
0.995427	0.995791	2	8	Decoupled	AllPerfectReciprocity
0.995427	0.995796	2	8	Decoupled	AllPerfectReciprocity
0.995427	0.995801	2	8	Decoupled	AllPerfectReciprocity
0.995427	0.995802	2	8	Decoupled	AllPerfectReciprocity
0.995427	0.995804	2	8	Decoupled	AllPerfectReciprocity
0.995427	0.995804	2	8	Decoupled	AllPerfectReciprocity
0.995427	0.995805	2	8	Decoupled	AllPerfectReciprocity
0.995427	0.995807	2	8	Decoupled	AllPerfectReciprocity
0.995427	0.995809	2	8	Decoupled	AllPerfectReciprocity
0.995427	0.99581	2	8	Decoupled	AllPerfectReciprocity
0.995427	0.995811	2	8	Decoupled	AllPerfectReciprocity
0.995427	0.995813	2	8	Decoupled	AllPerfectReciprocity
0.995427	0.995825	2	8	Decoupled	AllPerfectReciprocity
0.995427	0.995825	2	8	Decoupled	AllPerfectReciprocity
0.995427	0.995828	2	8	Decoupled	AllPerfectReciprocity
0.995427	0.99583	2	8	Decoupled	AllPerfectReciprocity
0.995427	0.995833	2	8	Decoupled	AllPerfectReciprocity
0.995427	0.995834	2	8	Decoupled	AllPerfectReciprocity
0.995427	0.995835	2	8	Decoupled	AllPerfectReciprocity
0.995427	0.995836	2	8	Decoupled	AllPerfectReciprocity
0.995427	0.995836	2	8	Decoupled	AllPerfectReciprocity
0.995427	0.995839	2	8	Decoupled	AllPerfectReciprocity
0.995427	0.995839	2	8	Decoupled	AllPerfectReciprocity
0.995427	0.995839	2	8	Decoupled	AllPerfectReciprocity
0.995427	0.995842	2	8	Decoupled	AllPerfectReciprocity
0.995427	0.995845	2	8	Decoupled	AllPerfectReciprocity
0.995427	0.995846	2	8	Decoupled	AllPerfectReciprocity
0.995427	0.995848	2	8	Decoupled	AllPerfectReciprocity
0.995427	0.995848	2	8	Decoupled	AllPerfectReciprocity
0.995427	0.995852	2	8	Decoupled	AllPerfectReciprocity
0.995427	0.995853	2	8	Decoupled	AllPerfectReciprocity
0.995427	0.995861	2	8	Decoupled	AllPerfectReciprocity
0.995427	0.995861	2	8	Decoupled	AllPerfectReciprocity
0.995427	0.995864	2	8	Decoupled	AllPerfectReciprocity
0.995427	0.995878	2	8	Decoupled	AllPerfectReciprocity
0.995427	0.99588	2	8	Decoupled	AllPerfectReciprocity
0.995427	0.99588	2	8	Decoupled	AllPerfectReciprocity
0.995427	0.995881	2	8	Decoupled	AllPerfectReciprocity
0.995427	0.995881	2	8	Decoupled	AllPerfectReciprocity
0.995427	0.995884	2	8	Decoupled	AllPerfectReciprocity
0.995427	0.995884	2	8	Decoupled	AllPerfectReciprocity
0.995427	0.995886	2	8	Decoupled	AllPerfectReciprocity
0.995427	0.995886	2	8	Decoupled	AllPerfectReciprocity
0.995427	0.99589	2	8	Decoupled	AllPerfectReciprocity
0.995427	0.99589	2	8	Decoupled	AllPerfectReciprocity
0.995427	0.995891	2	8	Decoupled	AllPerfectReciprocity
0.995427	0.995892	2	8	Decoupled	AllPerfectReciprocity
0.995427	0.995892	2	8	Decoupled	AllPerfectReciprocity
0.995427	0.995894	2	8	Decoupled	AllPerfectReciprocity
0.995427	0.995895	2	8	Decoupled	AllPerfectReciprocity
0.995427	0.995895	2	8	Decoupled	AllPerfectReciprocity
0.995427	0.995898	2	8	Decoupled	AllPerfectReciprocity
0.995427	0.995899	2	8	Decoupled	AllPerfectReciprocity
0.995427	0.995902	2	8	Decoupled	AllPerfectReciprocity
0.995427	0.995905	2	8	Decoupled	AllPerfectReciprocity
0.995427	0.995905	2	8	Decoupled	AllPerfectReciprocity
0.995427	0.995908	2	8	Decoupled	AllPerfectReciprocity
0.995427	0.995918	2	8	Decoupled	AllPerfectReciprocity
0.995427	0.995918	2	8	Decoupled	AllPerfectReciprocity
0.995427	0.995921	2	8	Decoupled	AllPerfectReciprocity
0.995427	0.995922	2	8	Decoupled	AllPerfectReciprocity
0.995427	0.995922	2	8	Decoupled	AllPerfectReciprocity
0.995427	0.995923	2	8	Decoupled	AllPerfectReciprocity
0.995427	0.995929	2	8	Decoupled	AllPerfectReciprocity
0.995427	0.99593	2	8	Decoupled	AllPerfectReciprocity
0.995427	0.995931	2	8	Decoupled	AllPerfectReciprocity
0.995427	0.995932	2	8	Decoupled	AllPerfectReciprocity
0.995427	0.995932	2	8	Decoupled	AllPerfectReciprocity
0.995427	0.995933	2	8	Decoupled	AllPerfectReciprocity
0.995427	0.995933	2	8	Decoupled	AllPerfectReciprocity
0.995427	0.995937	2	8	Decoupled	AllPerfectReciprocity
0.995427	0.995937	2	8	Decoupled	AllPerfectReciprocity
0.995427	0.99594	2	8	Decoupled	AllPerfectReciprocity
0.995427	0.995947	2	8	Decoupled	AllPerfectReciprocity
0.995427	0.995947	2	8	Decoupled	AllPerfectReciprocity
0.995427	0.995948	2	8	Decoupled	AllPerfectReciprocity
0.995427	0.99595	2	8	Decoupled	AllPerfectReciprocity
0.995427	0.995951	2	8	Decoupled	AllPerfectReciprocity
0.995427	0.995951	2	8	Decoupled	AllPerfectReciprocity
0.995427	0.995952	2	8	Decoupled	AllPerfectReciprocity
0.995427	0.995953	2	8	Decoupled	AllPerfectReciprocity
0.995427	0.995954	2	8	Decoupled	AllPerfectReciprocity
0.995427	0.995956	2	8	Decoupled	AllPerfectReciprocity
0.995427	0.995959	2	8	Decoupled	AllPerfectReciprocity
0.995427	0.995959	2	8	Decoupled	AllPerfectReciprocity
0.995427	0.99596	2	8	Decoupled	AllPerfectReciprocity
0.995427	0.995961	2	8	Decoupled	AllPerfectReciprocity
0.995427	0.995962	2	8	Decoupled	AllPerfectReciprocity
0.995427	0.995964	2	8	Decoupled	AllPerfectReciprocity
0.995427	0.995966	2	8	Decoupled	AllPerfectReciprocity
0.995427	0.995967	2	8	Decoupled	AllPerfectReciprocity
0.995427	0.995968	2	8	Decoupled	AllPerfectReciprocity
0.995427	0.995969	2	8	Decoupled	AllPerfectReciprocity
0.995427	0.995969	2	8	Decoupled	AllPerfectReciprocity
0.995427	0.99597	2	8	Decoupled	AllPerfectReciprocity
0.995427	0.99597	2	8	Decoupled	AllPerfectReciprocity
0.995427	0.995973	2	8	Decoupled	AllPerfectReciprocity
0.995427	0.995973	2	8	Decoupled	AllPerfectReciprocity
0.995427	0.995974	2	8	Decoupled	AllPerfectReciprocity
0.995427	0.995974	2	8	Decoupled	AllPerfectReciprocity
0.995427	0.995974	2	8	Decoupled	AllPerfectReciprocity
0.995427	0.995975	2	8	Decoupled	AllPerfectReciprocity
0.995427	0.995975	2	8	Decoupled	AllPerfectReciprocity
0.995427	0.995978	2	8	Decoupled	AllPerfectReciprocity
0.995427	0.99598	2	8	Decoupled	AllPerfectReciprocity
0.995427	0.995987	2	8	Decoupled	AllPerfectReciprocity
0.995427	0.995988	2	8	Decoupled	AllPerfectReciprocity
0.995427	0.995995	2	8	Decoupled	AllPerfectReciprocity
0.995427	0.995999	2	8	Decoupled	AllPerfectReciprocity
0.995427	0.995999	2	8	Decoupled	AllPerfectReciprocity
0.995427	0.996001	2	8	Decoupled	AllPerfectReciprocity
0.995427	0.996002	2	8	Decoupled	AllPerfectReciprocity
0.995427	0.996006	2	8	Decoupled	AllPerfectReciprocity
0.995427	0.996006	2	8	Decoupled	AllPerfectReciprocity
0.995427	0.996013	2	8	Decoupled	AllPerfectReciprocity
0.995427	0.996025	2	8	Decoupled	AllPerfectReciprocity
0.995427	0.996031	2	8	Decoupled	AllPerfectReciprocity
0.995427	0.996033	2	8	Decoupled	AllPerfectReciprocity
0.995427	0.996038	2	8	Decoupled	AllPerfectReciprocity
0.995427	0.996042	2	8	Decoupled	AllPerfectReciprocity
0.995427	0.996047	2	8	Decoupled	AllPerfectReciprocity
0.995427	0.996051	2	8	Decoupled	AllPerfectReciprocity
0.995427	0.996051	2	8	Decoupled	AllPerfectReciprocity
0.995427	0.996056	2	8	Decoupled	AllPerfectReciprocity
0.995427	0.996057	2	8	Decoupled	AllPerfectReciprocity
0.995427	0.996061	2	8	Decoupled	AllPerfectReciprocity
0.995427	0.996062	2	8	Decoupled	AllPerfectReciprocity
0.995427	0.996063	2	8	Decoupled	AllPerfectReciprocity
0.995427	0.996064	2	8	Decoupled	AllPerfectReciprocity
0.995427	0.996064	2	8	Decoupled	AllPerfectReciprocity
0.995427	0.996064	2	8	Decoupled	AllPerfectReciprocity
0.995427	0.996066	2	8	Decoupled	AllPerfectReciprocity
0.995427	0.996067	2	8	Decoupled	AllPerfectReciprocity
0.995427	0.996071	2	8	Decoupled	AllPerfectReciprocity
0.995427	0.996075	2	8	Decoupled	AllPerfectReciprocity
0.995427	0.996077	2	8	Decoupled	AllPerfectReciprocity
0.995427	0.996082	2	8	Decoupled	AllPerfectReciprocity
0.995427	0.996089	2	8	Decoupled	AllPerfectReciprocity
0.995427	0.996091	2	8	Decoupled	AllPerfectReciprocity
0.995427	0.996092	2	8	Decoupled	AllPerfectReciprocity
0.995427	0.996096	2	8	Decoupled	AllPerfectReciprocity
0.995427	0.996107	2	8	Decoupled	AllPerfectReciprocity
0.995427	0.996113	2	8	Decoupled	AllPerfectReciprocity
0.995427	0.996114	2	8	Decoupled	AllPerfectReciprocity
0.995427	0.996119	2	8	Decoupled	AllPerfectReciprocity
0.995427	0.996122	2	8	Decoupled	AllPerfectReciprocity
0.995427	0.996123	2	8	Decoupled	AllPerfectReciprocity
0.995427	0.996129	2	8	Decoupled	AllPerfectReciprocity
0.995427	0.996129	2	8	Decoupled	AllPerfectReciprocity
0.995427	0.996134	2	8	Decoupled	AllPerfectReciprocity
0.995427	0.996136	2	8	Decoupled	AllPerfectReciprocity
0.995427	0.996141	2	8	Decoupled	AllPerfectReciprocity
0.995427	0.99615	2	8	Decoupled	AllPerfectReciprocity
0.995427	0.996151	2	8	Decoupled	AllPerfectReciprocity
0.995427	0.996151	2	8	Decoupled	AllPerfectReciprocity
0.995427	0.996154	2	8	Decoupled	AllPerfectReciprocity
0.995427	0.996156	2	8	Decoupled	AllPerfectReciprocity
0.995427	0.996158	2	8	Decoupled	AllPerfectReciprocity
0.995427	0.996159	2	8	Decoupled	AllPerfectReciprocity
0.995427	0.99616	2	8	Decoupled	AllPerfectReciprocity
0.995427	0.996165	2	8	Decoupled	AllPerfectReciprocity
0.995427	0.996167	2	8	Decoupled	AllPerfectReciprocity
0.995427	0.996169	2	8	Decoupled	AllPerfectReciprocity
0.995427	0.996174	2	8	Decoupled	AllPerfectReciprocity
0.995427	0.996174	2	8	Decoupled	AllPerfectReciprocity
0.995427	0.996175	2	8	Decoupled	AllPerfectReciprocity
0.995427	0.996176	2	8	Decoupled	AllPerfectReciprocity
0.995427	0.996179	2	8	Decoupled	AllPerfectReciprocity
0.995427	0.996185	2	8	Decoupled	AllPerfectReciprocity
0.995427	0.996189	2	8	Decoupled	AllPerfectReciprocity
0.995427	0.99619	2	8	Decoupled	AllPerfectReciprocity
0.995427	0.996191	2	8	Decoupled	AllPerfectReciprocity
0.995427	0.996196	2	8	Decoupled	AllPerfectReciprocity
0.995427	0.996197	2	8	Decoupled	AllPerfectReciprocity
0.995427	0.996199	2	8	Decoupled	AllPerfectReciprocity
0.995427	0.996199	2	8	Decoupled	AllPerfectReciprocity
0.995427	0.996202	2	8	Decoupled	AllPerfectReciprocity
0.995427	0.996207	2	8	Decoupled	AllPerfectReciprocity
0.995427	0.99621	2	8	Decoupled	AllPerfectReciprocity
0.995427	0.996218	2	8	Decoupled	AllPerfectReciprocity
0.995427	0.996222	2	8	Decoupled	AllPerfectReciprocity
0.995427	0.996226	2	8	Decoupled	AllPerfectReciprocity
0.995427	0.996228	2	8	Decoupled	AllPerfectReciprocity
0.995427	0.996236	2	8	Decoupled	AllPerfectReciprocity
0.995427	0.996238	2	8	Decoupled	AllPerfectReciprocity
0.995427	0.996239	2	8	Decoupled	AllPerfectReciprocity
0.995427	0.996241	2	8	Decoupled	AllPerfectReciprocity
0.995427	0.996244	2	8	Decoupled	AllPerfectReciprocity
0.995427	0.996247	2	8	Decoupled	AllPerfectReciprocity
0.995427	0.996254	2	8	Decoupled	AllPerfectReciprocity
0.995427	0.996257	2	8	Decoupled	AllPerfectReciprocity
0.995427	0.996259	2	8	Decoupled	AllPerfectReciprocity
0.995427	0.996267	2	8	Decoupled	AllPerfectReciprocity
0.995427	0.996272	2	8	Decoupled	AllPerfectReciprocity
0.995427	0.996285	2	8	Decoupled	AllPerfectReciprocity
0.995427	0.996295	2	8	Decoupled	AllPerfectReciprocity
0.995427	0.996296	2	8	Decoupled	AllPerfectReciprocity
0.995427	0.996297	2	8	Decoupled	AllPerfectReciprocity
0.995427	0.996301	2	8	Decoupled	AllPerfectReciprocity
0.995427	0.996303	2	8	Decoupled	AllPerfectReciprocity
0.995427	0.996307	2	8	Decoupled	AllPerfectReciprocity
0.995427	0.996313	2	8	Decoupled	AllPerfectReciprocity
0.995427	0.996319	2	8	Decoupled	AllPerfectReciprocity
0.995427	0.996319	2	8	Decoupled	AllPerfectReciprocity
0.995427	0.996334	2	8	Decoupled	AllPerfectReciprocity
0.995427	0.996335	2	8	Decoupled	AllPerfectReciprocity
0.995427	0.996354	2	8	Decoupled	AllPerfectReciprocity
0.995427	0.996354	2	8	Decoupled	AllPerfectReciprocity
0.995427	0.996364	2	8	Decoupled	AllPerfectReciprocity
0.995427	0.996367	2	8	Decoupled	AllPerfectReciprocity
0.995427	0.996375	2	8	Decoupled	AllPerfectReciprocity
0.995427	0.996389	2	8	Decoupled	AllPerfectReciprocity
0.995427	0.996391	2	8	Decoupled	AllPerfectReciprocity
0.995427	0.996399	2	8	Decoupled	AllPerfectReciprocity
0.995427	0.996454	2	8	Decoupled	AllPerfectReciprocity
0.995427	0.996459	2	8	Decoupled	AllPerfectReciprocity
0.995427	0.996464	2	8	Decoupled	AllPerfectReciprocity
0.995427	0.996504	2	8	Decoupled	AllPerfectReciprocity
0.995427	0.99653	2	8	Decoupled	AllPerfectReciprocity
0.995427	0.996539	2	8	Decoupled	AllPerfectReciprocity
0.995427	0.996551	2	8	Decoupled	AllPerfectReciprocity
0.995427	0.996561	2	8	Decoupled	AllPerfectReciprocity
0.995427	0.996598	2	8	Decoupled	AllPerfectReciprocity
0.995427	0.996606	2	8	Decoupled	AllPerfectReciprocity
0.995427	0.996664	2	8	Decoupled	AllPerfectReciprocity
0.995427	0.996886	2	8	Decoupled	AllPerfectReciprocity
0.995427	0.996933	2	8	Decoupled	AllPerfectReciprocity
0.994874	0.993862	2	8	Coupled	AllPerfectReciprocity
0.994874	0.993867	2	8	Coupled	AllPerfectReciprocity
0.994874	0.993912	2	8	Coupled	AllPerfectReciprocity
0.994874	0.993926	2	8	Coupled	AllPerfectReciprocity
0.994874	0.993965	2	8	Coupled	AllPerfectReciprocity
0.994874	0.99397	2	8	Coupled	AllPerfectReciprocity
0.994874	0.993993	2	8	Coupled	AllPerfectReciprocity
0.994874	0.99401	2	8	Coupled	AllPerfectReciprocity
0.994874	0.994014	2	8	Coupled	AllPerfectReciprocity
0.994874	0.994045	2	8	Coupled	AllPerfectReciprocity
0.994874	0.994055	2	8	Coupled	AllPerfectReciprocity
0.994874	0.994068	2	8	Coupled	AllPerfectReciprocity
0.994874	0.994072	2	8	Coupled	AllPerfectReciprocity
0.994874	0.994077	2	8	Coupled	AllPerfectReciprocity
0.994874	0.99409	2	8	Coupled	AllPerfectReciprocity
0.994874	0.99412	2	8	Coupled	AllPerfectReciprocity
0.994874	0.99412	2	8	Coupled	AllPerfectReciprocity
0.994874	0.994122	2	8	Coupled	AllPerfectReciprocity
0.994874	0.994122	2	8	Coupled	AllPerfectReciprocity
0.994874	0.994144	2	8	Coupled	AllPerfectReciprocity
0.994874	0.994148	2	8	Coupled	AllPerfectReciprocity
0.994874	0.994162	2	8	Coupled	AllPerfectReciprocity
0.994874	0.994201	2	8	Coupled	AllPerfectReciprocity
0.994874	0.99421	2	8	Coupled	AllPerfectReciprocity
0.994874	0.994217	2	8	Coupled	AllPerfectReciprocity
0.994874	0.994223	2	8	Coupled	AllPerfectReciprocity
0.994874	0.994226	2	8	Coupled	AllPerfectReciprocity
0.994874	0.99423	2	8	Coupled	AllPerfectReciprocity
0.994874	0.994232	2	8	Coupled	AllPerfectReciprocity
0.994874	0.994234	2	8	Coupled	AllPerfectReciprocity
0.994874	0.994238	2	8	Coupled	AllPerfectReciprocity
0.994874	0.994246	2	8	Coupled	AllPerfectReciprocity
0.994874	0.994247	2	8	Coupled	AllPerfectReciprocity
0.994874	0.994248	2	8	Coupled	AllPerfectReciprocity
0.994874	0.994249	2	8	Coupled	AllPerfectReciprocity
0.994874	0.99425	2	8	Coupled	AllPerfectReciprocity
0.994874	0.99425	2	8	Coupled	AllPerfectReciprocity
0.994874	0.994253	2	8	Coupled	AllPerfectReciprocity
0.994874	0.994254	2	8	Coupled	AllPerfectReciprocity
0.994874	0.994256	2	8	Coupled	AllPerfectReciprocity
0.994874	0.99426	2	8	Coupled	AllPerfectReciprocity
0.994874	0.994263	2	8	Coupled	AllPerfectReciprocity
0.994874	0.994266	2	8	Coupled	AllPerfectReciprocity
0.994874	0.994273	2	8	Coupled	AllPerfectReciprocity
0.994874	0.994274	2	8	Coupled	AllPerfectReciprocity
0.994874	0.994275	2	8	Coupled	AllPerfectReciprocity
0.994874	0.994278	2	8	Coupled	AllPerfectReciprocity
0.994874	0.994283	2	8	Coupled	AllPerfectReciprocity
0.994874	0.994283	2	8	Coupled	AllPerfectReciprocity
0.994874	0.994284	2	8	Coupled	AllPerfectReciprocity
0.994874	0.994286	2	8	Coupled	AllPerfectReciprocity
0.994874	0.994287	2	8	Coupled	AllPerfectReciprocity
0.994874	0.99429	2	8	Coupled	AllPerfectReciprocity
0.994874	0.994291	2	8	Coupled	AllPerfectReciprocity
0.994874	0.994293	2	8	Coupled	AllPerfectReciprocity
0.994874	0.9943	2	8	Coupled	AllPerfectReciprocity
0.994874	0.994302	2	8	Coupled	AllPerfectReciprocity
0.994874	0.994302	2	8	Coupled	AllPerfectReciprocity
0.994874	0.994304	2	8	Coupled	AllPerfectReciprocity
0.994874	0.994306	2	8	Coupled	AllPerfectReciprocity
0.994874	0.994316	2	8	Coupled	AllPerfectReciprocity
0.994874	0.994322	2	8	Coupled	AllPerfectReciprocity
0.994874	0.994322	2	8	Coupled	AllPerfectReciprocity
0.994874	0.994323	2	8	Coupled	AllPerfectReciprocity
0.994874	0.994327	2	8	Coupled	AllPerfectReciprocity
0.994874	0.994327	2	8	Coupled	AllPerfectReciprocity
0.994874	0.994332	2	8	Coupled	AllPerfectReciprocity
0.994874	0.994335	2	8	Coupled	AllPerfectReciprocity
0.994874	0.994335	2	8	Coupled	AllPerfectReciprocity
0.994874	0.994337	2	8	Coupled	AllPerfectReciprocity
0.994874	0.994342	2	8	Coupled	AllPerfectReciprocity
0.994874	0.994345	2	8	Coupled	AllPerfectReciprocity
0.994874	0.994347	2	8	Coupled	AllPerfectReciprocity
0.994874	0.994349	2	8	Coupled	AllPerfectReciprocity
0.994874	0.994352	2	8	Coupled	AllPerfectReciprocity
0.994874	0.994352	2	8	Coupled	AllPerfectReciprocity
0.994874	0.994357	2	8	Coupled	AllPerfectReciprocity
0.994874	0.994362	2	8	Coupled	AllPerfectReciprocity
0.994874	0.994363	2	8	Coupled	AllPerfectReciprocity
0.994874	0.994367	2	8	Coupled	AllPerfectReciprocity
0.994874	0.994367	2	8	Coupled	AllPerfectReciprocity
0.994874	0.99437	2	8	Coupled	AllPerfectReciprocity
0.994874	0.994371	2	8	Coupled	AllPerfectReciprocity
0.994874	0.994372	2	8	Coupled	AllPerfectReciprocity
0.994874	0.994378	2	8	Coupled	AllPerfectReciprocity
0.994874	0.99438	2	8	Coupled	AllPerfectReciprocity
0.994874	0.994382	2	8	Coupled	AllPerfectReciprocity
0.994874	0.99439	2	8	Coupled	AllPerfectReciprocity
0.994874	0.994394	2	8	Coupled	AllPerfectReciprocity
0.994874	0.994395	2	8	Coupled	AllPerfectReciprocity
0.994874	0.994395	2	8	Coupled	AllPerfectReciprocity
0.994874	0.994398	2	8	Coupled	AllPerfectReciprocity
0.994874	0.9944	2	8	Coupled	AllPerfectReciprocity
0.994874	0.994401	2	8	Coupled	AllPerfectReciprocity
0.994874	0.994406	2	8	Coupled	AllPerfectReciprocity
0.994874	0.994407	2	8	Coupled	AllPerfectReciprocity
0.994874	0.994408	2	8	Coupled	AllPerfectReciprocity
0.994874	0.994417	2	8	Coupled	AllPerfectReciprocity
0.994874	0.994418	2	8	Coupled	AllPerfectReciprocity
0.994874	0.99442	2	8	Coupled	AllPerfectReciprocity
0.994874	0.994421	2	8	Coupled	AllPerfectReciprocity
0.994874	0.994422	2	8	Coupled	AllPerfectReciprocity
0.994874	0.994423	2	8	Coupled	AllPerfectReciprocity
0.994874	0.994423	2	8	Coupled	AllPerfectReciprocity
0.994874	0.994423	2	8	Coupled	AllPerfectReciprocity
0.994874	0.994424	2	8	Coupled	AllPerfectReciprocity
0.994874	0.994432	2	8	Coupled	AllPerfectReciprocity
0.994874	0.994436	2	8	Coupled	AllPerfectReciprocity
0.994874	0.994436	2	8	Coupled	AllPerfectReciprocity
0.994874	0.994437	2	8	Coupled	AllPerfectReciprocity
0.994874	0.994441	2	8	Coupled	AllPerfectReciprocity
0.994874	0.994444	2	8	Coupled	AllPerfectReciprocity
0.994874	0.994444	2	8	Coupled	AllPerfectReciprocity
0.994874	0.994445	2	8	Coupled	AllPerfectReciprocity
0.994874	0.994449	2	8	Coupled	AllPerfectReciprocity
0.994874	0.994449	2	8	Coupled	AllPerfectReciprocity
0.994874	0.994452	2	8	Coupled	AllPerfectReciprocity
0.994874	0.994453	2	8	Coupled	AllPerfectReciprocity
0.994874	0.994453	2	8	Coupled	AllPerfectReciprocity
0.994874	0.994457	2	8	Coupled	AllPerfectReciprocity
0.994874	0.994457	2	8	Coupled	AllPerfectReciprocity
0.994874	0.99446	2	8	Coupled	AllPerfectReciprocity
0.994874	0.99446	2	8	Coupled	AllPerfectReciprocity
0.994874	0.99446	2	8	Coupled	AllPerfectReciprocity
0.994874	0.994462	2	8	Coupled	AllPerfectReciprocity
0.994874	0.994464	2	8	Coupled	AllPerfectReciprocity
0.994874	0.994464	2	8	Coupled	AllPerfectReciprocity
0.994874	0.994465	2	8	Coupled	AllPerfectReciprocity
0.994874	0.994467	2	8	Coupled	AllPerfectReciprocity
0.994874	0.994468	2	8	Coupled	AllPerfectReciprocity
0.994874	0.994468	2	8	Coupled	AllPerfectReciprocity
0.994874	0.994469	2	8	Coupled	AllPerfectReciprocity
0.994874	0.994471	2	8	Coupled	AllPerfectReciprocity
0.994874	0.994471	2	8	Coupled	AllPerfectReciprocity
0.994874	0.994473	2	8	Coupled	AllPerfectReciprocity
0.994874	0.994474	2	8	Coupled	AllPerfectReciprocity
0.994874	0.994478	2	8	Coupled	AllPerfectReciprocity
0.994874	0.994479	2	8	Coupled	AllPerfectReciprocity
0.994874	0.99448	2	8	Coupled	AllPerfectReciprocity
0.994874	0.994483	2	8	Coupled	AllPerfectReciprocity
0.994874	0.994484	2	8	Coupled	AllPerfectReciprocity
0.994874	0.994492	2	8	Coupled	AllPerfectReciprocity
0.994874	0.994494	2	8	Coupled	AllPerfectReciprocity
0.994874	0.994501	2	8	Coupled	AllPerfectReciprocity
0.994874	0.994503	2	8	Coupled	AllPerfectReciprocity
0.994874	0.994503	2	8	Coupled	AllPerfectReciprocity
0.994874	0.994504	2	8	Coupled	AllPerfectReciprocity
0.994874	0.994504	2	8	Coupled	AllPerfectReciprocity
0.994874	0.994504	2	8	Coupled	AllPerfectReciprocity
0.994874	0.994504	2	8	Coupled	AllPerfectReciprocity
0.994874	0.994505	2	8	Coupled	AllPerfectReciprocity
0.994874	0.994506	2	8	Coupled	AllPerfectReciprocity
0.994874	0.994509	2	8	Coupled	AllPerfectReciprocity
0.994874	0.994509	2	8	Coupled	AllPerfectReciprocity
0.994874	0.994521	2	8	Coupled	AllPerfectReciprocity
0.994874	0.994522	2	8	Coupled	AllPerfectReciprocity
0.994874	0.994523	2	8	Coupled	AllPerfectReciprocity
0.994874	0.994523	2	8	Coupled	AllPerfectReciprocity
0.994874	0.994524	2	8	Coupled	AllPerfectReciprocity
0.994874	0.994526	2	8	Coupled	AllPerfectReciprocity
0.994874	0.994528	2	8	Coupled	AllPerfectReciprocity
0.994874	0.99453	2	8	Coupled	AllPerfectReciprocity
0.994874	0.994531	2	8	Coupled	AllPerfectReciprocity
0.994874	0.994534	2	8	Coupled	AllPerfectReciprocity
0.994874	0.994534	2	8	Coupled	AllPerfectReciprocity
0.994874	0.994537	2	8	Coupled	AllPerfectReciprocity
0.994874	0.994537	2	8	Coupled	AllPerfectReciprocity
0.994874	0.994538	2	8	Coupled	AllPerfectReciprocity
0.994874	0.994544	2	8	Coupled	AllPerfectReciprocity
0.994874	0.994546	2	8	Coupled	AllPerfectReciprocity
0.994874	0.994547	2	8	Coupled	AllPerfectReciprocity
0.994874	0.994548	2	8	Coupled	AllPerfectReciprocity
0.994874	0.994548	2	8	Coupled	AllPerfectReciprocity
0.994874	0.994548	2	8	Coupled	AllPerfectReciprocity
0.994874	0.994549	2	8	Coupled	AllPerfectReciprocity
0.994874	0.994554	2	8	Coupled	AllPerfectReciprocity
0.994874	0.994554	2	8	Coupled	AllPerfectReciprocity
0.994874	0.994554	2	8	Coupled	AllPerfectReciprocity
0.994874	0.994555	2	8	Coupled	AllPerfectReciprocity
0.994874	0.994555	2	8	Coupled	AllPerfectReciprocity
0.994874	0.994558	2	8	Coupled	AllPerfectReciprocity
0.994874	0.994559	2	8	Coupled	AllPerfectReciprocity
0.994874	0.994559	2	8	Coupled	AllPerfectReciprocity
0.994874	0.994561	2	8	Coupled	AllPerfectReciprocity
0.994874	0.994561	2	8	Coupled	AllPerfectReciprocity
0.994874	0.994562	2	8	Coupled	AllPerfectReciprocity
0.994874	0.994563	2	8	Coupled	AllPerfectReciprocity
0.994874	0.994563	2	8	Coupled	AllPerfectReciprocity
0.994874	0.994563	2	8	Coupled	AllPerfectReciprocity
0.994874	0.994564	2	8	Coupled	AllPerfectReciprocity
0.994874	0.994569	2	8	Coupled	AllPerfectReciprocity
0.994874	0.994569	2	8	Coupled	AllPerfectReciprocity
0.994874	0.994569	2	8	Coupled	AllPerfectReciprocity
0.994874	0.994569	2	8	Coupled	AllPerfectReciprocity
0.994874	0.99457	2	8	Coupled	AllPerfectReciprocity
0.994874	0.99457	2	8	Coupled	AllPerfectReciprocity
0.994874	0.994571	2	8	Coupled	AllPerfectReciprocity
0.994874	0.994572	2	8	Coupled	AllPerfectReciprocity
0.994874	0.994572	2	8	Coupled	AllPerfectReciprocity
0.994874	0.994576	2	8	Coupled	AllPerfectReciprocity
0.994874	0.994577	2	8	Coupled	AllPerfectReciprocity
0.994874	0.994577	2	8	Coupled	AllPerfectReciprocity
0.994874	0.994578	2	8	Coupled	AllPerfectReciprocity
0.994874	0.994579	2	8	Coupled	AllPerfectReciprocity
0.994874	0.99458	2	8	Coupled	AllPerfectReciprocity
0.994874	0.994581	2	8	Coupled	AllPerfectReciprocity
0.994874	0.994582	2	8	Coupled	AllPerfectReciprocity
0.994874	0.994582	2	8	Coupled	AllPerfectReciprocity
0.994874	0.994583	2	8	Coupled	AllPerfectReciprocity
0.994874	0.994585	2	8	Coupled	AllPerfectReciprocity
0.994874	0.994587	2	8	Coupled	AllPerfectReciprocity
0.994874	0.994588	2	8	Coupled	AllPerfectReciprocity
0.994874	0.994591	2	8	Coupled	AllPerfectReciprocity
0.994874	0.994591	2	8	Coupled	AllPerfectReciprocity
0.994874	0.994594	2	8	Coupled	AllPerfectReciprocity
0.994874	0.994596	2	8	Coupled	AllPerfectReciprocity
0.994874	0.994598	2	8	Coupled	AllPerfectReciprocity
0.994874	0.994598	2	8	Coupled	AllPerfectReciprocity
0.994874	0.994598	2	8	Coupled	AllPerfectReciprocity
0.994874	0.994599	2	8	Coupled	AllPerfectReciprocity
0.994874	0.9946	2	8	Coupled	AllPerfectReciprocity
0.994874	0.9946	2	8	Coupled	AllPerfectReciprocity
0.994874	0.9946	2	8	Coupled	AllPerfectReciprocity
0.994874	0.994602	2	8	Coupled	AllPerfectReciprocity
0.994874	0.994603	2	8	Coupled	AllPerfectReciprocity
0.994874	0.994605	2	8	Coupled	AllPerfectReciprocity
0.994874	0.994605	2	8	Coupled	AllPerfectReciprocity
0.994874	0.994605	2	8	Coupled	AllPerfectReciprocity
0.994874	0.994606	2	8	Coupled	AllPerfectReciprocity
0.994874	0.994606	2	8	Coupled	AllPerfectReciprocity
0.994874	0.99461	2	8	Coupled	AllPerfectReciprocity
0.994874	0.994611	2	8	Coupled	AllPerfectReciprocity
0.994874	0.994612	2	8	Coupled	AllPerfectReciprocity
0.994874	0.994613	2	8	Coupled	AllPerfectReciprocity
0.994874	0.994614	2	8	Coupled	AllPerfectReciprocity
0.994874	0.994616	2	8	Coupled	AllPerfectReciprocity
0.994874	0.994617	2	8	Coupled	AllPerfectReciprocity
0.994874	0.994618	2	8	Coupled	AllPerfectReciprocity
0.994874	0.99462	2	8	Coupled	AllPerfectReciprocity
0.994874	0.994621	2	8	Coupled	AllPerfectReciprocity
0.994874	0.994624	2	8	Coupled	AllPerfectReciprocity
0.994874	0.994625	2	8	Coupled	AllPerfectReciprocity
0.994874	0.994625	2	8	Coupled	AllPerfectReciprocity
0.994874	0.994626	2	8	Coupled	AllPerfectReciprocity
0.994874	0.994628	2	8	Coupled	AllPerfectReciprocity
0.994874	0.994629	2	8	Coupled	AllPerfectReciprocity
0.994874	0.994629	2	8	Coupled	AllPerfectReciprocity
0.994874	0.994631	2	8	Coupled	AllPerfectReciprocity
0.994874	0.994631	2	8	Coupled	AllPerfectReciprocity
0.994874	0.994632	2	8	Coupled	AllPerfectReciprocity
0.994874	0.994633	2	8	Coupled	AllPerfectReciprocity
0.994874	0.994634	2	8	Coupled	AllPerfectReciprocity
0.994874	0.994634	2	8	Coupled	AllPerfectReciprocity
0.994874	0.994637	2	8	Coupled	AllPerfectReciprocity
0.994874	0.994638	2	8	Coupled	AllPerfectReciprocity
0.994874	0.994639	2	8	Coupled	AllPerfectReciprocity
0.994874	0.994642	2	8	Coupled	AllPerfectReciprocity
0.994874	0.994642	2	8	Coupled	AllPerfectReciprocity
0.994874	0.994645	2	8	Coupled	AllPerfectReciprocity
0.994874	0.994646	2	8	Coupled	AllPerfectReciprocity
0.994874	0.994646	2	8	Coupled	AllPerfectReciprocity
0.994874	0.994647	2	8	Coupled	AllPerfectReciprocity
0.994874	0.994648	2	8	Coupled	AllPerfectReciprocity
0.994874	0.994649	2	8	Coupled	AllPerfectReciprocity
0.994874	0.994649	2	8	Coupled	AllPerfectReciprocity
0.994874	0.994649	2	8	Coupled	AllPerfectReciprocity
0.994874	0.994649	2	8	Coupled	AllPerfectReciprocity
0.994874	0.99465	2	8	Coupled	AllPerfectReciprocity
0.994874	0.994651	2	8	Coupled	AllPerfectReciprocity
0.994874	0.994653	2	8	Coupled	AllPerfectReciprocity
0.994874	0.994653	2	8	Coupled	AllPerfectReciprocity
0.994874	0.994653	2	8	Coupled	AllPerfectReciprocity
0.994874	0.994655	2	8	Coupled	AllPerfectReciprocity
0.994874	0.994658	2	8	Coupled	AllPerfectReciprocity
0.994874	0.994661	2	8	Coupled	AllPerfectReciprocity
0.994874	0.994663	2	8	Coupled	AllPerfectReciprocity
0.994874	0.994665	2	8	Coupled	AllPerfectReciprocity
0.994874	0.994666	2	8	Coupled	AllPerfectReciprocity
0.994874	0.994667	2	8	Coupled	AllPerfectReciprocity
0.994874	0.994668	2	8	Coupled	AllPerfectReciprocity
0.994874	0.994671	2	8	Coupled	AllPerfectReciprocity
0.994874	0.994671	2	8	Coupled	AllPerfectReciprocity
0.994874	0.994672	2	8	Coupled	AllPerfectReciprocity
0.994874	0.994672	2	8	Coupled	AllPerfectReciprocity
0.994874	0.994674	2	8	Coupled	AllPerfectReciprocity
0.994874	0.994675	2	8	Coupled	AllPerfectReciprocity
0.994874	0.994676	2	8	Coupled	AllPerfectReciprocity
0.994874	0.994676	2	8	Coupled	AllPerfectReciprocity
0.994874	0.994677	2	8	Coupled	AllPerfectReciprocity
0.994874	0.994678	2	8	Coupled	AllPerfectReciprocity
0.994874	0.994679	2	8	Coupled	AllPerfectReciprocity
0.994874	0.994679	2	8	Coupled	AllPerfectReciprocity
0.994874	0.99468	2	8	Coupled	AllPerfectReciprocity
0.994874	0.99468	2	8	Coupled	AllPerfectReciprocity
0.994874	0.994684	2	8	Coupled	AllPerfectReciprocity
0.994874	0.994685	2	8	Coupled	AllPerfectReciprocity
0.994874	0.994685	2	8	Coupled	AllPerfectReciprocity
0.994874	0.994688	2	8	Coupled	AllPerfectReciprocity
0.994874	0.994689	2	8	Coupled	AllPerfectReciprocity
0.994874	0.994695	2	8	Coupled	AllPerfectReciprocity
0.994874	0.994698	2	8	Coupled	AllPerfectReciprocity
0.994874	0.994698	2	8	Coupled	AllPerfectReciprocity
0.994874	0.994701	2	8	Coupled	AllPerfectReciprocity
0.994874	0.994704	2	8	Coupled	AllPerfectReciprocity
0.994874	0.994707	2	8	Coupled	AllPerfectReciprocity
0.994874	0.994707	2	8	Coupled	AllPerfectReciprocity
0.994874	0.994708	2	8	Coupled	AllPerfectReciprocity
0.994874	0.994709	2	8	Coupled	AllPerfectReciprocity
0.994874	0.994709	2	8	Coupled	AllPerfectReciprocity
0.994874	0.994709	2	8	Coupled	AllPerfectReciprocity
0.994874	0.994712	2	8	Coupled	AllPerfectReciprocity
0.994874	0.994713	2	8	Coupled	AllPerfectReciprocity
0.994874	0.994714	2	8	Coupled	AllPerfectReciprocity
0.994874	0.994716	2	8	Coupled	AllPerfectReciprocity
0.994874	0.994716	2	8	Coupled	AllPerfectReciprocity
0.994874	0.994719	2	8	Coupled	AllPerfectReciprocity
0.994874	0.994721	2	8	Coupled	AllPerfectReciprocity
0.994874	0.994722	2	8	Coupled	AllPerfectReciprocity
0.994874	0.994726	2	8	Coupled	AllPerfectReciprocity
0.994874	0.994726	2	8	Coupled	AllPerfectReciprocity
0.994874	0.99473	2	8	Coupled	AllPerfectReciprocity
0.994874	0.99473	2	8	Coupled	AllPerfectReciprocity
0.994874	0.994732	2	8	Coupled	AllPerfectReciprocity
0.994874	0.994732	2	8	Coupled	AllPerfectReciprocity
0.994874	0.994733	2	8	Coupled	AllPerfectReciprocity
0.994874	0.994734	2	8	Coupled	AllPerfectReciprocity
0.994874	0.994735	2	8	Coupled	AllPerfectReciprocity
0.994874	0.994735	2	8	Coupled	AllPerfectReciprocity
0.994874	0.994735	2	8	Coupled	AllPerfectReciprocity
0.994874	0.994736	2	8	Coupled	AllPerfectReciprocity
0.994874	0.994737	2	8	Coupled	AllPerfectReciprocity
0.994874	0.994738	2	8	Coupled	AllPerfectReciprocity
0.994874	0.994738	2	8	Coupled	AllPerfectReciprocity
0.994874	0.994742	2	8	Coupled	AllPerfectReciprocity
0.994874	0.994744	2	8	Coupled	AllPerfectReciprocity
0.994874	0.994744	2	8	Coupled	AllPerfectReciprocity
0.994874	0.994744	2	8	Coupled	AllPerfectReciprocity
0.994874	0.994746	2	8	Coupled	AllPerfectReciprocity
0.994874	0.994746	2	8	Coupled	AllPerfectReciprocity
0.994874	0.994748	2	8	Coupled	AllPerfectReciprocity
0.994874	0.994749	2	8	Coupled	AllPerfectReciprocity
0.994874	0.994749	2	8	Coupled	AllPerfectReciprocity
0.994874	0.994749	2	8	Coupled	AllPerfectReciprocity
0.994874	0.99475	2	8	Coupled	AllPerfectReciprocity
0.994874	0.99475	2	8	Coupled	AllPerfectReciprocity
0.994874	0.994751	2	8	Coupled	AllPerfectReciprocity
0.994874	0.994754	2	8	Coupled	AllPerfectReciprocity
0.994874	0.994754	2	8	Coupled	AllPerfectReciprocity
0.994874	0.994755	2	8	Coupled	AllPerfectReciprocity
0.994874	0.994756	2	8	Coupled	AllPerfectReciprocity
0.994874	0.994758	2	8	Coupled	AllPerfectReciprocity
0.994874	0.994759	2	8	Coupled	AllPerfectReciprocity
0.994874	0.994761	2	8	Coupled	AllPerfectReciprocity
0.994874	0.994762	2	8	Coupled	AllPerfectReciprocity
0.994874	0.994763	2	8	Coupled	AllPerfectReciprocity
0.994874	0.994764	2	8	Coupled	AllPerfectReciprocity
0.994874	0.994765	2	8	Coupled	AllPerfectReciprocity
0.994874	0.994765	2	8	Coupled	AllPerfectReciprocity
0.994874	0.994766	2	8	Coupled	AllPerfectReciprocity
0.994874	0.994767	2	8	Coupled	AllPerfectReciprocity
0.994874	0.994767	2	8	Coupled	AllPerfectReciprocity
0.994874	0.994768	2	8	Coupled	AllPerfectReciprocity
0.994874	0.994768	2	8	Coupled	AllPerfectReciprocity
0.994874	0.994772	2	8	Coupled	AllPerfectReciprocity
0.994874	0.994773	2	8	Coupled	AllPerfectReciprocity
0.994874	0.994773	2	8	Coupled	AllPerfectReciprocity
0.994874	0.994774	2	8	Coupled	AllPerfectReciprocity
0.994874	0.994774	2	8	Coupled	AllPerfectReciprocity
0.994874	0.994775	2	8	Coupled	AllPerfectReciprocity
0.994874	0.994775	2	8	Coupled	AllPerfectReciprocity
0.994874	0.994777	2	8	Coupled	AllPerfectReciprocity
0.994874	0.99478	2	8	Coupled	AllPerfectReciprocity
0.994874	0.994781	2	8	Coupled	AllPerfectReciprocity
0.994874	0.994781	2	8	Coupled	AllPerfectReciprocity
0.994874	0.994781	2	8	Coupled	AllPerfectReciprocity
0.994874	0.994783	2	8	Coupled	AllPerfectReciprocity
0.994874	0.994783	2	8	Coupled	AllPerfectReciprocity
0.994874	0.994783	2	8	Coupled	AllPerfectReciprocity
0.994874	0.994783	2	8	Coupled	AllPerfectReciprocity
0.994874	0.994783	2	8	Coupled	AllPerfectReciprocity
0.994874	0.994784	2	8	Coupled	AllPerfectReciprocity
0.994874	0.994785	2	8	Coupled	AllPerfectReciprocity
0.994874	0.994785	2	8	Coupled	AllPerfectReciprocity
0.994874	0.994786	2	8	Coupled	AllPerfectReciprocity
0.994874	0.994788	2	8	Coupled	AllPerfectReciprocity
0.994874	0.994789	2	8	Coupled	AllPerfectReciprocity
0.994874	0.99479	2	8	Coupled	AllPerfectReciprocity
0.994874	0.99479	2	8	Coupled	AllPerfectReciprocity
0.994874	0.994791	2	8	Coupled	AllPerfectReciprocity
0.994874	0.994791	2	8	Coupled	AllPerfectReciprocity
0.994874	0.994792	2	8	Coupled	AllPerfectReciprocity
0.994874	0.994795	2	8	Coupled	AllPerfectReciprocity
0.994874	0.994797	2	8	Coupled	AllPerfectReciprocity
0.994874	0.994799	2	8	Coupled	AllPerfectReciprocity
0.994874	0.9948	2	8	Coupled	AllPerfectReciprocity
0.994874	0.994802	2	8	Coupled	AllPerfectReciprocity
0.994874	0.994802	2	8	Coupled	AllPerfectReciprocity
0.994874	0.994803	2	8	Coupled	AllPerfectReciprocity
0.994874	0.994804	2	8	Coupled	AllPerfectReciprocity
0.994874	0.994804	2	8	Coupled	AllPerfectReciprocity
0.994874	0.994805	2	8	Coupled	AllPerfectReciprocity
0.994874	0.994806	2	8	Coupled	AllPerfectReciprocity
0.994874	0.994806	2	8	Coupled	AllPerfectReciprocity
0.994874	0.994806	2	8	Coupled	AllPerfectReciprocity
0.994874	0.994808	2	8	Coupled	AllPerfectReciprocity
0.994874	0.994809	2	8	Coupled	AllPerfectReciprocity
0.994874	0.994809	2	8	Coupled	AllPerfectReciprocity
0.994874	0.994809	2	8	Coupled	AllPerfectReciprocity
0.994874	0.99481	2	8	Coupled	AllPerfectReciprocity
0.994874	0.99481	2	8	Coupled	AllPerfectReciprocity
0.994874	0.994811	2	8	Coupled	AllPerfectReciprocity
0.994874	0.994811	2	8	Coupled	AllPerfectReciprocity
0.994874	0.994812	2	8	Coupled	AllPerfectReciprocity
0.994874	0.994812	2	8	Coupled	AllPerfectReciprocity
0.994874	0.994812	2	8	Coupled	AllPerfectReciprocity
0.994874	0.994813	2	8	Coupled	AllPerfectReciprocity
0.994874	0.994814	2	8	Coupled	AllPerfectReciprocity
0.994874	0.994817	2	8	Coupled	AllPerfectReciprocity
0.994874	0.994817	2	8	Coupled	AllPerfectReciprocity
0.994874	0.994818	2	8	Coupled	AllPerfectReciprocity
0.994874	0.994818	2	8	Coupled	AllPerfectReciprocity
0.994874	0.994819	2	8	Coupled	AllPerfectReciprocity
0.994874	0.994819	2	8	Coupled	AllPerfectReciprocity
0.994874	0.994819	2	8	Coupled	AllPerfectReciprocity
0.994874	0.99482	2	8	Coupled	AllPerfectReciprocity
0.994874	0.99482	2	8	Coupled	AllPerfectReciprocity
0.994874	0.99482	2	8	Coupled	AllPerfectReciprocity
0.994874	0.99482	2	8	Coupled	AllPerfectReciprocity
0.994874	0.994823	2	8	Coupled	AllPerfectReciprocity
0.994874	0.994824	2	8	Coupled	AllPerfectReciprocity
0.994874	0.994824	2	8	Coupled	AllPerfectReciprocity
0.994874	0.994826	2	8	Coupled	AllPerfectReciprocity
0.994874	0.994826	2	8	Coupled	AllPerfectReciprocity
0.994874	0.994826	2	8	Coupled	AllPerfectReciprocity
0.994874	0.994827	2	8	Coupled	AllPerfectReciprocity
0.994874	0.994828	2	8	Coupled	AllPerfectReciprocity
0.994874	0.994831	2	8	Coupled	AllPerfectReciprocity
0.994874	0.994831	2	8	Coupled	AllPerfectReciprocity
0.994874	0.994832	2	8	Coupled	AllPerfectReciprocity
0.994874	0.994834	2	8	Coupled	AllPerfectReciprocity
0.994874	0.994834	2	8	Coupled	AllPerfectReciprocity
0.994874	0.994834	2	8	Coupled	AllPerfectReciprocity
0.994874	0.994835	2	8	Coupled	AllPerfectReciprocity
0.994874	0.994836	2	8	Coupled	AllPerfectReciprocity
0.994874	0.994836	2	8	Coupled	AllPerfectReciprocity
0.994874	0.994837	2	8	Coupled	AllPerfectReciprocity
0.994874	0.994839	2	8	Coupled	AllPerfectReciprocity
0.994874	0.99484	2	8	Coupled	AllPerfectReciprocity
0.994874	0.994842	2	8	Coupled	AllPerfectReciprocity
0.994874	0.994843	2	8	Coupled	AllPerfectReciprocity
0.994874	0.994843	2	8	Coupled	AllPerfectReciprocity
0.994874	0.994844	2	8	Coupled	AllPerfectReciprocity
0.994874	0.994845	2	8	Coupled	AllPerfectReciprocity
0.994874	0.994845	2	8	Coupled	AllPerfectReciprocity
0.994874	0.994846	2	8	Coupled	AllPerfectReciprocity
0.994874	0.994846	2	8	Coupled	AllPerfectReciprocity
0.994874	0.994847	2	8	Coupled	AllPerfectReciprocity
0.994874	0.994848	2	8	Coupled	AllPerfectReciprocity
0.994874	0.994849	2	8	Coupled	AllPerfectReciprocity
0.994874	0.99485	2	8	Coupled	AllPerfectReciprocity
0.994874	0.994853	2	8	Coupled	AllPerfectReciprocity
0.994874	0.994854	2	8	Coupled	AllPerfectReciprocity
0.994874	0.994854	2	8	Coupled	AllPerfectReciprocity
0.994874	0.994854	2	8	Coupled	AllPerfectReciprocity
0.994874	0.994854	2	8	Coupled	AllPerfectReciprocity
0.994874	0.994857	2	8	Coupled	AllPerfectReciprocity
0.994874	0.994858	2	8	Coupled	AllPerfectReciprocity
0.994874	0.99486	2	8	Coupled	AllPerfectReciprocity
0.994874	0.994861	2	8	Coupled	AllPerfectReciprocity
0.994874	0.994862	2	8	Coupled	AllPerfectReciprocity
0.994874	0.994862	2	8	Coupled	AllPerfectReciprocity
0.994874	0.994865	2	8	Coupled	AllPerfectReciprocity
0.994874	0.994866	2	8	Coupled	AllPerfectReciprocity
0.994874	0.994866	2	8	Coupled	AllPerfectReciprocity
0.994874	0.994867	2	8	Coupled	AllPerfectReciprocity
0.994874	0.994868	2	8	Coupled	AllPerfectReciprocity
0.994874	0.994868	2	8	Coupled	AllPerfectReciprocity
0.994874	0.994868	2	8	Coupled	AllPerfectReciprocity
0.994874	0.994869	2	8	Coupled	AllPerfectReciprocity
0.994874	0.99487	2	8	Coupled	AllPerfectReciprocity
0.994874	0.99487	2	8	Coupled	AllPerfectReciprocity
0.994874	0.994871	2	8	Coupled	AllPerfectReciprocity
0.994874	0.994872	2	8	Coupled	AllPerfectReciprocity
0.994874	0.994873	2	8	Coupled	AllPerfectReciprocity
0.994874	0.994874	2	8	Coupled	AllPerfectReciprocity
0.994874	0.994874	2	8	Coupled	AllPerfectReciprocity
0.994874	0.994874	2	8	Coupled	AllPerfectReciprocity
0.994874	0.994874	2	8	Coupled	AllPerfectReciprocity
0.994874	0.994875	2	8	Coupled	AllPerfectReciprocity
0.994874	0.994875	2	8	Coupled	AllPerfectReciprocity
0.994874	0.994875	2	8	Coupled	AllPerfectReciprocity
0.994874	0.994876	2	8	Coupled	AllPerfectReciprocity
0.994874	0.994877	2	8	Coupled	AllPerfectReciprocity
0.994874	0.994878	2	8	Coupled	AllPerfectReciprocity
0.994874	0.994878	2	8	Coupled	AllPerfectReciprocity
0.994874	0.994878	2	8	Coupled	AllPerfectReciprocity
0.994874	0.994878	2	8	Coupled	AllPerfectReciprocity
0.994874	0.994879	2	8	Coupled	AllPerfectReciprocity
0.994874	0.994879	2	8	Coupled	AllPerfectReciprocity
0.994874	0.99488	2	8	Coupled	AllPerfectReciprocity
0.994874	0.994881	2	8	Coupled	AllPerfectReciprocity
0.994874	0.994881	2	8	Coupled	AllPerfectReciprocity
0.994874	0.994882	2	8	Coupled	AllPerfectReciprocity
0.994874	0.994882	2	8	Coupled	AllPerfectReciprocity
0.994874	0.994882	2	8	Coupled	AllPerfectReciprocity
0.994874	0.994883	2	8	Coupled	AllPerfectReciprocity
0.994874	0.994883	2	8	Coupled	AllPerfectReciprocity
0.994874	0.994884	2	8	Coupled	AllPerfectReciprocity
0.994874	0.994884	2	8	Coupled	AllPerfectReciprocity
0.994874	0.994886	2	8	Coupled	AllPerfectReciprocity
0.994874	0.994888	2	8	Coupled	AllPerfectReciprocity
0.994874	0.994889	2	8	Coupled	AllPerfectReciprocity
0.994874	0.99489	2	8	Coupled	AllPerfectReciprocity
0.994874	0.99489	2	8	Coupled	AllPerfectReciprocity
0.994874	0.994891	2	8	Coupled	AllPerfectReciprocity
0.994874	0.994892	2	8	Coupled	AllPerfectReciprocity
0.994874	0.994892	2	8	Coupled	AllPerfectReciprocity
0.994874	0.994892	2	8	Coupled	AllPerfectReciprocity
0.994874	0.994892	2	8	Coupled	AllPerfectReciprocity
0.994874	0.994893	2	8	Coupled	AllPerfectReciprocity
0.994874	0.994893	2	8	Coupled	AllPerfectReciprocity
0.994874	0.994893	2	8	Coupled	AllPerfectReciprocity
0.994874	0.994895	2	8	Coupled	AllPerfectReciprocity
0.994874	0.994895	2	8	Coupled	AllPerfectReciprocity
0.994874	0.994896	2	8	Coupled	AllPerfectReciprocity
0.994874	0.994897	2	8	Coupled	AllPerfectReciprocity
0.994874	0.994897	2	8	Coupled	AllPerfectReciprocity
0.994874	0.994898	2	8	Coupled	AllPerfectReciprocity
0.994874	0.994899	2	8	Coupled	AllPerfectReciprocity
0.994874	0.994899	2	8	Coupled	AllPerfectReciprocity
0.994874	0.994899	2	8	Coupled	AllPerfectReciprocity
0.994874	0.9949	2	8	Coupled	AllPerfectReciprocity
0.994874	0.994903	2	8	Coupled	AllPerfectReciprocity
0.994874	0.994903	2	8	Coupled	AllPerfectReciprocity
0.994874	0.994904	2	8	Coupled	AllPerfectReciprocity
0.994874	0.994905	2	8	Coupled	AllPerfectReciprocity
0.994874	0.994905	2	8	Coupled	AllPerfectReciprocity
0.994874	0.994907	2	8	Coupled	AllPerfectReciprocity
0.994874	0.994908	2	8	Coupled	AllPerfectReciprocity
0.994874	0.994909	2	8	Coupled	AllPerfectReciprocity
0.994874	0.99491	2	8	Coupled	AllPerfectReciprocity
0.994874	0.99491	2	8	Coupled	AllPerfectReciprocity
0.994874	0.99491	2	8	Coupled	AllPerfectReciprocity
0.994874	0.99491	2	8	Coupled	AllPerfectReciprocity
0.994874	0.994913	2	8	Coupled	AllPerfectReciprocity
0.994874	0.994914	2	8	Coupled	AllPerfectReciprocity
0.994874	0.994914	2	8	Coupled	AllPerfectReciprocity
0.994874	0.994915	2	8	Coupled	AllPerfectReciprocity
0.994874	0.994916	2	8	Coupled	AllPerfectReciprocity
0.994874	0.994916	2	8	Coupled	AllPerfectReciprocity
0.994874	0.994916	2	8	Coupled	AllPerfectReciprocity
0.994874	0.994918	2	8	Coupled	AllPerfectReciprocity
0.994874	0.994919	2	8	Coupled	AllPerfectReciprocity
0.994874	0.99492	2	8	Coupled	AllPerfectReciprocity
0.994874	0.994921	2	8	Coupled	AllPerfectReciprocity
0.994874	0.994925	2	8	Coupled	AllPerfectReciprocity
0.994874	0.994925	2	8	Coupled	AllPerfectReciprocity
0.994874	0.994925	2	8	Coupled	AllPerfectReciprocity
0.994874	0.994926	2	8	Coupled	AllPerfectReciprocity
0.994874	0.994926	2	8	Coupled	AllPerfectReciprocity
0.994874	0.994926	2	8	Coupled	AllPerfectReciprocity
0.994874	0.994927	2	8	Coupled	AllPerfectReciprocity
0.994874	0.99493	2	8	Coupled	AllPerfectReciprocity
0.994874	0.99493	2	8	Coupled	AllPerfectReciprocity
0.994874	0.994931	2	8	Coupled	AllPerfectReciprocity
0.994874	0.994932	2	8	Coupled	AllPerfectReciprocity
0.994874	0.994933	2	8	Coupled	AllPerfectReciprocity
0.994874	0.994936	2	8	Coupled	AllPerfectReciprocity
0.994874	0.994937	2	8	Coupled	AllPerfectReciprocity
0.994874	0.994938	2	8	Coupled	AllPerfectReciprocity
0.994874	0.994939	2	8	Coupled	AllPerfectReciprocity
0.994874	0.99494	2	8	Coupled	AllPerfectReciprocity
0.994874	0.99494	2	8	Coupled	AllPerfectReciprocity
0.994874	0.994943	2	8	Coupled	AllPerfectReciprocity
0.994874	0.994943	2	8	Coupled	AllPerfectReciprocity
0.994874	0.994945	2	8	Coupled	AllPerfectReciprocity
0.994874	0.994946	2	8	Coupled	AllPerfectReciprocity
0.994874	0.994947	2	8	Coupled	AllPerfectReciprocity
0.994874	0.994947	2	8	Coupled	AllPerfectReciprocity
0.994874	0.994947	2	8	Coupled	AllPerfectReciprocity
0.994874	0.994948	2	8	Coupled	AllPerfectReciprocity
0.994874	0.994948	2	8	Coupled	AllPerfectReciprocity
0.994874	0.994949	2	8	Coupled	AllPerfectReciprocity
0.994874	0.99495	2	8	Coupled	AllPerfectReciprocity
0.994874	0.994951	2	8	Coupled	AllPerfectReciprocity
0.994874	0.994952	2	8	Coupled	AllPerfectReciprocity
0.994874	0.994952	2	8	Coupled	AllPerfectReciprocity
0.994874	0.994954	2	8	Coupled	AllPerfectReciprocity
0.994874	0.994954	2	8	Coupled	AllPerfectReciprocity
0.994874	0.994955	2	8	Coupled	AllPerfectReciprocity
0.994874	0.994958	2	8	Coupled	AllPerfectReciprocity
0.994874	0.994958	2	8	Coupled	AllPerfectReciprocity
0.994874	0.994959	2	8	Coupled	AllPerfectReciprocity
0.994874	0.994961	2	8	Coupled	AllPerfectReciprocity
0.994874	0.994962	2	8	Coupled	AllPerfectReciprocity
0.994874	0.994963	2	8	Coupled	AllPerfectReciprocity
0.994874	0.994964	2	8	Coupled	AllPerfectReciprocity
0.994874	0.994965	2	8	Coupled	AllPerfectReciprocity
0.994874	0.994965	2	8	Coupled	AllPerfectReciprocity
0.994874	0.994967	2	8	Coupled	AllPerfectReciprocity
0.994874	0.994968	2	8	Coupled	AllPerfectReciprocity
0.994874	0.994969	2	8	Coupled	AllPerfectReciprocity
0.994874	0.99497	2	8	Coupled	AllPerfectReciprocity
0.994874	0.99497	2	8	Coupled	AllPerfectReciprocity
0.994874	0.994971	2	8	Coupled	AllPerfectReciprocity
0.994874	0.994972	2	8	Coupled	AllPerfectReciprocity
0.994874	0.994972	2	8	Coupled	AllPerfectReciprocity
0.994874	0.994974	2	8	Coupled	AllPerfectReciprocity
0.994874	0.994974	2	8	Coupled	AllPerfectReciprocity
0.994874	0.994975	2	8	Coupled	AllPerfectReciprocity
0.994874	0.994975	2	8	Coupled	AllPerfectReciprocity
0.994874	0.994979	2	8	Coupled	AllPerfectReciprocity
0.994874	0.994979	2	8	Coupled	AllPerfectReciprocity
0.994874	0.994979	2	8	Coupled	AllPerfectReciprocity
0.994874	0.99498	2	8	Coupled	AllPerfectReciprocity
0.994874	0.994981	2	8	Coupled	AllPerfectReciprocity
0.994874	0.994982	2	8	Coupled	AllPerfectReciprocity
0.994874	0.994982	2	8	Coupled	AllPerfectReciprocity
0.994874	0.994985	2	8	Coupled	AllPerfectReciprocity
0.994874	0.994986	2	8	Coupled	AllPerfectReciprocity
0.994874	0.994987	2	8	Coupled	AllPerfectReciprocity
0.994874	0.994987	2	8	Coupled	AllPerfectReciprocity
0.994874	0.994988	2	8	Coupled	AllPerfectReciprocity
0.994874	0.994989	2	8	Coupled	AllPerfectReciprocity
0.994874	0.994989	2	8	Coupled	AllPerfectReciprocity
0.994874	0.994989	2	8	Coupled	AllPerfectReciprocity
0.994874	0.99499	2	8	Coupled	AllPerfectReciprocity
0.994874	0.99499	2	8	Coupled	AllPerfectReciprocity
0.994874	0.994993	2	8	Coupled	AllPerfectReciprocity
0.994874	0.994994	2	8	Coupled	AllPerfectReciprocity
0.994874	0.994995	2	8	Coupled	AllPerfectReciprocity
0.994874	0.994996	2	8	Coupled	AllPerfectReciprocity
0.994874	0.994996	2	8	Coupled	AllPerfectReciprocity
0.994874	0.994997	2	8	Coupled	AllPerfectReciprocity
0.994874	0.994998	2	8	Coupled	AllPerfectReciprocity
0.994874	0.994998	2	8	Coupled	AllPerfectReciprocity
0.994874	0.994999	2	8	Coupled	AllPerfectReciprocity
0.994874	0.994999	2	8	Coupled	AllPerfectReciprocity
0.994874	0.995	2	8	Coupled	AllPerfectReciprocity
0.994874	0.995001	2	8	Coupled	AllPerfectReciprocity
0.994874	0.995004	2	8	Coupled	AllPerfectReciprocity
0.994874	0.995004	2	8	Coupled	AllPerfectReciprocity
0.994874	0.995006	2	8	Coupled	AllPerfectReciprocity
0.994874	0.995007	2	8	Coupled	AllPerfectReciprocity
0.994874	0.995008	2	8	Coupled	AllPerfectReciprocity
0.994874	0.995008	2	8	Coupled	AllPerfectReciprocity
0.994874	0.995009	2	8	Coupled	AllPerfectReciprocity
0.994874	0.995009	2	8	Coupled	AllPerfectReciprocity
0.994874	0.995009	2	8	Coupled	AllPerfectReciprocity
0.994874	0.995011	2	8	Coupled	AllPerfectReciprocity
0.994874	0.995011	2	8	Coupled	AllPerfectReciprocity
0.994874	0.995011	2	8	Coupled	AllPerfectReciprocity
0.994874	0.995012	2	8	Coupled	AllPerfectReciprocity
0.994874	0.995012	2	8	Coupled	AllPerfectReciprocity
0.994874	0.995015	2	8	Coupled	AllPerfectReciprocity
0.994874	0.995016	2	8	Coupled	AllPerfectReciprocity
0.994874	0.995016	2	8	Coupled	AllPerfectReciprocity
0.994874	0.995017	2	8	Coupled	AllPerfectReciprocity
0.994874	0.995017	2	8	Coupled	AllPerfectReciprocity
0.994874	0.995018	2	8	Coupled	AllPerfectReciprocity
0.994874	0.995019	2	8	Coupled	AllPerfectReciprocity
0.994874	0.995019	2	8	Coupled	AllPerfectReciprocity
0.994874	0.99502	2	8	Coupled	AllPerfectReciprocity
0.994874	0.99502	2	8	Coupled	AllPerfectReciprocity
0.994874	0.99502	2	8	Coupled	AllPerfectReciprocity
0.994874	0.99502	2	8	Coupled	AllPerfectReciprocity
0.994874	0.99502	2	8	Coupled	AllPerfectReciprocity
0.994874	0.995022	2	8	Coupled	AllPerfectReciprocity
0.994874	0.995022	2	8	Coupled	AllPerfectReciprocity
0.994874	0.995022	2	8	Coupled	AllPerfectReciprocity
0.994874	0.995023	2	8	Coupled	AllPerfectReciprocity
0.994874	0.995023	2	8	Coupled	AllPerfectReciprocity
0.994874	0.995024	2	8	Coupled	AllPerfectReciprocity
0.994874	0.995024	2	8	Coupled	AllPerfectReciprocity
0.994874	0.995025	2	8	Coupled	AllPerfectReciprocity
0.994874	0.995025	2	8	Coupled	AllPerfectReciprocity
0.994874	0.995026	2	8	Coupled	AllPerfectReciprocity
0.994874	0.995028	2	8	Coupled	AllPerfectReciprocity
0.994874	0.995031	2	8	Coupled	AllPerfectReciprocity
0.994874	0.995033	2	8	Coupled	AllPerfectReciprocity
0.994874	0.995033	2	8	Coupled	AllPerfectReciprocity
0.994874	0.995034	2	8	Coupled	AllPerfectReciprocity
0.994874	0.995034	2	8	Coupled	AllPerfectReciprocity
0.994874	0.995035	2	8	Coupled	AllPerfectReciprocity
0.994874	0.995035	2	8	Coupled	AllPerfectReciprocity
0.994874	0.995035	2	8	Coupled	AllPerfectReciprocity
0.994874	0.995036	2	8	Coupled	AllPerfectReciprocity
0.994874	0.995041	2	8	Coupled	AllPerfectReciprocity
0.994874	0.995041	2	8	Coupled	AllPerfectReciprocity
0.994874	0.995042	2	8	Coupled	AllPerfectReciprocity
0.994874	0.995045	2	8	Coupled	AllPerfectReciprocity
0.994874	0.995046	2	8	Coupled	AllPerfectReciprocity
0.994874	0.995047	2	8	Coupled	AllPerfectReciprocity
0.994874	0.995047	2	8	Coupled	AllPerfectReciprocity
0.994874	0.995048	2	8	Coupled	AllPerfectReciprocity
0.994874	0.995048	2	8	Coupled	AllPerfectReciprocity
0.994874	0.995056	2	8	Coupled	AllPerfectReciprocity
0.994874	0.995056	2	8	Coupled	AllPerfectReciprocity
0.994874	0.995058	2	8	Coupled	AllPerfectReciprocity
0.994874	0.995061	2	8	Coupled	AllPerfectReciprocity
0.994874	0.995061	2	8	Coupled	AllPerfectReciprocity
0.994874	0.995061	2	8	Coupled	AllPerfectReciprocity
0.994874	0.995061	2	8	Coupled	AllPerfectReciprocity
0.994874	0.995062	2	8	Coupled	AllPerfectReciprocity
0.994874	0.995063	2	8	Coupled	AllPerfectReciprocity
0.994874	0.995064	2	8	Coupled	AllPerfectReciprocity
0.994874	0.995065	2	8	Coupled	AllPerfectReciprocity
0.994874	0.995066	2	8	Coupled	AllPerfectReciprocity
0.994874	0.995066	2	8	Coupled	AllPerfectReciprocity
0.994874	0.995067	2	8	Coupled	AllPerfectReciprocity
0.994874	0.995069	2	8	Coupled	AllPerfectReciprocity
0.994874	0.995069	2	8	Coupled	AllPerfectReciprocity
0.994874	0.99507	2	8	Coupled	AllPerfectReciprocity
0.994874	0.995071	2	8	Coupled	AllPerfectReciprocity
0.994874	0.995073	2	8	Coupled	AllPerfectReciprocity
0.994874	0.995073	2	8	Coupled	AllPerfectReciprocity
0.994874	0.995074	2	8	Coupled	AllPerfectReciprocity
0.994874	0.995074	2	8	Coupled	AllPerfectReciprocity
0.994874	0.995077	2	8	Coupled	AllPerfectReciprocity
0.994874	0.995079	2	8	Coupled	AllPerfectReciprocity
0.994874	0.995079	2	8	Coupled	AllPerfectReciprocity
0.994874	0.995081	2	8	Coupled	AllPerfectReciprocity
0.994874	0.995082	2	8	Coupled	AllPerfectReciprocity
0.994874	0.995083	2	8	Coupled	AllPerfectReciprocity
0.994874	0.995083	2	8	Coupled	AllPerfectReciprocity
0.994874	0.995083	2	8	Coupled	AllPerfectReciprocity
0.994874	0.995085	2	8	Coupled	AllPerfectReciprocity
0.994874	0.995085	2	8	Coupled	AllPerfectReciprocity
0.994874	0.995088	2	8	Coupled	AllPerfectReciprocity
0.994874	0.99509	2	8	Coupled	AllPerfectReciprocity
0.994874	0.99509	2	8	Coupled	AllPerfectReciprocity
0.994874	0.99509	2	8	Coupled	AllPerfectReciprocity
0.994874	0.995094	2	8	Coupled	AllPerfectReciprocity
0.994874	0.995094	2	8	Coupled	AllPerfectReciprocity
0.994874	0.9951	2	8	Coupled	AllPerfectReciprocity
0.994874	0.9951	2	8	Coupled	AllPerfectReciprocity
0.994874	0.995101	2	8	Coupled	AllPerfectReciprocity
0.994874	0.995102	2	8	Coupled	AllPerfectReciprocity
0.994874	0.995102	2	8	Coupled	AllPerfectReciprocity
0.994874	0.995102	2	8	Coupled	AllPerfectReciprocity
0.994874	0.995104	2	8	Coupled	AllPerfectReciprocity
0.994874	0.995106	2	8	Coupled	AllPerfectReciprocity
0.994874	0.995109	2	8	Coupled	AllPerfectReciprocity
0.994874	0.995109	2	8	Coupled	AllPerfectReciprocity
0.994874	0.99511	2	8	Coupled	AllPerfectReciprocity
0.994874	0.995112	2	8	Coupled	AllPerfectReciprocity
0.994874	0.995113	2	8	Coupled	AllPerfectReciprocity
0.994874	0.995113	2	8	Coupled	AllPerfectReciprocity
0.994874	0.995114	2	8	Coupled	AllPerfectReciprocity
0.994874	0.995114	2	8	Coupled	AllPerfectReciprocity
0.994874	0.995115	2	8	Coupled	AllPerfectReciprocity
0.994874	0.995116	2	8	Coupled	AllPerfectReciprocity
0.994874	0.995117	2	8	Coupled	AllPerfectReciprocity
0.994874	0.995119	2	8	Coupled	AllPerfectReciprocity
0.994874	0.995119	2	8	Coupled	AllPerfectReciprocity
0.994874	0.995119	2	8	Coupled	AllPerfectReciprocity
0.994874	0.99512	2	8	Coupled	AllPerfectReciprocity
0.994874	0.995121	2	8	Coupled	AllPerfectReciprocity
0.994874	0.995121	2	8	Coupled	AllPerfectReciprocity
0.994874	0.995125	2	8	Coupled	AllPerfectReciprocity
0.994874	0.995125	2	8	Coupled	AllPerfectReciprocity
0.994874	0.995125	2	8	Coupled	AllPerfectReciprocity
0.994874	0.995126	2	8	Coupled	AllPerfectReciprocity
0.994874	0.995126	2	8	Coupled	AllPerfectReciprocity
0.994874	0.995126	2	8	Coupled	AllPerfectReciprocity
0.994874	0.995126	2	8	Coupled	AllPerfectReciprocity
0.994874	0.995128	2	8	Coupled	AllPerfectReciprocity
0.994874	0.995128	2	8	Coupled	AllPerfectReciprocity
0.994874	0.995129	2	8	Coupled	AllPerfectReciprocity
0.994874	0.995132	2	8	Coupled	AllPerfectReciprocity
0.994874	0.995133	2	8	Coupled	AllPerfectReciprocity
0.994874	0.995133	2	8	Coupled	AllPerfectReciprocity
0.994874	0.995134	2	8	Coupled	AllPerfectReciprocity
0.994874	0.995137	2	8	Coupled	AllPerfectReciprocity
0.994874	0.995137	2	8	Coupled	AllPerfectReciprocity
0.994874	0.995137	2	8	Coupled	AllPerfectReciprocity
0.994874	0.995139	2	8	Coupled	AllPerfectReciprocity
0.994874	0.995139	2	8	Coupled	AllPerfectReciprocity
0.994874	0.995139	2	8	Coupled	AllPerfectReciprocity
0.994874	0.995142	2	8	Coupled	AllPerfectReciprocity
0.994874	0.995143	2	8	Coupled	AllPerfectReciprocity
0.994874	0.995145	2	8	Coupled	AllPerfectReciprocity
0.994874	0.995147	2	8	Coupled	AllPerfectReciprocity
0.994874	0.995148	2	8	Coupled	AllPerfectReciprocity
0.994874	0.995149	2	8	Coupled	AllPerfectReciprocity
0.994874	0.99515	2	8	Coupled	AllPerfectReciprocity
0.994874	0.995151	2	8	Coupled	AllPerfectReciprocity
0.994874	0.995155	2	8	Coupled	AllPerfectReciprocity
0.994874	0.995156	2	8	Coupled	AllPerfectReciprocity
0.994874	0.995157	2	8	Coupled	AllPerfectReciprocity
0.994874	0.995158	2	8	Coupled	AllPerfectReciprocity
0.994874	0.995158	2	8	Coupled	AllPerfectReciprocity
0.994874	0.995158	2	8	Coupled	AllPerfectReciprocity
0.994874	0.995161	2	8	Coupled	AllPerfectReciprocity
0.994874	0.995166	2	8	Coupled	AllPerfectReciprocity
0.994874	0.995166	2	8	Coupled	AllPerfectReciprocity
0.994874	0.995167	2	8	Coupled	AllPerfectReciprocity
0.994874	0.995167	2	8	Coupled	AllPerfectReciprocity
0.994874	0.995168	2	8	Coupled	AllPerfectReciprocity
0.994874	0.995168	2	8	Coupled	AllPerfectReciprocity
0.994874	0.99517	2	8	Coupled	AllPerfectReciprocity
0.994874	0.995173	2	8	Coupled	AllPerfectReciprocity
0.994874	0.995174	2	8	Coupled	AllPerfectReciprocity
0.994874	0.995174	2	8	Coupled	AllPerfectReciprocity
0.994874	0.995178	2	8	Coupled	AllPerfectReciprocity
0.994874	0.99518	2	8	Coupled	AllPerfectReciprocity
0.994874	0.99518	2	8	Coupled	AllPerfectReciprocity
0.994874	0.995182	2	8	Coupled	AllPerfectReciprocity
0.994874	0.995183	2	8	Coupled	AllPerfectReciprocity
0.994874	0.995184	2	8	Coupled	AllPerfectReciprocity
0.994874	0.995186	2	8	Coupled	AllPerfectReciprocity
0.994874	0.995187	2	8	Coupled	AllPerfectReciprocity
0.994874	0.995188	2	8	Coupled	AllPerfectReciprocity
0.994874	0.995188	2	8	Coupled	AllPerfectReciprocity
0.994874	0.995189	2	8	Coupled	AllPerfectReciprocity
0.994874	0.99519	2	8	Coupled	AllPerfectReciprocity
0.994874	0.99519	2	8	Coupled	AllPerfectReciprocity
0.994874	0.995191	2	8	Coupled	AllPerfectReciprocity
0.994874	0.995192	2	8	Coupled	AllPerfectReciprocity
0.994874	0.995193	2	8	Coupled	AllPerfectReciprocity
0.994874	0.995193	2	8	Coupled	AllPerfectReciprocity
0.994874	0.995194	2	8	Coupled	AllPerfectReciprocity
0.994874	0.995195	2	8	Coupled	AllPerfectReciprocity
0.994874	0.995197	2	8	Coupled	AllPerfectReciprocity
0.994874	0.995199	2	8	Coupled	AllPerfectReciprocity
0.994874	0.995202	2	8	Coupled	AllPerfectReciprocity
0.994874	0.995204	2	8	Coupled	AllPerfectReciprocity
0.994874	0.995207	2	8	Coupled	AllPerfectReciprocity
0.994874	0.995207	2	8	Coupled	AllPerfectReciprocity
0.994874	0.995207	2	8	Coupled	AllPerfectReciprocity
0.994874	0.995208	2	8	Coupled	AllPerfectReciprocity
0.994874	0.995211	2	8	Coupled	AllPerfectReciprocity
0.994874	0.995214	2	8	Coupled	AllPerfectReciprocity
0.994874	0.995214	2	8	Coupled	AllPerfectReciprocity
0.994874	0.995216	2	8	Coupled	AllPerfectReciprocity
0.994874	0.995217	2	8	Coupled	AllPerfectReciprocity
0.994874	0.995218	2	8	Coupled	AllPerfectReciprocity
0.994874	0.995219	2	8	Coupled	AllPerfectReciprocity
0.994874	0.99522	2	8	Coupled	AllPerfectReciprocity
0.994874	0.995221	2	8	Coupled	AllPerfectReciprocity
0.994874	0.995221	2	8	Coupled	AllPerfectReciprocity
0.994874	0.995221	2	8	Coupled	AllPerfectReciprocity
0.994874	0.995222	2	8	Coupled	AllPerfectReciprocity
0.994874	0.995225	2	8	Coupled	AllPerfectReciprocity
0.994874	0.995225	2	8	Coupled	AllPerfectReciprocity
0.994874	0.995227	2	8	Coupled	AllPerfectReciprocity
0.994874	0.995227	2	8	Coupled	AllPerfectReciprocity
0.994874	0.995227	2	8	Coupled	AllPerfectReciprocity
0.994874	0.995227	2	8	Coupled	AllPerfectReciprocity
0.994874	0.995228	2	8	Coupled	AllPerfectReciprocity
0.994874	0.995229	2	8	Coupled	AllPerfectReciprocity
0.994874	0.99523	2	8	Coupled	AllPerfectReciprocity
0.994874	0.99523	2	8	Coupled	AllPerfectReciprocity
0.994874	0.995233	2	8	Coupled	AllPerfectReciprocity
0.994874	0.995234	2	8	Coupled	AllPerfectReciprocity
0.994874	0.995236	2	8	Coupled	AllPerfectReciprocity
0.994874	0.99524	2	8	Coupled	AllPerfectReciprocity
0.994874	0.995243	2	8	Coupled	AllPerfectReciprocity
0.994874	0.995244	2	8	Coupled	AllPerfectReciprocity
0.994874	0.995245	2	8	Coupled	AllPerfectReciprocity
0.994874	0.99525	2	8	Coupled	AllPerfectReciprocity
0.994874	0.995251	2	8	Coupled	AllPerfectReciprocity
0.994874	0.995253	2	8	Coupled	AllPerfectReciprocity
0.994874	0.995254	2	8	Coupled	AllPerfectReciprocity
0.994874	0.995259	2	8	Coupled	AllPerfectReciprocity
0.994874	0.995262	2	8	Coupled	AllPerfectReciprocity
0.994874	0.995263	2	8	Coupled	AllPerfectReciprocity
0.994874	0.995263	2	8	Coupled	AllPerfectReciprocity
0.994874	0.995264	2	8	Coupled	AllPerfectReciprocity
0.994874	0.995266	2	8	Coupled	AllPerfectReciprocity
0.994874	0.995269	2	8	Coupled	AllPerfectReciprocity
0.994874	0.99527	2	8	Coupled	AllPerfectReciprocity
0.994874	0.99527	2	8	Coupled	AllPerfectReciprocity
0.994874	0.995274	2	8	Coupled	AllPerfectReciprocity
0.994874	0.995274	2	8	Coupled	AllPerfectReciprocity
0.994874	0.995275	2	8	Coupled	AllPerfectReciprocity
0.994874	0.995278	2	8	Coupled	AllPerfectReciprocity
0.994874	0.995279	2	8	Coupled	AllPerfectReciprocity
0.994874	0.995281	2	8	Coupled	AllPerfectReciprocity
0.994874	0.995282	2	8	Coupled	AllPerfectReciprocity
0.994874	0.995283	2	8	Coupled	AllPerfectReciprocity
0.994874	0.995283	2	8	Coupled	AllPerfectReciprocity
0.994874	0.995283	2	8	Coupled	AllPerfectReciprocity
0.994874	0.995285	2	8	Coupled	AllPerfectReciprocity
0.994874	0.995287	2	8	Coupled	AllPerfectReciprocity
0.994874	0.995287	2	8	Coupled	AllPerfectReciprocity
0.994874	0.995288	2	8	Coupled	AllPerfectReciprocity
0.994874	0.995288	2	8	Coupled	AllPerfectReciprocity
0.994874	0.995289	2	8	Coupled	AllPerfectReciprocity
0.994874	0.995295	2	8	Coupled	AllPerfectReciprocity
0.994874	0.995296	2	8	Coupled	AllPerfectReciprocity
0.994874	0.995301	2	8	Coupled	AllPerfectReciprocity
0.994874	0.995302	2	8	Coupled	AllPerfectReciprocity
0.994874	0.995314	2	8	Coupled	AllPerfectReciprocity
0.994874	0.995314	2	8	Coupled	AllPerfectReciprocity
0.994874	0.995315	2	8	Coupled	AllPerfectReciprocity
0.994874	0.995315	2	8	Coupled	AllPerfectReciprocity
0.994874	0.995316	2	8	Coupled	AllPerfectReciprocity
0.994874	0.995317	2	8	Coupled	AllPerfectReciprocity
0.994874	0.995319	2	8	Coupled	AllPerfectReciprocity
0.994874	0.99532	2	8	Coupled	AllPerfectReciprocity
0.994874	0.995321	2	8	Coupled	AllPerfectReciprocity
0.994874	0.995322	2	8	Coupled	AllPerfectReciprocity
0.994874	0.995326	2	8	Coupled	AllPerfectReciprocity
0.994874	0.995327	2	8	Coupled	AllPerfectReciprocity
0.994874	0.995327	2	8	Coupled	AllPerfectReciprocity
0.994874	0.995328	2	8	Coupled	AllPerfectReciprocity
0.994874	0.995336	2	8	Coupled	AllPerfectReciprocity
0.994874	0.99534	2	8	Coupled	AllPerfectReciprocity
0.994874	0.995341	2	8	Coupled	AllPerfectReciprocity
0.994874	0.995342	2	8	Coupled	AllPerfectReciprocity
0.994874	0.995343	2	8	Coupled	AllPerfectReciprocity
0.994874	0.995344	2	8	Coupled	AllPerfectReciprocity
0.994874	0.995345	2	8	Coupled	AllPerfectReciprocity
0.994874	0.995346	2	8	Coupled	AllPerfectReciprocity
0.994874	0.995348	2	8	Coupled	AllPerfectReciprocity
0.994874	0.995349	2	8	Coupled	AllPerfectReciprocity
0.994874	0.99535	2	8	Coupled	AllPerfectReciprocity
0.994874	0.995353	2	8	Coupled	AllPerfectReciprocity
0.994874	0.995354	2	8	Coupled	AllPerfectReciprocity
0.994874	0.995359	2	8	Coupled	AllPerfectReciprocity
0.994874	0.995359	2	8	Coupled	AllPerfectReciprocity
0.994874	0.99536	2	8	Coupled	AllPerfectReciprocity
0.994874	0.99536	2	8	Coupled	AllPerfectReciprocity
0.994874	0.995362	2	8	Coupled	AllPerfectReciprocity
0.994874	0.995365	2	8	Coupled	AllPerfectReciprocity
0.994874	0.995371	2	8	Coupled	AllPerfectReciprocity
0.994874	0.995371	2	8	Coupled	AllPerfectReciprocity
0.994874	0.995372	2	8	Coupled	AllPerfectReciprocity
0.994874	0.995375	2	8	Coupled	AllPerfectReciprocity
0.994874	0.995384	2	8	Coupled	AllPerfectReciprocity
0.994874	0.995385	2	8	Coupled	AllPerfectReciprocity
0.994874	0.995391	2	8	Coupled	AllPerfectReciprocity
0.994874	0.995392	2	8	Coupled	AllPerfectReciprocity
0.994874	0.995393	2	8	Coupled	AllPerfectReciprocity
0.994874	0.995396	2	8	Coupled	AllPerfectReciprocity
0.994874	0.995397	2	8	Coupled	AllPerfectReciprocity
0.994874	0.995404	2	8	Coupled	AllPerfectReciprocity
0.994874	0.995408	2	8	Coupled	AllPerfectReciprocity
0.994874	0.995413	2	8	Coupled	AllPerfectReciprocity
0.994874	0.995413	2	8	Coupled	AllPerfectReciprocity
0.994874	0.995418	2	8	Coupled	AllPerfectReciprocity
0.994874	0.995418	2	8	Coupled	AllPerfectReciprocity
0.994874	0.995419	2	8	Coupled	AllPerfectReciprocity
0.994874	0.995419	2	8	Coupled	AllPerfectReciprocity
0.994874	0.995426	2	8	Coupled	AllPerfectReciprocity
0.994874	0.99543	2	8	Coupled	AllPerfectReciprocity
0.994874	0.995435	2	8	Coupled	AllPerfectReciprocity
0.994874	0.995436	2	8	Coupled	AllPerfectReciprocity
0.994874	0.99544	2	8	Coupled	AllPerfectReciprocity
0.994874	0.995445	2	8	Coupled	AllPerfectReciprocity
0.994874	0.995462	2	8	Coupled	AllPerfectReciprocity
0.994874	0.995465	2	8	Coupled	AllPerfectReciprocity
0.994874	0.995465	2	8	Coupled	AllPerfectReciprocity
0.994874	0.995466	2	8	Coupled	AllPerfectReciprocity
0.994874	0.995467	2	8	Coupled	AllPerfectReciprocity
0.994874	0.995475	2	8	Coupled	AllPerfectReciprocity
0.994874	0.995476	2	8	Coupled	AllPerfectReciprocity
0.994874	0.995478	2	8	Coupled	AllPerfectReciprocity
0.994874	0.995481	2	8	Coupled	AllPerfectReciprocity
0.994874	0.99549	2	8	Coupled	AllPerfectReciprocity
0.994874	0.995491	2	8	Coupled	AllPerfectReciprocity
0.994874	0.995493	2	8	Coupled	AllPerfectReciprocity
0.994874	0.995498	2	8	Coupled	AllPerfectReciprocity
0.994874	0.9955	2	8	Coupled	AllPerfectReciprocity
0.994874	0.995506	2	8	Coupled	AllPerfectReciprocity
0.994874	0.995511	2	8	Coupled	AllPerfectReciprocity
0.994874	0.995514	2	8	Coupled	AllPerfectReciprocity
0.994874	0.995514	2	8	Coupled	AllPerfectReciprocity
0.994874	0.995515	2	8	Coupled	AllPerfectReciprocity
0.994874	0.995516	2	8	Coupled	AllPerfectReciprocity
0.994874	0.995516	2	8	Coupled	AllPerfectReciprocity
0.994874	0.995521	2	8	Coupled	AllPerfectReciprocity
0.994874	0.995528	2	8	Coupled	AllPerfectReciprocity
0.994874	0.995529	2	8	Coupled	AllPerfectReciprocity
0.994874	0.995534	2	8	Coupled	AllPerfectReciprocity
0.994874	0.995554	2	8	Coupled	AllPerfectReciprocity
0.994874	0.995557	2	8	Coupled	AllPerfectReciprocity
0.994874	0.995573	2	8	Coupled	AllPerfectReciprocity
0.994874	0.995579	2	8	Coupled	AllPerfectReciprocity
0.994874	0.995584	2	8	Coupled	AllPerfectReciprocity
0.994874	0.995588	2	8	Coupled	AllPerfectReciprocity
0.994874	0.995605	2	8	Coupled	AllPerfectReciprocity
0.994874	0.995605	2	8	Coupled	AllPerfectReciprocity
0.994874	0.995629	2	8	Coupled	AllPerfectReciprocity
0.994874	0.995634	2	8	Coupled	AllPerfectReciprocity
0.994874	0.995635	2	8	Coupled	AllPerfectReciprocity
0.994874	0.995639	2	8	Coupled	AllPerfectReciprocity
0.994874	0.99565	2	8	Coupled	AllPerfectReciprocity
0.994874	0.99565	2	8	Coupled	AllPerfectReciprocity
0.994874	0.995664	2	8	Coupled	AllPerfectReciprocity
0.994874	0.995687	2	8	Coupled	AllPerfectReciprocity
0.994874	0.995693	2	8	Coupled	AllPerfectReciprocity
0.994874	0.995719	2	8	Coupled	AllPerfectReciprocity
0.994874	0.995727	2	8	Coupled	AllPerfectReciprocity
0.994874	0.995774	2	8	Coupled	AllPerfectReciprocity
0.994874	0.995784	2	8	Coupled	AllPerfectReciprocity
0.994874	0.995823	2	8	Coupled	AllPerfectReciprocity
0.994874	0.995947	2	8	Coupled	AllPerfectReciprocity
[truncated: 22,001 more rows]
