# Supplementary material for: Super-additive cooperation
Source: Nature. 2024 Feb 21;626(8001):1034–41. doi: 10.1038/s41586-024-07077-w (PMC10901731; doi:10.1038/s41586-024-07077-w)
Supplement: Supplementary file 4 — Source Data Fig. 3 [file 41586_2024_7077_MOESM4_ESM.xlsx]

## Sheet: dataFigure3
actualMeanSurplusValue	actualPlus999BootstrappedMeanSurplusValues	dimensionality	migration	lifeCycle	initConditions	scenario	lambda	xi
0.0360993	0.0161033	3	8	Decoupled	AllSelfish	RepeatedInteractions	NA	0
0.0360993	0.0162583	3	8	Decoupled	AllSelfish	RepeatedInteractions	NA	0
0.0360993	0.0162684	3	8	Decoupled	AllSelfish	RepeatedInteractions	NA	0
0.0360993	0.016604	3	8	Decoupled	AllSelfish	RepeatedInteractions	NA	0
0.0360993	0.0166346	3	8	Decoupled	AllSelfish	RepeatedInteractions	NA	0
0.0360993	0.0166768	3	8	Decoupled	AllSelfish	RepeatedInteractions	NA	0
0.0360993	0.0167761	3	8	Decoupled	AllSelfish	RepeatedInteractions	NA	0
0.0360993	0.0167827	3	8	Decoupled	AllSelfish	RepeatedInteractions	NA	0
0.0360993	0.0168051	3	8	Decoupled	AllSelfish	RepeatedInteractions	NA	0
0.0360993	0.0168171	3	8	Decoupled	AllSelfish	RepeatedInteractions	NA	0
0.0360993	0.0168495	3	8	Decoupled	AllSelfish	RepeatedInteractions	NA	0
0.0360993	0.0168706	3	8	Decoupled	AllSelfish	RepeatedInteractions	NA	0
0.0360993	0.0168961	3	8	Decoupled	AllSelfish	RepeatedInteractions	NA	0
0.0360993	0.0169037	3	8	Decoupled	AllSelfish	RepeatedInteractions	NA	0
0.0360993	0.0169102	3	8	Decoupled	AllSelfish	RepeatedInteractions	NA	0
0.0360993	0.0169225	3	8	Decoupled	AllSelfish	RepeatedInteractions	NA	0
0.0360993	0.0169431	3	8	Decoupled	AllSelfish	RepeatedInteractions	NA	0
0.0360993	0.0169803	3	8	Decoupled	AllSelfish	RepeatedInteractions	NA	0
0.0360993	0.0170134	3	8	Decoupled	AllSelfish	RepeatedInteractions	NA	0
0.0360993	0.0170291	3	8	Decoupled	AllSelfish	RepeatedInteractions	NA	0
0.0360993	0.0170492	3	8	Decoupled	AllSelfish	RepeatedInteractions	NA	0
0.0360993	0.0170592	3	8	Decoupled	AllSelfish	RepeatedInteractions	NA	0
0.0360993	0.0170968	3	8	Decoupled	AllSelfish	RepeatedInteractions	NA	0
0.0360993	0.0171462	3	8	Decoupled	AllSelfish	RepeatedInteractions	NA	0
0.0360993	0.017156	3	8	Decoupled	AllSelfish	RepeatedInteractions	NA	0
0.0360993	0.0171848	3	8	Decoupled	AllSelfish	RepeatedInteractions	NA	0
0.0360993	0.0172174	3	8	Decoupled	AllSelfish	RepeatedInteractions	NA	0
0.0360993	0.0172254	3	8	Decoupled	AllSelfish	RepeatedInteractions	NA	0
0.0360993	0.0172296	3	8	Decoupled	AllSelfish	RepeatedInteractions	NA	0
0.0360993	0.0172309	3	8	Decoupled	AllSelfish	RepeatedInteractions	NA	0
0.0360993	0.0172348	3	8	Decoupled	AllSelfish	RepeatedInteractions	NA	0
0.0360993	0.0172448	3	8	Decoupled	AllSelfish	RepeatedInteractions	NA	0
0.0360993	0.0172622	3	8	Decoupled	AllSelfish	RepeatedInteractions	NA	0
0.0360993	0.0172684	3	8	Decoupled	AllSelfish	RepeatedInteractions	NA	0
0.0360993	0.0173019	3	8	Decoupled	AllSelfish	RepeatedInteractions	NA	0
0.0360993	0.0173098	3	8	Decoupled	AllSelfish	RepeatedInteractions	NA	0
0.0360993	0.0173099	3	8	Decoupled	AllSelfish	RepeatedInteractions	NA	0
0.0360993	0.0173516	3	8	Decoupled	AllSelfish	RepeatedInteractions	NA	0
0.0360993	0.0173617	3	8	Decoupled	AllSelfish	RepeatedInteractions	NA	0
0.0360993	0.0173818	3	8	Decoupled	AllSelfish	RepeatedInteractions	NA	0
0.0360993	0.0173839	3	8	Decoupled	AllSelfish	RepeatedInteractions	NA	0
0.0360993	0.0174072	3	8	Decoupled	AllSelfish	RepeatedInteractions	NA	0
0.0360993	0.0174089	3	8	Decoupled	AllSelfish	RepeatedInteractions	NA	0
0.0360993	0.0174096	3	8	Decoupled	AllSelfish	RepeatedInteractions	NA	0
0.0360993	0.0174161	3	8	Decoupled	AllSelfish	RepeatedInteractions	NA	0
0.0360993	0.017422	3	8	Decoupled	AllSelfish	RepeatedInteractions	NA	0
0.0360993	0.0174372	3	8	Decoupled	AllSelfish	RepeatedInteractions	NA	0
0.0360993	0.017439	3	8	Decoupled	AllSelfish	RepeatedInteractions	NA	0
0.0360993	0.0174555	3	8	Decoupled	AllSelfish	RepeatedInteractions	NA	0
0.0360993	0.0174846	3	8	Decoupled	AllSelfish	RepeatedInteractions	NA	0
0.0360993	0.0174857	3	8	Decoupled	AllSelfish	RepeatedInteractions	NA	0
0.0360993	0.017497	3	8	Decoupled	AllSelfish	RepeatedInteractions	NA	0
0.0360993	0.0175162	3	8	Decoupled	AllSelfish	RepeatedInteractions	NA	0
0.0360993	0.0175175	3	8	Decoupled	AllSelfish	RepeatedInteractions	NA	0
0.0360993	0.0175243	3	8	Decoupled	AllSelfish	RepeatedInteractions	NA	0
0.0360993	0.0175279	3	8	Decoupled	AllSelfish	RepeatedInteractions	NA	0
0.0360993	0.0175325	3	8	Decoupled	AllSelfish	RepeatedInteractions	NA	0
0.0360993	0.017545	3	8	Decoupled	AllSelfish	RepeatedInteractions	NA	0
0.0360993	0.017553	3	8	Decoupled	AllSelfish	RepeatedInteractions	NA	0
0.0360993	0.0175598	3	8	Decoupled	AllSelfish	RepeatedInteractions	NA	0
0.0360993	0.0175664	3	8	Decoupled	AllSelfish	RepeatedInteractions	NA	0
0.0360993	0.0175702	3	8	Decoupled	AllSelfish	RepeatedInteractions	NA	0
0.0360993	0.017571	3	8	Decoupled	AllSelfish	RepeatedInteractions	NA	0
0.0360993	0.0175719	3	8	Decoupled	AllSelfish	RepeatedInteractions	NA	0
0.0360993	0.0175902	3	8	Decoupled	AllSelfish	RepeatedInteractions	NA	0
0.0360993	0.0175981	3	8	Decoupled	AllSelfish	RepeatedInteractions	NA	0
0.0360993	0.0176032	3	8	Decoupled	AllSelfish	RepeatedInteractions	NA	0
0.0360993	0.0176057	3	8	Decoupled	AllSelfish	RepeatedInteractions	NA	0
0.0360993	0.0176081	3	8	Decoupled	AllSelfish	RepeatedInteractions	NA	0
0.0360993	0.0176198	3	8	Decoupled	AllSelfish	RepeatedInteractions	NA	0
0.0360993	0.0176269	3	8	Decoupled	AllSelfish	RepeatedInteractions	NA	0
0.0360993	0.0176332	3	8	Decoupled	AllSelfish	RepeatedInteractions	NA	0
0.0360993	0.0176353	3	8	Decoupled	AllSelfish	RepeatedInteractions	NA	0
0.0360993	0.0176445	3	8	Decoupled	AllSelfish	RepeatedInteractions	NA	0
0.0360993	0.0176467	3	8	Decoupled	AllSelfish	RepeatedInteractions	NA	0
0.0360993	0.0176478	3	8	Decoupled	AllSelfish	RepeatedInteractions	NA	0
0.0360993	0.0176515	3	8	Decoupled	AllSelfish	RepeatedInteractions	NA	0
0.0360993	0.0176772	3	8	Decoupled	AllSelfish	RepeatedInteractions	NA	0
0.0360993	0.0176792	3	8	Decoupled	AllSelfish	RepeatedInteractions	NA	0
0.0360993	0.0177027	3	8	Decoupled	AllSelfish	RepeatedInteractions	NA	0
0.0360993	0.0177102	3	8	Decoupled	AllSelfish	RepeatedInteractions	NA	0
0.0360993	0.0177153	3	8	Decoupled	AllSelfish	RepeatedInteractions	NA	0
0.0360993	0.0177192	3	8	Decoupled	AllSelfish	RepeatedInteractions	NA	0
0.0360993	0.0177242	3	8	Decoupled	AllSelfish	RepeatedInteractions	NA	0
0.0360993	0.0177269	3	8	Decoupled	AllSelfish	RepeatedInteractions	NA	0
0.0360993	0.0177292	3	8	Decoupled	AllSelfish	RepeatedInteractions	NA	0
0.0360993	0.0177301	3	8	Decoupled	AllSelfish	RepeatedInteractions	NA	0
0.0360993	0.0177447	3	8	Decoupled	AllSelfish	RepeatedInteractions	NA	0
0.0360993	0.0177459	3	8	Decoupled	AllSelfish	RepeatedInteractions	NA	0
0.0360993	0.0177461	3	8	Decoupled	AllSelfish	RepeatedInteractions	NA	0
0.0360993	0.0177491	3	8	Decoupled	AllSelfish	RepeatedInteractions	NA	0
0.0360993	0.0177645	3	8	Decoupled	AllSelfish	RepeatedInteractions	NA	0
0.0360993	0.0177891	3	8	Decoupled	AllSelfish	RepeatedInteractions	NA	0
0.0360993	0.0178034	3	8	Decoupled	AllSelfish	RepeatedInteractions	NA	0
0.0360993	0.0178042	3	8	Decoupled	AllSelfish	RepeatedInteractions	NA	0
0.0360993	0.0178086	3	8	Decoupled	AllSelfish	RepeatedInteractions	NA	0
0.0360993	0.0178096	3	8	Decoupled	AllSelfish	RepeatedInteractions	NA	0
0.0360993	0.0178169	3	8	Decoupled	AllSelfish	RepeatedInteractions	NA	0
0.0360993	0.017829	3	8	Decoupled	AllSelfish	RepeatedInteractions	NA	0
0.0360993	0.0178341	3	8	Decoupled	AllSelfish	RepeatedInteractions	NA	0
0.0360993	0.0178536	3	8	Decoupled	AllSelfish	RepeatedInteractions	NA	0
0.0360993	0.0178565	3	8	Decoupled	AllSelfish	RepeatedInteractions	NA	0
0.0360993	0.0178863	3	8	Decoupled	AllSelfish	RepeatedInteractions	NA	0
0.0360993	0.0178883	3	8	Decoupled	AllSelfish	RepeatedInteractions	NA	0
0.0360993	0.0178924	3	8	Decoupled	AllSelfish	RepeatedInteractions	NA	0
0.0360993	0.0178963	3	8	Decoupled	AllSelfish	RepeatedInteractions	NA	0
0.0360993	0.0178985	3	8	Decoupled	AllSelfish	RepeatedInteractions	NA	0
0.0360993	0.0179006	3	8	Decoupled	AllSelfish	RepeatedInteractions	NA	0
0.0360993	0.0179011	3	8	Decoupled	AllSelfish	RepeatedInteractions	NA	0
0.0360993	0.0179032	3	8	Decoupled	AllSelfish	RepeatedInteractions	NA	0
0.0360993	0.017905	3	8	Decoupled	AllSelfish	RepeatedInteractions	NA	0
0.0360993	0.0179051	3	8	Decoupled	AllSelfish	RepeatedInteractions	NA	0
0.0360993	0.0179081	3	8	Decoupled	AllSelfish	RepeatedInteractions	NA	0
0.0360993	0.0179135	3	8	Decoupled	AllSelfish	RepeatedInteractions	NA	0
0.0360993	0.017924	3	8	Decoupled	AllSelfish	RepeatedInteractions	NA	0
0.0360993	0.0179259	3	8	Decoupled	AllSelfish	RepeatedInteractions	NA	0
0.0360993	0.0179288	3	8	Decoupled	AllSelfish	RepeatedInteractions	NA	0
0.0360993	0.0179292	3	8	Decoupled	AllSelfish	RepeatedInteractions	NA	0
0.0360993	0.0179381	3	8	Decoupled	AllSelfish	RepeatedInteractions	NA	0
0.0360993	0.0179392	3	8	Decoupled	AllSelfish	RepeatedInteractions	NA	0
0.0360993	0.0179436	3	8	Decoupled	AllSelfish	RepeatedInteractions	NA	0
0.0360993	0.0179456	3	8	Decoupled	AllSelfish	RepeatedInteractions	NA	0
0.0360993	0.0179458	3	8	Decoupled	AllSelfish	RepeatedInteractions	NA	0
0.0360993	0.0179471	3	8	Decoupled	AllSelfish	RepeatedInteractions	NA	0
0.0360993	0.0179502	3	8	Decoupled	AllSelfish	RepeatedInteractions	NA	0
0.0360993	0.0179507	3	8	Decoupled	AllSelfish	RepeatedInteractions	NA	0
0.0360993	0.0179516	3	8	Decoupled	AllSelfish	RepeatedInteractions	NA	0
0.0360993	0.0179527	3	8	Decoupled	AllSelfish	RepeatedInteractions	NA	0
0.0360993	0.0179571	3	8	Decoupled	AllSelfish	RepeatedInteractions	NA	0
0.0360993	0.0179577	3	8	Decoupled	AllSelfish	RepeatedInteractions	NA	0
0.0360993	0.0179578	3	8	Decoupled	AllSelfish	RepeatedInteractions	NA	0
0.0360993	0.017958	3	8	Decoupled	AllSelfish	RepeatedInteractions	NA	0
0.0360993	0.0179639	3	8	Decoupled	AllSelfish	RepeatedInteractions	NA	0
0.0360993	0.0179656	3	8	Decoupled	AllSelfish	RepeatedInteractions	NA	0
0.0360993	0.0179697	3	8	Decoupled	AllSelfish	RepeatedInteractions	NA	0
0.0360993	0.0179734	3	8	Decoupled	AllSelfish	RepeatedInteractions	NA	0
0.0360993	0.0179796	3	8	Decoupled	AllSelfish	RepeatedInteractions	NA	0
0.0360993	0.0179867	3	8	Decoupled	AllSelfish	RepeatedInteractions	NA	0
0.0360993	0.0179894	3	8	Decoupled	AllSelfish	RepeatedInteractions	NA	0
0.0360993	0.0179908	3	8	Decoupled	AllSelfish	RepeatedInteractions	NA	0
0.0360993	0.0180032	3	8	Decoupled	AllSelfish	RepeatedInteractions	NA	0
0.0360993	0.0180057	3	8	Decoupled	AllSelfish	RepeatedInteractions	NA	0
0.0360993	0.0180093	3	8	Decoupled	AllSelfish	RepeatedInteractions	NA	0
0.0360993	0.0180109	3	8	Decoupled	AllSelfish	RepeatedInteractions	NA	0
0.0360993	0.0180387	3	8	Decoupled	AllSelfish	RepeatedInteractions	NA	0
0.0360993	0.0180397	3	8	Decoupled	AllSelfish	RepeatedInteractions	NA	0
0.0360993	0.018041	3	8	Decoupled	AllSelfish	RepeatedInteractions	NA	0
0.0360993	0.0180476	3	8	Decoupled	AllSelfish	RepeatedInteractions	NA	0
0.0360993	0.0180484	3	8	Decoupled	AllSelfish	RepeatedInteractions	NA	0
0.0360993	0.018053	3	8	Decoupled	AllSelfish	RepeatedInteractions	NA	0
0.0360993	0.0180544	3	8	Decoupled	AllSelfish	RepeatedInteractions	NA	0
0.0360993	0.0180626	3	8	Decoupled	AllSelfish	RepeatedInteractions	NA	0
0.0360993	0.0180732	3	8	Decoupled	AllSelfish	RepeatedInteractions	NA	0
0.0360993	0.0180748	3	8	Decoupled	AllSelfish	RepeatedInteractions	NA	0
0.0360993	0.0180748	3	8	Decoupled	AllSelfish	RepeatedInteractions	NA	0
0.0360993	0.0180763	3	8	Decoupled	AllSelfish	RepeatedInteractions	NA	0
0.0360993	0.0180771	3	8	Decoupled	AllSelfish	RepeatedInteractions	NA	0
0.0360993	0.0180831	3	8	Decoupled	AllSelfish	RepeatedInteractions	NA	0
0.0360993	0.0180882	3	8	Decoupled	AllSelfish	RepeatedInteractions	NA	0
0.0360993	0.0180931	3	8	Decoupled	AllSelfish	RepeatedInteractions	NA	0
0.0360993	0.0180955	3	8	Decoupled	AllSelfish	RepeatedInteractions	NA	0
0.0360993	0.0180991	3	8	Decoupled	AllSelfish	RepeatedInteractions	NA	0
0.0360993	0.0181008	3	8	Decoupled	AllSelfish	RepeatedInteractions	NA	0
0.0360993	0.0181154	3	8	Decoupled	AllSelfish	RepeatedInteractions	NA	0
0.0360993	0.0181157	3	8	Decoupled	AllSelfish	RepeatedInteractions	NA	0
0.0360993	0.0181175	3	8	Decoupled	AllSelfish	RepeatedInteractions	NA	0
0.0360993	0.0181244	3	8	Decoupled	AllSelfish	RepeatedInteractions	NA	0
0.0360993	0.0181442	3	8	Decoupled	AllSelfish	RepeatedInteractions	NA	0
0.0360993	0.0181474	3	8	Decoupled	AllSelfish	RepeatedInteractions	NA	0
0.0360993	0.0181585	3	8	Decoupled	AllSelfish	RepeatedInteractions	NA	0
0.0360993	0.0181613	3	8	Decoupled	AllSelfish	RepeatedInteractions	NA	0
0.0360993	0.0181624	3	8	Decoupled	AllSelfish	RepeatedInteractions	NA	0
0.0360993	0.0181702	3	8	Decoupled	AllSelfish	RepeatedInteractions	NA	0
0.0360993	0.0181711	3	8	Decoupled	AllSelfish	RepeatedInteractions	NA	0
0.0360993	0.0181757	3	8	Decoupled	AllSelfish	RepeatedInteractions	NA	0
0.0360993	0.01818	3	8	Decoupled	AllSelfish	RepeatedInteractions	NA	0
0.0360993	0.018195	3	8	Decoupled	AllSelfish	RepeatedInteractions	NA	0
0.0360993	0.0181969	3	8	Decoupled	AllSelfish	RepeatedInteractions	NA	0
0.0360993	0.0182017	3	8	Decoupled	AllSelfish	RepeatedInteractions	NA	0
0.0360993	0.0182129	3	8	Decoupled	AllSelfish	RepeatedInteractions	NA	0
0.0360993	0.0182179	3	8	Decoupled	AllSelfish	RepeatedInteractions	NA	0
0.0360993	0.0182263	3	8	Decoupled	AllSelfish	RepeatedInteractions	NA	0
0.0360993	0.0182264	3	8	Decoupled	AllSelfish	RepeatedInteractions	NA	0
0.0360993	0.0182274	3	8	Decoupled	AllSelfish	RepeatedInteractions	NA	0
0.0360993	0.0182344	3	8	Decoupled	AllSelfish	RepeatedInteractions	NA	0
0.0360993	0.0182492	3	8	Decoupled	AllSelfish	RepeatedInteractions	NA	0
0.0360993	0.0182558	3	8	Decoupled	AllSelfish	RepeatedInteractions	NA	0
0.0360993	0.0182619	3	8	Decoupled	AllSelfish	RepeatedInteractions	NA	0
0.0360993	0.0182686	3	8	Decoupled	AllSelfish	RepeatedInteractions	NA	0
0.0360993	0.0182789	3	8	Decoupled	AllSelfish	RepeatedInteractions	NA	0
0.0360993	0.018279	3	8	Decoupled	AllSelfish	RepeatedInteractions	NA	0
0.0360993	0.0182819	3	8	Decoupled	AllSelfish	RepeatedInteractions	NA	0
0.0360993	0.0182841	3	8	Decoupled	AllSelfish	RepeatedInteractions	NA	0
0.0360993	0.0182853	3	8	Decoupled	AllSelfish	RepeatedInteractions	NA	0
0.0360993	0.0182892	3	8	Decoupled	AllSelfish	RepeatedInteractions	NA	0
0.0360993	0.0183124	3	8	Decoupled	AllSelfish	RepeatedInteractions	NA	0
0.0360993	0.0183125	3	8	Decoupled	AllSelfish	RepeatedInteractions	NA	0
0.0360993	0.0183144	3	8	Decoupled	AllSelfish	RepeatedInteractions	NA	0
0.0360993	0.0183145	3	8	Decoupled	AllSelfish	RepeatedInteractions	NA	0
0.0360993	0.0183164	3	8	Decoupled	AllSelfish	RepeatedInteractions	NA	0
0.0360993	0.0183211	3	8	Decoupled	AllSelfish	RepeatedInteractions	NA	0
0.0360993	0.0183278	3	8	Decoupled	AllSelfish	RepeatedInteractions	NA	0
0.0360993	0.0183437	3	8	Decoupled	AllSelfish	RepeatedInteractions	NA	0
0.0360993	0.018347	3	8	Decoupled	AllSelfish	RepeatedInteractions	NA	0
0.0360993	0.0183564	3	8	Decoupled	AllSelfish	RepeatedInteractions	NA	0
0.0360993	0.0183592	3	8	Decoupled	AllSelfish	RepeatedInteractions	NA	0
0.0360993	0.0183634	3	8	Decoupled	AllSelfish	RepeatedInteractions	NA	0
0.0360993	0.0183859	3	8	Decoupled	AllSelfish	RepeatedInteractions	NA	0
0.0360993	0.0183869	3	8	Decoupled	AllSelfish	RepeatedInteractions	NA	0
0.0360993	0.0184003	3	8	Decoupled	AllSelfish	RepeatedInteractions	NA	0
0.0360993	0.018401	3	8	Decoupled	AllSelfish	RepeatedInteractions	NA	0
0.0360993	0.0184042	3	8	Decoupled	AllSelfish	RepeatedInteractions	NA	0
0.0360993	0.0184088	3	8	Decoupled	AllSelfish	RepeatedInteractions	NA	0
0.0360993	0.0184212	3	8	Decoupled	AllSelfish	RepeatedInteractions	NA	0
0.0360993	0.018431	3	8	Decoupled	AllSelfish	RepeatedInteractions	NA	0
0.0360993	0.0184327	3	8	Decoupled	AllSelfish	RepeatedInteractions	NA	0
0.0360993	0.0184441	3	8	Decoupled	AllSelfish	RepeatedInteractions	NA	0
0.0360993	0.0184445	3	8	Decoupled	AllSelfish	RepeatedInteractions	NA	0
0.0360993	0.0184524	3	8	Decoupled	AllSelfish	RepeatedInteractions	NA	0
0.0360993	0.0184544	3	8	Decoupled	AllSelfish	RepeatedInteractions	NA	0
0.0360993	0.0184585	3	8	Decoupled	AllSelfish	RepeatedInteractions	NA	0
0.0360993	0.0184611	3	8	Decoupled	AllSelfish	RepeatedInteractions	NA	0
0.0360993	0.0184638	3	8	Decoupled	AllSelfish	RepeatedInteractions	NA	0
0.0360993	0.018468	3	8	Decoupled	AllSelfish	RepeatedInteractions	NA	0
0.0360993	0.0184752	3	8	Decoupled	AllSelfish	RepeatedInteractions	NA	0
0.0360993	0.0184845	3	8	Decoupled	AllSelfish	RepeatedInteractions	NA	0
0.0360993	0.018485	3	8	Decoupled	AllSelfish	RepeatedInteractions	NA	0
0.0360993	0.0185025	3	8	Decoupled	AllSelfish	RepeatedInteractions	NA	0
0.0360993	0.0185055	3	8	Decoupled	AllSelfish	RepeatedInteractions	NA	0
0.0360993	0.0185111	3	8	Decoupled	AllSelfish	RepeatedInteractions	NA	0
0.0360993	0.0185121	3	8	Decoupled	AllSelfish	RepeatedInteractions	NA	0
0.0360993	0.018514	3	8	Decoupled	AllSelfish	RepeatedInteractions	NA	0
0.0360993	0.0185174	3	8	Decoupled	AllSelfish	RepeatedInteractions	NA	0
0.0360993	0.0185177	3	8	Decoupled	AllSelfish	RepeatedInteractions	NA	0
0.0360993	0.0185219	3	8	Decoupled	AllSelfish	RepeatedInteractions	NA	0
0.0360993	0.0185473	3	8	Decoupled	AllSelfish	RepeatedInteractions	NA	0
0.0360993	0.0185766	3	8	Decoupled	AllSelfish	RepeatedInteractions	NA	0
0.0360993	0.0185788	3	8	Decoupled	AllSelfish	RepeatedInteractions	NA	0
0.0360993	0.0185811	3	8	Decoupled	AllSelfish	RepeatedInteractions	NA	0
0.0360993	0.0185852	3	8	Decoupled	AllSelfish	RepeatedInteractions	NA	0
0.0360993	0.0185859	3	8	Decoupled	AllSelfish	RepeatedInteractions	NA	0
0.0360993	0.0185903	3	8	Decoupled	AllSelfish	RepeatedInteractions	NA	0
0.0360993	0.0185933	3	8	Decoupled	AllSelfish	RepeatedInteractions	NA	0
0.0360993	0.0186094	3	8	Decoupled	AllSelfish	RepeatedInteractions	NA	0
0.0360993	0.0186103	3	8	Decoupled	AllSelfish	RepeatedInteractions	NA	0
0.0360993	0.0186254	3	8	Decoupled	AllSelfish	RepeatedInteractions	NA	0
0.0360993	0.0186287	3	8	Decoupled	AllSelfish	RepeatedInteractions	NA	0
0.0360993	0.0186384	3	8	Decoupled	AllSelfish	RepeatedInteractions	NA	0
0.0360993	0.018641	3	8	Decoupled	AllSelfish	RepeatedInteractions	NA	0
0.0360993	0.0186501	3	8	Decoupled	AllSelfish	RepeatedInteractions	NA	0
0.0360993	0.018651	3	8	Decoupled	AllSelfish	RepeatedInteractions	NA	0
0.0360993	0.0186535	3	8	Decoupled	AllSelfish	RepeatedInteractions	NA	0
0.0360993	0.0186639	3	8	Decoupled	AllSelfish	RepeatedInteractions	NA	0
0.0360993	0.0186654	3	8	Decoupled	AllSelfish	RepeatedInteractions	NA	0
0.0360993	0.0186753	3	8	Decoupled	AllSelfish	RepeatedInteractions	NA	0
0.0360993	0.0186797	3	8	Decoupled	AllSelfish	RepeatedInteractions	NA	0
0.0360993	0.0186846	3	8	Decoupled	AllSelfish	RepeatedInteractions	NA	0
0.0360993	0.0186968	3	8	Decoupled	AllSelfish	RepeatedInteractions	NA	0
0.0360993	0.0187012	3	8	Decoupled	AllSelfish	RepeatedInteractions	NA	0
0.0360993	0.0187059	3	8	Decoupled	AllSelfish	RepeatedInteractions	NA	0
0.0360993	0.0187099	3	8	Decoupled	AllSelfish	RepeatedInteractions	NA	0
0.0360993	0.0187225	3	8	Decoupled	AllSelfish	RepeatedInteractions	NA	0
0.0360993	0.0187329	3	8	Decoupled	AllSelfish	RepeatedInteractions	NA	0
0.0360993	0.0187408	3	8	Decoupled	AllSelfish	RepeatedInteractions	NA	0
0.0360993	0.0187427	3	8	Decoupled	AllSelfish	RepeatedInteractions	NA	0
0.0360993	0.0187436	3	8	Decoupled	AllSelfish	RepeatedInteractions	NA	0
0.0360993	0.0187472	3	8	Decoupled	AllSelfish	RepeatedInteractions	NA	0
0.0360993	0.0187635	3	8	Decoupled	AllSelfish	RepeatedInteractions	NA	0
0.0360993	0.0187661	3	8	Decoupled	AllSelfish	RepeatedInteractions	NA	0
0.0360993	0.0187685	3	8	Decoupled	AllSelfish	RepeatedInteractions	NA	0
0.0360993	0.0187739	3	8	Decoupled	AllSelfish	RepeatedInteractions	NA	0
0.0360993	0.0187741	3	8	Decoupled	AllSelfish	RepeatedInteractions	NA	0
0.0360993	0.0188064	3	8	Decoupled	AllSelfish	RepeatedInteractions	NA	0
0.0360993	0.0188069	3	8	Decoupled	AllSelfish	RepeatedInteractions	NA	0
0.0360993	0.0188132	3	8	Decoupled	AllSelfish	RepeatedInteractions	NA	0
0.0360993	0.0188133	3	8	Decoupled	AllSelfish	RepeatedInteractions	NA	0
0.0360993	0.0188237	3	8	Decoupled	AllSelfish	RepeatedInteractions	NA	0
0.0360993	0.0188333	3	8	Decoupled	AllSelfish	RepeatedInteractions	NA	0
0.0360993	0.0188435	3	8	Decoupled	AllSelfish	RepeatedInteractions	NA	0
0.0360993	0.0188464	3	8	Decoupled	AllSelfish	RepeatedInteractions	NA	0
0.0360993	0.0188589	3	8	Decoupled	AllSelfish	RepeatedInteractions	NA	0
0.0360993	0.0188627	3	8	Decoupled	AllSelfish	RepeatedInteractions	NA	0
0.0360993	0.0188671	3	8	Decoupled	AllSelfish	RepeatedInteractions	NA	0
0.0360993	0.0188958	3	8	Decoupled	AllSelfish	RepeatedInteractions	NA	0
0.0360993	0.0188969	3	8	Decoupled	AllSelfish	RepeatedInteractions	NA	0
0.0360993	0.0188986	3	8	Decoupled	AllSelfish	RepeatedInteractions	NA	0
0.0360993	0.0189099	3	8	Decoupled	AllSelfish	RepeatedInteractions	NA	0
0.0360993	0.0189164	3	8	Decoupled	AllSelfish	RepeatedInteractions	NA	0
0.0360993	0.018919	3	8	Decoupled	AllSelfish	RepeatedInteractions	NA	0
0.0360993	0.0189269	3	8	Decoupled	AllSelfish	RepeatedInteractions	NA	0
0.0360993	0.018927	3	8	Decoupled	AllSelfish	RepeatedInteractions	NA	0
0.0360993	0.018927	3	8	Decoupled	AllSelfish	RepeatedInteractions	NA	0
0.0360993	0.0189298	3	8	Decoupled	AllSelfish	RepeatedInteractions	NA	0
0.0360993	0.0189416	3	8	Decoupled	AllSelfish	RepeatedInteractions	NA	0
0.0360993	0.0189497	3	8	Decoupled	AllSelfish	RepeatedInteractions	NA	0
0.0360993	0.0189756	3	8	Decoupled	AllSelfish	RepeatedInteractions	NA	0
0.0360993	0.0189828	3	8	Decoupled	AllSelfish	RepeatedInteractions	NA	0
0.0360993	0.0189841	3	8	Decoupled	AllSelfish	RepeatedInteractions	NA	0
0.0360993	0.0190011	3	8	Decoupled	AllSelfish	RepeatedInteractions	NA	0
0.0360993	0.0190051	3	8	Decoupled	AllSelfish	RepeatedInteractions	NA	0
0.0360993	0.0190133	3	8	Decoupled	AllSelfish	RepeatedInteractions	NA	0
0.0360993	0.0190148	3	8	Decoupled	AllSelfish	RepeatedInteractions	NA	0
0.0360993	0.0190237	3	8	Decoupled	AllSelfish	RepeatedInteractions	NA	0
0.0360993	0.0190303	3	8	Decoupled	AllSelfish	RepeatedInteractions	NA	0
0.0360993	0.019043	3	8	Decoupled	AllSelfish	RepeatedInteractions	NA	0
0.0360993	0.0190431	3	8	Decoupled	AllSelfish	RepeatedInteractions	NA	0
0.0360993	0.019053	3	8	Decoupled	AllSelfish	RepeatedInteractions	NA	0
0.0360993	0.0190638	3	8	Decoupled	AllSelfish	RepeatedInteractions	NA	0
0.0360993	0.0190644	3	8	Decoupled	AllSelfish	RepeatedInteractions	NA	0
0.0360993	0.019075	3	8	Decoupled	AllSelfish	RepeatedInteractions	NA	0
0.0360993	0.019075	3	8	Decoupled	AllSelfish	RepeatedInteractions	NA	0
0.0360993	0.0190893	3	8	Decoupled	AllSelfish	RepeatedInteractions	NA	0
0.0360993	0.0190996	3	8	Decoupled	AllSelfish	RepeatedInteractions	NA	0
0.0360993	0.0191051	3	8	Decoupled	AllSelfish	RepeatedInteractions	NA	0
0.0360993	0.0191285	3	8	Decoupled	AllSelfish	RepeatedInteractions	NA	0
0.0360993	0.0191355	3	8	Decoupled	AllSelfish	RepeatedInteractions	NA	0
0.0360993	0.0191567	3	8	Decoupled	AllSelfish	RepeatedInteractions	NA	0
0.0360993	0.0191609	3	8	Decoupled	AllSelfish	RepeatedInteractions	NA	0
0.0360993	0.0191619	3	8	Decoupled	AllSelfish	RepeatedInteractions	NA	0
0.0360993	0.0191803	3	8	Decoupled	AllSelfish	RepeatedInteractions	NA	0
0.0360993	0.0191866	3	8	Decoupled	AllSelfish	RepeatedInteractions	NA	0
0.0360993	0.0191881	3	8	Decoupled	AllSelfish	RepeatedInteractions	NA	0
0.0360993	0.0191909	3	8	Decoupled	AllSelfish	RepeatedInteractions	NA	0
0.0360993	0.0191917	3	8	Decoupled	AllSelfish	RepeatedInteractions	NA	0
0.0360993	0.0191918	3	8	Decoupled	AllSelfish	RepeatedInteractions	NA	0
0.0360993	0.0192131	3	8	Decoupled	AllSelfish	RepeatedInteractions	NA	0
0.0360993	0.0192273	3	8	Decoupled	AllSelfish	RepeatedInteractions	NA	0
0.0360993	0.0192289	3	8	Decoupled	AllSelfish	RepeatedInteractions	NA	0
0.0360993	0.0192447	3	8	Decoupled	AllSelfish	RepeatedInteractions	NA	0
0.0360993	0.0192488	3	8	Decoupled	AllSelfish	RepeatedInteractions	NA	0
0.0360993	0.0192944	3	8	Decoupled	AllSelfish	RepeatedInteractions	NA	0
0.0360993	0.019305	3	8	Decoupled	AllSelfish	RepeatedInteractions	NA	0
0.0360993	0.0193389	3	8	Decoupled	AllSelfish	RepeatedInteractions	NA	0
0.0360993	0.0193403	3	8	Decoupled	AllSelfish	RepeatedInteractions	NA	0
0.0360993	0.0193695	3	8	Decoupled	AllSelfish	RepeatedInteractions	NA	0
0.0360993	0.0194056	3	8	Decoupled	AllSelfish	RepeatedInteractions	NA	0
0.0360993	0.019422	3	8	Decoupled	AllSelfish	RepeatedInteractions	NA	0
0.0360993	0.0194242	3	8	Decoupled	AllSelfish	RepeatedInteractions	NA	0
0.0360993	0.0194324	3	8	Decoupled	AllSelfish	RepeatedInteractions	NA	0
0.0360993	0.0194609	3	8	Decoupled	AllSelfish	RepeatedInteractions	NA	0
0.0360993	0.0194769	3	8	Decoupled	AllSelfish	RepeatedInteractions	NA	0
0.0360993	0.0195852	3	8	Decoupled	AllSelfish	RepeatedInteractions	NA	0
0.0360993	0.0195867	3	8	Decoupled	AllSelfish	RepeatedInteractions	NA	0
0.0360993	0.0195965	3	8	Decoupled	AllSelfish	RepeatedInteractions	NA	0
0.0360993	0.0196123	3	8	Decoupled	AllSelfish	RepeatedInteractions	NA	0
0.0360993	0.0196255	3	8	Decoupled	AllSelfish	RepeatedInteractions	NA	0
0.0360993	0.0196276	3	8	Decoupled	AllSelfish	RepeatedInteractions	NA	0
0.0360993	0.0196328	3	8	Decoupled	AllSelfish	RepeatedInteractions	NA	0
0.0360993	0.0196553	3	8	Decoupled	AllSelfish	RepeatedInteractions	NA	0
0.0360993	0.0197323	3	8	Decoupled	AllSelfish	RepeatedInteractions	NA	0
0.0360993	0.0197382	3	8	Decoupled	AllSelfish	RepeatedInteractions	NA	0
0.0360993	0.0197382	3	8	Decoupled	AllSelfish	RepeatedInteractions	NA	0
0.0360993	0.0197393	3	8	Decoupled	AllSelfish	RepeatedInteractions	NA	0
0.0360993	0.0197587	3	8	Decoupled	AllSelfish	RepeatedInteractions	NA	0
0.0360993	0.0197819	3	8	Decoupled	AllSelfish	RepeatedInteractions	NA	0
0.0360993	0.0198674	3	8	Decoupled	AllSelfish	RepeatedInteractions	NA	0
0.0360993	0.0198865	3	8	Decoupled	AllSelfish	RepeatedInteractions	NA	0
0.0360993	0.0199012	3	8	Decoupled	AllSelfish	RepeatedInteractions	NA	0
0.0360993	0.0199014	3	8	Decoupled	AllSelfish	RepeatedInteractions	NA	0
0.0360993	0.0199154	3	8	Decoupled	AllSelfish	RepeatedInteractions	NA	0
0.0360993	0.0199279	3	8	Decoupled	AllSelfish	RepeatedInteractions	NA	0
0.0360993	0.0199661	3	8	Decoupled	AllSelfish	RepeatedInteractions	NA	0
0.0360993	0.0201006	3	8	Decoupled	AllSelfish	RepeatedInteractions	NA	0
0.0360993	0.0201045	3	8	Decoupled	AllSelfish	RepeatedInteractions	NA	0
0.0360993	0.0204403	3	8	Decoupled	AllSelfish	RepeatedInteractions	NA	0
0.0360993	0.0339738	3	8	Decoupled	AllSelfish	RepeatedInteractions	NA	0
0.0360993	0.0340033	3	8	Decoupled	AllSelfish	RepeatedInteractions	NA	0
0.0360993	0.0342945	3	8	Decoupled	AllSelfish	RepeatedInteractions	NA	0
0.0360993	0.0343522	3	8	Decoupled	AllSelfish	RepeatedInteractions	NA	0
0.0360993	0.034363	3	8	Decoupled	AllSelfish	RepeatedInteractions	NA	0
0.0360993	0.0343938	3	8	Decoupled	AllSelfish	RepeatedInteractions	NA	0
0.0360993	0.0344642	3	8	Decoupled	AllSelfish	RepeatedInteractions	NA	0
0.0360993	0.0344844	3	8	Decoupled	AllSelfish	RepeatedInteractions	NA	0
0.0360993	0.0344889	3	8	Decoupled	AllSelfish	RepeatedInteractions	NA	0
0.0360993	0.0345276	3	8	Decoupled	AllSelfish	RepeatedInteractions	NA	0
0.0360993	0.0345581	3	8	Decoupled	AllSelfish	RepeatedInteractions	NA	0
0.0360993	0.0346212	3	8	Decoupled	AllSelfish	RepeatedInteractions	NA	0
0.0360993	0.0347186	3	8	Decoupled	AllSelfish	RepeatedInteractions	NA	0
0.0360993	0.0347334	3	8	Decoupled	AllSelfish	RepeatedInteractions	NA	0
0.0360993	0.0347833	3	8	Decoupled	AllSelfish	RepeatedInteractions	NA	0
0.0360993	0.0348172	3	8	Decoupled	AllSelfish	RepeatedInteractions	NA	0
0.0360993	0.0348244	3	8	Decoupled	AllSelfish	RepeatedInteractions	NA	0
0.0360993	0.034828	3	8	Decoupled	AllSelfish	RepeatedInteractions	NA	0
0.0360993	0.0348744	3	8	Decoupled	AllSelfish	RepeatedInteractions	NA	0
0.0360993	0.0348762	3	8	Decoupled	AllSelfish	RepeatedInteractions	NA	0
0.0360993	0.0349137	3	8	Decoupled	AllSelfish	RepeatedInteractions	NA	0
0.0360993	0.0349253	3	8	Decoupled	AllSelfish	RepeatedInteractions	NA	0
0.0360993	0.0349303	3	8	Decoupled	AllSelfish	RepeatedInteractions	NA	0
0.0360993	0.0349306	3	8	Decoupled	AllSelfish	RepeatedInteractions	NA	0
0.0360993	0.0349378	3	8	Decoupled	AllSelfish	RepeatedInteractions	NA	0
0.0360993	0.0349422	3	8	Decoupled	AllSelfish	RepeatedInteractions	NA	0
0.0360993	0.0349453	3	8	Decoupled	AllSelfish	RepeatedInteractions	NA	0
0.0360993	0.034954	3	8	Decoupled	AllSelfish	RepeatedInteractions	NA	0
0.0360993	0.034968	3	8	Decoupled	AllSelfish	RepeatedInteractions	NA	0
0.0360993	0.0350146	3	8	Decoupled	AllSelfish	RepeatedInteractions	NA	0
0.0360993	0.0350392	3	8	Decoupled	AllSelfish	RepeatedInteractions	NA	0
0.0360993	0.0350709	3	8	Decoupled	AllSelfish	RepeatedInteractions	NA	0
0.0360993	0.0350814	3	8	Decoupled	AllSelfish	RepeatedInteractions	NA	0
0.0360993	0.0351131	3	8	Decoupled	AllSelfish	RepeatedInteractions	NA	0
0.0360993	0.035115	3	8	Decoupled	AllSelfish	RepeatedInteractions	NA	0
0.0360993	0.035126	3	8	Decoupled	AllSelfish	RepeatedInteractions	NA	0
0.0360993	0.0351389	3	8	Decoupled	AllSelfish	RepeatedInteractions	NA	0
0.0360993	0.0351544	3	8	Decoupled	AllSelfish	RepeatedInteractions	NA	0
0.0360993	0.0351577	3	8	Decoupled	AllSelfish	RepeatedInteractions	NA	0
0.0360993	0.035165	3	8	Decoupled	AllSelfish	RepeatedInteractions	NA	0
0.0360993	0.0351789	3	8	Decoupled	AllSelfish	RepeatedInteractions	NA	0
0.0360993	0.0351835	3	8	Decoupled	AllSelfish	RepeatedInteractions	NA	0
0.0360993	0.0351956	3	8	Decoupled	AllSelfish	RepeatedInteractions	NA	0
0.0360993	0.0352062	3	8	Decoupled	AllSelfish	RepeatedInteractions	NA	0
0.0360993	0.035207	3	8	Decoupled	AllSelfish	RepeatedInteractions	NA	0
0.0360993	0.0352091	3	8	Decoupled	AllSelfish	RepeatedInteractions	NA	0
0.0360993	0.0352208	3	8	Decoupled	AllSelfish	RepeatedInteractions	NA	0
0.0360993	0.0352227	3	8	Decoupled	AllSelfish	RepeatedInteractions	NA	0
0.0360993	0.0352279	3	8	Decoupled	AllSelfish	RepeatedInteractions	NA	0
0.0360993	0.0352341	3	8	Decoupled	AllSelfish	RepeatedInteractions	NA	0
0.0360993	0.0352577	3	8	Decoupled	AllSelfish	RepeatedInteractions	NA	0
0.0360993	0.0352622	3	8	Decoupled	AllSelfish	RepeatedInteractions	NA	0
0.0360993	0.0352639	3	8	Decoupled	AllSelfish	RepeatedInteractions	NA	0
0.0360993	0.0352651	3	8	Decoupled	AllSelfish	RepeatedInteractions	NA	0
0.0360993	0.0352681	3	8	Decoupled	AllSelfish	RepeatedInteractions	NA	0
0.0360993	0.0352736	3	8	Decoupled	AllSelfish	RepeatedInteractions	NA	0
0.0360993	0.0352857	3	8	Decoupled	AllSelfish	RepeatedInteractions	NA	0
0.0360993	0.0353046	3	8	Decoupled	AllSelfish	RepeatedInteractions	NA	0
0.0360993	0.035309	3	8	Decoupled	AllSelfish	RepeatedInteractions	NA	0
0.0360993	0.0353488	3	8	Decoupled	AllSelfish	RepeatedInteractions	NA	0
0.0360993	0.0353547	3	8	Decoupled	AllSelfish	RepeatedInteractions	NA	0
0.0360993	0.0353554	3	8	Decoupled	AllSelfish	RepeatedInteractions	NA	0
0.0360993	0.0353559	3	8	Decoupled	AllSelfish	RepeatedInteractions	NA	0
0.0360993	0.035362	3	8	Decoupled	AllSelfish	RepeatedInteractions	NA	0
0.0360993	0.0353633	3	8	Decoupled	AllSelfish	RepeatedInteractions	NA	0
0.0360993	0.0353662	3	8	Decoupled	AllSelfish	RepeatedInteractions	NA	0
0.0360993	0.035371	3	8	Decoupled	AllSelfish	RepeatedInteractions	NA	0
0.0360993	0.0353733	3	8	Decoupled	AllSelfish	RepeatedInteractions	NA	0
0.0360993	0.0353809	3	8	Decoupled	AllSelfish	RepeatedInteractions	NA	0
0.0360993	0.0353857	3	8	Decoupled	AllSelfish	RepeatedInteractions	NA	0
0.0360993	0.0353906	3	8	Decoupled	AllSelfish	RepeatedInteractions	NA	0
0.0360993	0.0353928	3	8	Decoupled	AllSelfish	RepeatedInteractions	NA	0
0.0360993	0.0353983	3	8	Decoupled	AllSelfish	RepeatedInteractions	NA	0
0.0360993	0.035409	3	8	Decoupled	AllSelfish	RepeatedInteractions	NA	0
0.0360993	0.0354094	3	8	Decoupled	AllSelfish	RepeatedInteractions	NA	0
0.0360993	0.035425	3	8	Decoupled	AllSelfish	RepeatedInteractions	NA	0
0.0360993	0.0354329	3	8	Decoupled	AllSelfish	RepeatedInteractions	NA	0
0.0360993	0.0354345	3	8	Decoupled	AllSelfish	RepeatedInteractions	NA	0
0.0360993	0.0354457	3	8	Decoupled	AllSelfish	RepeatedInteractions	NA	0
0.0360993	0.035458	3	8	Decoupled	AllSelfish	RepeatedInteractions	NA	0
0.0360993	0.0354587	3	8	Decoupled	AllSelfish	RepeatedInteractions	NA	0
0.0360993	0.0354622	3	8	Decoupled	AllSelfish	RepeatedInteractions	NA	0
0.0360993	0.0354791	3	8	Decoupled	AllSelfish	RepeatedInteractions	NA	0
0.0360993	0.0354866	3	8	Decoupled	AllSelfish	RepeatedInteractions	NA	0
0.0360993	0.0354892	3	8	Decoupled	AllSelfish	RepeatedInteractions	NA	0
0.0360993	0.0354942	3	8	Decoupled	AllSelfish	RepeatedInteractions	NA	0
0.0360993	0.0355233	3	8	Decoupled	AllSelfish	RepeatedInteractions	NA	0
0.0360993	0.0355234	3	8	Decoupled	AllSelfish	RepeatedInteractions	NA	0
0.0360993	0.0355259	3	8	Decoupled	AllSelfish	RepeatedInteractions	NA	0
0.0360993	0.0355309	3	8	Decoupled	AllSelfish	RepeatedInteractions	NA	0
0.0360993	0.0355322	3	8	Decoupled	AllSelfish	RepeatedInteractions	NA	0
0.0360993	0.0355383	3	8	Decoupled	AllSelfish	RepeatedInteractions	NA	0
0.0360993	0.035547	3	8	Decoupled	AllSelfish	RepeatedInteractions	NA	0
0.0360993	0.0355498	3	8	Decoupled	AllSelfish	RepeatedInteractions	NA	0
0.0360993	0.0355556	3	8	Decoupled	AllSelfish	RepeatedInteractions	NA	0
0.0360993	0.0355559	3	8	Decoupled	AllSelfish	RepeatedInteractions	NA	0
0.0360993	0.0355601	3	8	Decoupled	AllSelfish	RepeatedInteractions	NA	0
0.0360993	0.0355652	3	8	Decoupled	AllSelfish	RepeatedInteractions	NA	0
0.0360993	0.0355748	3	8	Decoupled	AllSelfish	RepeatedInteractions	NA	0
0.0360993	0.0355905	3	8	Decoupled	AllSelfish	RepeatedInteractions	NA	0
0.0360993	0.0355907	3	8	Decoupled	AllSelfish	RepeatedInteractions	NA	0
0.0360993	0.0355954	3	8	Decoupled	AllSelfish	RepeatedInteractions	NA	0
0.0360993	0.0355987	3	8	Decoupled	AllSelfish	RepeatedInteractions	NA	0
0.0360993	0.0356117	3	8	Decoupled	AllSelfish	RepeatedInteractions	NA	0
0.0360993	0.0356119	3	8	Decoupled	AllSelfish	RepeatedInteractions	NA	0
0.0360993	0.0356162	3	8	Decoupled	AllSelfish	RepeatedInteractions	NA	0
0.0360993	0.0356188	3	8	Decoupled	AllSelfish	RepeatedInteractions	NA	0
0.0360993	0.0356189	3	8	Decoupled	AllSelfish	RepeatedInteractions	NA	0
0.0360993	0.035619	3	8	Decoupled	AllSelfish	RepeatedInteractions	NA	0
0.0360993	0.0356291	3	8	Decoupled	AllSelfish	RepeatedInteractions	NA	0
0.0360993	0.0356318	3	8	Decoupled	AllSelfish	RepeatedInteractions	NA	0
0.0360993	0.035633	3	8	Decoupled	AllSelfish	RepeatedInteractions	NA	0
0.0360993	0.0356333	3	8	Decoupled	AllSelfish	RepeatedInteractions	NA	0
0.0360993	0.0356526	3	8	Decoupled	AllSelfish	RepeatedInteractions	NA	0
0.0360993	0.0356623	3	8	Decoupled	AllSelfish	RepeatedInteractions	NA	0
0.0360993	0.0356704	3	8	Decoupled	AllSelfish	RepeatedInteractions	NA	0
0.0360993	0.0356804	3	8	Decoupled	AllSelfish	RepeatedInteractions	NA	0
0.0360993	0.0356847	3	8	Decoupled	AllSelfish	RepeatedInteractions	NA	0
0.0360993	0.0356896	3	8	Decoupled	AllSelfish	RepeatedInteractions	NA	0
0.0360993	0.0357019	3	8	Decoupled	AllSelfish	RepeatedInteractions	NA	0
0.0360993	0.0357062	3	8	Decoupled	AllSelfish	RepeatedInteractions	NA	0
0.0360993	0.0357123	3	8	Decoupled	AllSelfish	RepeatedInteractions	NA	0
0.0360993	0.0357161	3	8	Decoupled	AllSelfish	RepeatedInteractions	NA	0
0.0360993	0.0357171	3	8	Decoupled	AllSelfish	RepeatedInteractions	NA	0
0.0360993	0.0357324	3	8	Decoupled	AllSelfish	RepeatedInteractions	NA	0
0.0360993	0.0357326	3	8	Decoupled	AllSelfish	RepeatedInteractions	NA	0
0.0360993	0.03575	3	8	Decoupled	AllSelfish	RepeatedInteractions	NA	0
0.0360993	0.0357522	3	8	Decoupled	AllSelfish	RepeatedInteractions	NA	0
0.0360993	0.0357581	3	8	Decoupled	AllSelfish	RepeatedInteractions	NA	0
0.0360993	0.0357625	3	8	Decoupled	AllSelfish	RepeatedInteractions	NA	0
0.0360993	0.0357814	3	8	Decoupled	AllSelfish	RepeatedInteractions	NA	0
0.0360993	0.0357857	3	8	Decoupled	AllSelfish	RepeatedInteractions	NA	0
0.0360993	0.0357909	3	8	Decoupled	AllSelfish	RepeatedInteractions	NA	0
0.0360993	0.0357951	3	8	Decoupled	AllSelfish	RepeatedInteractions	NA	0
0.0360993	0.0358112	3	8	Decoupled	AllSelfish	RepeatedInteractions	NA	0
0.0360993	0.0358243	3	8	Decoupled	AllSelfish	RepeatedInteractions	NA	0
0.0360993	0.0358336	3	8	Decoupled	AllSelfish	RepeatedInteractions	NA	0
0.0360993	0.0358358	3	8	Decoupled	AllSelfish	RepeatedInteractions	NA	0
0.0360993	0.0358359	3	8	Decoupled	AllSelfish	RepeatedInteractions	NA	0
0.0360993	0.0358425	3	8	Decoupled	AllSelfish	RepeatedInteractions	NA	0
0.0360993	0.0358439	3	8	Decoupled	AllSelfish	RepeatedInteractions	NA	0
0.0360993	0.0358447	3	8	Decoupled	AllSelfish	RepeatedInteractions	NA	0
0.0360993	0.0358471	3	8	Decoupled	AllSelfish	RepeatedInteractions	NA	0
0.0360993	0.0358472	3	8	Decoupled	AllSelfish	RepeatedInteractions	NA	0
0.0360993	0.0358574	3	8	Decoupled	AllSelfish	RepeatedInteractions	NA	0
0.0360993	0.0358597	3	8	Decoupled	AllSelfish	RepeatedInteractions	NA	0
0.0360993	0.0358618	3	8	Decoupled	AllSelfish	RepeatedInteractions	NA	0
0.0360993	0.0358622	3	8	Decoupled	AllSelfish	RepeatedInteractions	NA	0
0.0360993	0.0358638	3	8	Decoupled	AllSelfish	RepeatedInteractions	NA	0
0.0360993	0.0358712	3	8	Decoupled	AllSelfish	RepeatedInteractions	NA	0
0.0360993	0.035889	3	8	Decoupled	AllSelfish	RepeatedInteractions	NA	0
0.0360993	0.0358891	3	8	Decoupled	AllSelfish	RepeatedInteractions	NA	0
0.0360993	0.0358923	3	8	Decoupled	AllSelfish	RepeatedInteractions	NA	0
0.0360993	0.0358925	3	8	Decoupled	AllSelfish	RepeatedInteractions	NA	0
0.0360993	0.0359031	3	8	Decoupled	AllSelfish	RepeatedInteractions	NA	0
0.0360993	0.0359054	3	8	Decoupled	AllSelfish	RepeatedInteractions	NA	0
0.0360993	0.0359062	3	8	Decoupled	AllSelfish	RepeatedInteractions	NA	0
0.0360993	0.0359152	3	8	Decoupled	AllSelfish	RepeatedInteractions	NA	0
0.0360993	0.0359316	3	8	Decoupled	AllSelfish	RepeatedInteractions	NA	0
0.0360993	0.035934	3	8	Decoupled	AllSelfish	RepeatedInteractions	NA	0
0.0360993	0.0359401	3	8	Decoupled	AllSelfish	RepeatedInteractions	NA	0
0.0360993	0.0359445	3	8	Decoupled	AllSelfish	RepeatedInteractions	NA	0
0.0360993	0.0359502	3	8	Decoupled	AllSelfish	RepeatedInteractions	NA	0
0.0360993	0.0359504	3	8	Decoupled	AllSelfish	RepeatedInteractions	NA	0
0.0360993	0.0359514	3	8	Decoupled	AllSelfish	RepeatedInteractions	NA	0
0.0360993	0.0359556	3	8	Decoupled	AllSelfish	RepeatedInteractions	NA	0
0.0360993	0.0359594	3	8	Decoupled	AllSelfish	RepeatedInteractions	NA	0
0.0360993	0.0359603	3	8	Decoupled	AllSelfish	RepeatedInteractions	NA	0
0.0360993	0.0359603	3	8	Decoupled	AllSelfish	RepeatedInteractions	NA	0
0.0360993	0.0359612	3	8	Decoupled	AllSelfish	RepeatedInteractions	NA	0
0.0360993	0.035962	3	8	Decoupled	AllSelfish	RepeatedInteractions	NA	0
0.0360993	0.0359645	3	8	Decoupled	AllSelfish	RepeatedInteractions	NA	0
0.0360993	0.0359777	3	8	Decoupled	AllSelfish	RepeatedInteractions	NA	0
0.0360993	0.0359837	3	8	Decoupled	AllSelfish	RepeatedInteractions	NA	0
0.0360993	0.035988	3	8	Decoupled	AllSelfish	RepeatedInteractions	NA	0
0.0360993	0.0359924	3	8	Decoupled	AllSelfish	RepeatedInteractions	NA	0
0.0360993	0.035995	3	8	Decoupled	AllSelfish	RepeatedInteractions	NA	0
0.0360993	0.0359968	3	8	Decoupled	AllSelfish	RepeatedInteractions	NA	0
0.0360993	0.0359982	3	8	Decoupled	AllSelfish	RepeatedInteractions	NA	0
0.0360993	0.0360163	3	8	Decoupled	AllSelfish	RepeatedInteractions	NA	0
0.0360993	0.0360194	3	8	Decoupled	AllSelfish	RepeatedInteractions	NA	0
0.0360993	0.0360228	3	8	Decoupled	AllSelfish	RepeatedInteractions	NA	0
0.0360993	0.0360322	3	8	Decoupled	AllSelfish	RepeatedInteractions	NA	0
0.0360993	0.0360355	3	8	Decoupled	AllSelfish	RepeatedInteractions	NA	0
0.0360993	0.0360359	3	8	Decoupled	AllSelfish	RepeatedInteractions	NA	0
0.0360993	0.0360403	3	8	Decoupled	AllSelfish	RepeatedInteractions	NA	0
0.0360993	0.0360427	3	8	Decoupled	AllSelfish	RepeatedInteractions	NA	0
0.0360993	0.0360524	3	8	Decoupled	AllSelfish	RepeatedInteractions	NA	0
0.0360993	0.0360524	3	8	Decoupled	AllSelfish	RepeatedInteractions	NA	0
0.0360993	0.0360586	3	8	Decoupled	AllSelfish	RepeatedInteractions	NA	0
0.0360993	0.0360642	3	8	Decoupled	AllSelfish	RepeatedInteractions	NA	0
0.0360993	0.0360672	3	8	Decoupled	AllSelfish	RepeatedInteractions	NA	0
0.0360993	0.0360675	3	8	Decoupled	AllSelfish	RepeatedInteractions	NA	0
0.0360993	0.0360743	3	8	Decoupled	AllSelfish	RepeatedInteractions	NA	0
0.0360993	0.0360787	3	8	Decoupled	AllSelfish	RepeatedInteractions	NA	0
0.0360993	0.0360908	3	8	Decoupled	AllSelfish	RepeatedInteractions	NA	0
0.0360993	0.036094	3	8	Decoupled	AllSelfish	RepeatedInteractions	NA	0
0.0360993	0.0360993	3	8	Decoupled	AllSelfish	RepeatedInteractions	NA	0
0.0360993	0.0361021	3	8	Decoupled	AllSelfish	RepeatedInteractions	NA	0
0.0360993	0.0361053	3	8	Decoupled	AllSelfish	RepeatedInteractions	NA	0
0.0360993	0.036109	3	8	Decoupled	AllSelfish	RepeatedInteractions	NA	0
0.0360993	0.0361092	3	8	Decoupled	AllSelfish	RepeatedInteractions	NA	0
0.0360993	0.0361277	3	8	Decoupled	AllSelfish	RepeatedInteractions	NA	0
0.0360993	0.0361284	3	8	Decoupled	AllSelfish	RepeatedInteractions	NA	0
0.0360993	0.0361337	3	8	Decoupled	AllSelfish	RepeatedInteractions	NA	0
0.0360993	0.0361351	3	8	Decoupled	AllSelfish	RepeatedInteractions	NA	0
0.0360993	0.0361364	3	8	Decoupled	AllSelfish	RepeatedInteractions	NA	0
0.0360993	0.0361381	3	8	Decoupled	AllSelfish	RepeatedInteractions	NA	0
0.0360993	0.0361478	3	8	Decoupled	AllSelfish	RepeatedInteractions	NA	0
0.0360993	0.0361483	3	8	Decoupled	AllSelfish	RepeatedInteractions	NA	0
0.0360993	0.0361506	3	8	Decoupled	AllSelfish	RepeatedInteractions	NA	0
0.0360993	0.0361572	3	8	Decoupled	AllSelfish	RepeatedInteractions	NA	0
0.0360993	0.0361612	3	8	Decoupled	AllSelfish	RepeatedInteractions	NA	0
0.0360993	0.0361634	3	8	Decoupled	AllSelfish	RepeatedInteractions	NA	0
0.0360993	0.0361744	3	8	Decoupled	AllSelfish	RepeatedInteractions	NA	0
0.0360993	0.0361852	3	8	Decoupled	AllSelfish	RepeatedInteractions	NA	0
0.0360993	0.0361866	3	8	Decoupled	AllSelfish	RepeatedInteractions	NA	0
0.0360993	0.0361886	3	8	Decoupled	AllSelfish	RepeatedInteractions	NA	0
0.0360993	0.0361905	3	8	Decoupled	AllSelfish	RepeatedInteractions	NA	0
0.0360993	0.0362164	3	8	Decoupled	AllSelfish	RepeatedInteractions	NA	0
0.0360993	0.0362256	3	8	Decoupled	AllSelfish	RepeatedInteractions	NA	0
0.0360993	0.036232	3	8	Decoupled	AllSelfish	RepeatedInteractions	NA	0
0.0360993	0.0362511	3	8	Decoupled	AllSelfish	RepeatedInteractions	NA	0
0.0360993	0.0362515	3	8	Decoupled	AllSelfish	RepeatedInteractions	NA	0
0.0360993	0.0362525	3	8	Decoupled	AllSelfish	RepeatedInteractions	NA	0
0.0360993	0.0362612	3	8	Decoupled	AllSelfish	RepeatedInteractions	NA	0
0.0360993	0.0362655	3	8	Decoupled	AllSelfish	RepeatedInteractions	NA	0
0.0360993	0.0362657	3	8	Decoupled	AllSelfish	RepeatedInteractions	NA	0
0.0360993	0.0362673	3	8	Decoupled	AllSelfish	RepeatedInteractions	NA	0
0.0360993	0.0362689	3	8	Decoupled	AllSelfish	RepeatedInteractions	NA	0
0.0360993	0.0362711	3	8	Decoupled	AllSelfish	RepeatedInteractions	NA	0
0.0360993	0.0362776	3	8	Decoupled	AllSelfish	RepeatedInteractions	NA	0
0.0360993	0.0362864	3	8	Decoupled	AllSelfish	RepeatedInteractions	NA	0
0.0360993	0.0362933	3	8	Decoupled	AllSelfish	RepeatedInteractions	NA	0
0.0360993	0.0362984	3	8	Decoupled	AllSelfish	RepeatedInteractions	NA	0
0.0360993	0.0363045	3	8	Decoupled	AllSelfish	RepeatedInteractions	NA	0
0.0360993	0.0363122	3	8	Decoupled	AllSelfish	RepeatedInteractions	NA	0
0.0360993	0.0363161	3	8	Decoupled	AllSelfish	RepeatedInteractions	NA	0
0.0360993	0.0363245	3	8	Decoupled	AllSelfish	RepeatedInteractions	NA	0
0.0360993	0.0363294	3	8	Decoupled	AllSelfish	RepeatedInteractions	NA	0
0.0360993	0.0363331	3	8	Decoupled	AllSelfish	RepeatedInteractions	NA	0
0.0360993	0.0363345	3	8	Decoupled	AllSelfish	RepeatedInteractions	NA	0
0.0360993	0.0363456	3	8	Decoupled	AllSelfish	RepeatedInteractions	NA	0
0.0360993	0.0363559	3	8	Decoupled	AllSelfish	RepeatedInteractions	NA	0
0.0360993	0.0363687	3	8	Decoupled	AllSelfish	RepeatedInteractions	NA	0
0.0360993	0.0363771	3	8	Decoupled	AllSelfish	RepeatedInteractions	NA	0
0.0360993	0.0363933	3	8	Decoupled	AllSelfish	RepeatedInteractions	NA	0
0.0360993	0.0364001	3	8	Decoupled	AllSelfish	RepeatedInteractions	NA	0
0.0360993	0.0364179	3	8	Decoupled	AllSelfish	RepeatedInteractions	NA	0
0.0360993	0.036422	3	8	Decoupled	AllSelfish	RepeatedInteractions	NA	0
0.0360993	0.03643	3	8	Decoupled	AllSelfish	RepeatedInteractions	NA	0
0.0360993	0.0364393	3	8	Decoupled	AllSelfish	RepeatedInteractions	NA	0
0.0360993	0.0364454	3	8	Decoupled	AllSelfish	RepeatedInteractions	NA	0
0.0360993	0.0364476	3	8	Decoupled	AllSelfish	RepeatedInteractions	NA	0
0.0360993	0.0364493	3	8	Decoupled	AllSelfish	RepeatedInteractions	NA	0
0.0360993	0.0364542	3	8	Decoupled	AllSelfish	RepeatedInteractions	NA	0
0.0360993	0.0364637	3	8	Decoupled	AllSelfish	RepeatedInteractions	NA	0
0.0360993	0.0364718	3	8	Decoupled	AllSelfish	RepeatedInteractions	NA	0
0.0360993	0.0364726	3	8	Decoupled	AllSelfish	RepeatedInteractions	NA	0
0.0360993	0.0364755	3	8	Decoupled	AllSelfish	RepeatedInteractions	NA	0
0.0360993	0.0364756	3	8	Decoupled	AllSelfish	RepeatedInteractions	NA	0
0.0360993	0.0364783	3	8	Decoupled	AllSelfish	RepeatedInteractions	NA	0
0.0360993	0.0364886	3	8	Decoupled	AllSelfish	RepeatedInteractions	NA	0
0.0360993	0.0364958	3	8	Decoupled	AllSelfish	RepeatedInteractions	NA	0
0.0360993	0.0365008	3	8	Decoupled	AllSelfish	RepeatedInteractions	NA	0
0.0360993	0.0365048	3	8	Decoupled	AllSelfish	RepeatedInteractions	NA	0
0.0360993	0.0365095	3	8	Decoupled	AllSelfish	RepeatedInteractions	NA	0
0.0360993	0.0365169	3	8	Decoupled	AllSelfish	RepeatedInteractions	NA	0
0.0360993	0.0365199	3	8	Decoupled	AllSelfish	RepeatedInteractions	NA	0
0.0360993	0.0365251	3	8	Decoupled	AllSelfish	RepeatedInteractions	NA	0
0.0360993	0.0365252	3	8	Decoupled	AllSelfish	RepeatedInteractions	NA	0
0.0360993	0.0365339	3	8	Decoupled	AllSelfish	RepeatedInteractions	NA	0
0.0360993	0.0365341	3	8	Decoupled	AllSelfish	RepeatedInteractions	NA	0
0.0360993	0.0365371	3	8	Decoupled	AllSelfish	RepeatedInteractions	NA	0
0.0360993	0.0365429	3	8	Decoupled	AllSelfish	RepeatedInteractions	NA	0
0.0360993	0.0365488	3	8	Decoupled	AllSelfish	RepeatedInteractions	NA	0
0.0360993	0.0365498	3	8	Decoupled	AllSelfish	RepeatedInteractions	NA	0
0.0360993	0.0365502	3	8	Decoupled	AllSelfish	RepeatedInteractions	NA	0
0.0360993	0.0365533	3	8	Decoupled	AllSelfish	RepeatedInteractions	NA	0
0.0360993	0.0365535	3	8	Decoupled	AllSelfish	RepeatedInteractions	NA	0
0.0360993	0.0365766	3	8	Decoupled	AllSelfish	RepeatedInteractions	NA	0
0.0360993	0.0365805	3	8	Decoupled	AllSelfish	RepeatedInteractions	NA	0
0.0360993	0.0365864	3	8	Decoupled	AllSelfish	RepeatedInteractions	NA	0
0.0360993	0.0366032	3	8	Decoupled	AllSelfish	RepeatedInteractions	NA	0
0.0360993	0.0366032	3	8	Decoupled	AllSelfish	RepeatedInteractions	NA	0
0.0360993	0.0366167	3	8	Decoupled	AllSelfish	RepeatedInteractions	NA	0
0.0360993	0.0366202	3	8	Decoupled	AllSelfish	RepeatedInteractions	NA	0
0.0360993	0.0366204	3	8	Decoupled	AllSelfish	RepeatedInteractions	NA	0
0.0360993	0.0366323	3	8	Decoupled	AllSelfish	RepeatedInteractions	NA	0
0.0360993	0.0366357	3	8	Decoupled	AllSelfish	RepeatedInteractions	NA	0
0.0360993	0.0366421	3	8	Decoupled	AllSelfish	RepeatedInteractions	NA	0
0.0360993	0.0366437	3	8	Decoupled	AllSelfish	RepeatedInteractions	NA	0
0.0360993	0.0366545	3	8	Decoupled	AllSelfish	RepeatedInteractions	NA	0
0.0360993	0.0366678	3	8	Decoupled	AllSelfish	RepeatedInteractions	NA	0
0.0360993	0.0366696	3	8	Decoupled	AllSelfish	RepeatedInteractions	NA	0
0.0360993	0.0366725	3	8	Decoupled	AllSelfish	RepeatedInteractions	NA	0
0.0360993	0.0366761	3	8	Decoupled	AllSelfish	RepeatedInteractions	NA	0
0.0360993	0.0366847	3	8	Decoupled	AllSelfish	RepeatedInteractions	NA	0
0.0360993	0.0366849	3	8	Decoupled	AllSelfish	RepeatedInteractions	NA	0
0.0360993	0.0367014	3	8	Decoupled	AllSelfish	RepeatedInteractions	NA	0
0.0360993	0.0367021	3	8	Decoupled	AllSelfish	RepeatedInteractions	NA	0
0.0360993	0.0367117	3	8	Decoupled	AllSelfish	RepeatedInteractions	NA	0
0.0360993	0.0367173	3	8	Decoupled	AllSelfish	RepeatedInteractions	NA	0
0.0360993	0.0367196	3	8	Decoupled	AllSelfish	RepeatedInteractions	NA	0
0.0360993	0.0367198	3	8	Decoupled	AllSelfish	RepeatedInteractions	NA	0
0.0360993	0.0367356	3	8	Decoupled	AllSelfish	RepeatedInteractions	NA	0
0.0360993	0.0367406	3	8	Decoupled	AllSelfish	RepeatedInteractions	NA	0
0.0360993	0.036741	3	8	Decoupled	AllSelfish	RepeatedInteractions	NA	0
0.0360993	0.036752	3	8	Decoupled	AllSelfish	RepeatedInteractions	NA	0
0.0360993	0.0367557	3	8	Decoupled	AllSelfish	RepeatedInteractions	NA	0
0.0360993	0.0367577	3	8	Decoupled	AllSelfish	RepeatedInteractions	NA	0
0.0360993	0.0367581	3	8	Decoupled	AllSelfish	RepeatedInteractions	NA	0
0.0360993	0.03677	3	8	Decoupled	AllSelfish	RepeatedInteractions	NA	0
0.0360993	0.0367715	3	8	Decoupled	AllSelfish	RepeatedInteractions	NA	0
0.0360993	0.036786	3	8	Decoupled	AllSelfish	RepeatedInteractions	NA	0
0.0360993	0.0368163	3	8	Decoupled	AllSelfish	RepeatedInteractions	NA	0
0.0360993	0.0368324	3	8	Decoupled	AllSelfish	RepeatedInteractions	NA	0
0.0360993	0.0368329	3	8	Decoupled	AllSelfish	RepeatedInteractions	NA	0
0.0360993	0.0368386	3	8	Decoupled	AllSelfish	RepeatedInteractions	NA	0
0.0360993	0.0368783	3	8	Decoupled	AllSelfish	RepeatedInteractions	NA	0
0.0360993	0.0369012	3	8	Decoupled	AllSelfish	RepeatedInteractions	NA	0
0.0360993	0.036911	3	8	Decoupled	AllSelfish	RepeatedInteractions	NA	0
0.0360993	0.0369113	3	8	Decoupled	AllSelfish	RepeatedInteractions	NA	0
0.0360993	0.0369219	3	8	Decoupled	AllSelfish	RepeatedInteractions	NA	0
0.0360993	0.0369277	3	8	Decoupled	AllSelfish	RepeatedInteractions	NA	0
0.0360993	0.0369313	3	8	Decoupled	AllSelfish	RepeatedInteractions	NA	0
0.0360993	0.0369327	3	8	Decoupled	AllSelfish	RepeatedInteractions	NA	0
0.0360993	0.0369452	3	8	Decoupled	AllSelfish	RepeatedInteractions	NA	0
0.0360993	0.0369455	3	8	Decoupled	AllSelfish	RepeatedInteractions	NA	0
0.0360993	0.0369664	3	8	Decoupled	AllSelfish	RepeatedInteractions	NA	0
0.0360993	0.0369685	3	8	Decoupled	AllSelfish	RepeatedInteractions	NA	0
0.0360993	0.0369686	3	8	Decoupled	AllSelfish	RepeatedInteractions	NA	0
0.0360993	0.0369852	3	8	Decoupled	AllSelfish	RepeatedInteractions	NA	0
0.0360993	0.0369854	3	8	Decoupled	AllSelfish	RepeatedInteractions	NA	0
0.0360993	0.0369875	3	8	Decoupled	AllSelfish	RepeatedInteractions	NA	0
0.0360993	0.0370058	3	8	Decoupled	AllSelfish	RepeatedInteractions	NA	0
0.0360993	0.0370142	3	8	Decoupled	AllSelfish	RepeatedInteractions	NA	0
0.0360993	0.0370147	3	8	Decoupled	AllSelfish	RepeatedInteractions	NA	0
0.0360993	0.0370199	3	8	Decoupled	AllSelfish	RepeatedInteractions	NA	0
0.0360993	0.0370312	3	8	Decoupled	AllSelfish	RepeatedInteractions	NA	0
0.0360993	0.0370816	3	8	Decoupled	AllSelfish	RepeatedInteractions	NA	0
0.0360993	0.0371136	3	8	Decoupled	AllSelfish	RepeatedInteractions	NA	0
0.0360993	0.0371146	3	8	Decoupled	AllSelfish	RepeatedInteractions	NA	0
0.0360993	0.0371395	3	8	Decoupled	AllSelfish	RepeatedInteractions	NA	0
0.0360993	0.0371482	3	8	Decoupled	AllSelfish	RepeatedInteractions	NA	0
0.0360993	0.0371587	3	8	Decoupled	AllSelfish	RepeatedInteractions	NA	0
0.0360993	0.0371785	3	8	Decoupled	AllSelfish	RepeatedInteractions	NA	0
0.0360993	0.0371869	3	8	Decoupled	AllSelfish	RepeatedInteractions	NA	0
0.0360993	0.0371907	3	8	Decoupled	AllSelfish	RepeatedInteractions	NA	0
0.0360993	0.0371988	3	8	Decoupled	AllSelfish	RepeatedInteractions	NA	0
0.0360993	0.037232	3	8	Decoupled	AllSelfish	RepeatedInteractions	NA	0
0.0360993	0.0372361	3	8	Decoupled	AllSelfish	RepeatedInteractions	NA	0
0.0360993	0.0372427	3	8	Decoupled	AllSelfish	RepeatedInteractions	NA	0
0.0360993	0.0372639	3	8	Decoupled	AllSelfish	RepeatedInteractions	NA	0
0.0360993	0.0372665	3	8	Decoupled	AllSelfish	RepeatedInteractions	NA	0
0.0360993	0.0372917	3	8	Decoupled	AllSelfish	RepeatedInteractions	NA	0
0.0360993	0.0373072	3	8	Decoupled	AllSelfish	RepeatedInteractions	NA	0
0.0360993	0.0373237	3	8	Decoupled	AllSelfish	RepeatedInteractions	NA	0
0.0360993	0.0373396	3	8	Decoupled	AllSelfish	RepeatedInteractions	NA	0
0.0360993	0.0374399	3	8	Decoupled	AllSelfish	RepeatedInteractions	NA	0
0.0360993	0.037506	3	8	Decoupled	AllSelfish	RepeatedInteractions	NA	0
0.0360993	0.0375605	3	8	Decoupled	AllSelfish	RepeatedInteractions	NA	0
0.0360993	0.0375805	3	8	Decoupled	AllSelfish	RepeatedInteractions	NA	0
0.0360993	0.0376045	3	8	Decoupled	AllSelfish	RepeatedInteractions	NA	0
0.0360993	0.0376047	3	8	Decoupled	AllSelfish	RepeatedInteractions	NA	0
0.0360993	0.0376209	3	8	Decoupled	AllSelfish	RepeatedInteractions	NA	0
0.0360993	0.0376265	3	8	Decoupled	AllSelfish	RepeatedInteractions	NA	0
0.0360993	0.0376676	3	8	Decoupled	AllSelfish	RepeatedInteractions	NA	0
0.0360993	0.0376833	3	8	Decoupled	AllSelfish	RepeatedInteractions	NA	0
0.0360993	0.0376873	3	8	Decoupled	AllSelfish	RepeatedInteractions	NA	0
0.0360993	0.0377404	3	8	Decoupled	AllSelfish	RepeatedInteractions	NA	0
0.0360993	0.0378147	3	8	Decoupled	AllSelfish	RepeatedInteractions	NA	0
0.0360993	0.0378152	3	8	Decoupled	AllSelfish	RepeatedInteractions	NA	0
0.0360993	0.0378482	3	8	Decoupled	AllSelfish	RepeatedInteractions	NA	0
0.0360993	0.0523379	3	8	Decoupled	AllSelfish	RepeatedInteractions	NA	0
0.0360993	0.0524554	3	8	Decoupled	AllSelfish	RepeatedInteractions	NA	0
0.0360993	0.052542	3	8	Decoupled	AllSelfish	RepeatedInteractions	NA	0
0.0360993	0.0526022	3	8	Decoupled	AllSelfish	RepeatedInteractions	NA	0
0.0360993	0.052661	3	8	Decoupled	AllSelfish	RepeatedInteractions	NA	0
0.0360993	0.0526626	3	8	Decoupled	AllSelfish	RepeatedInteractions	NA	0
0.0360993	0.0526888	3	8	Decoupled	AllSelfish	RepeatedInteractions	NA	0
0.0360993	0.0527379	3	8	Decoupled	AllSelfish	RepeatedInteractions	NA	0
0.0360993	0.0527801	3	8	Decoupled	AllSelfish	RepeatedInteractions	NA	0
0.0360993	0.0528685	3	8	Decoupled	AllSelfish	RepeatedInteractions	NA	0
0.0360993	0.0528791	3	8	Decoupled	AllSelfish	RepeatedInteractions	NA	0
0.0360993	0.0528831	3	8	Decoupled	AllSelfish	RepeatedInteractions	NA	0
0.0360993	0.0528935	3	8	Decoupled	AllSelfish	RepeatedInteractions	NA	0
0.0360993	0.0529007	3	8	Decoupled	AllSelfish	RepeatedInteractions	NA	0
0.0360993	0.0529078	3	8	Decoupled	AllSelfish	RepeatedInteractions	NA	0
0.0360993	0.0529145	3	8	Decoupled	AllSelfish	RepeatedInteractions	NA	0
0.0360993	0.0529238	3	8	Decoupled	AllSelfish	RepeatedInteractions	NA	0
0.0360993	0.0529335	3	8	Decoupled	AllSelfish	RepeatedInteractions	NA	0
0.0360993	0.052937	3	8	Decoupled	AllSelfish	RepeatedInteractions	NA	0
0.0360993	0.0529377	3	8	Decoupled	AllSelfish	RepeatedInteractions	NA	0
0.0360993	0.0529826	3	8	Decoupled	AllSelfish	RepeatedInteractions	NA	0
0.0360993	0.0529893	3	8	Decoupled	AllSelfish	RepeatedInteractions	NA	0
0.0360993	0.0530026	3	8	Decoupled	AllSelfish	RepeatedInteractions	NA	0
0.0360993	0.0530325	3	8	Decoupled	AllSelfish	RepeatedInteractions	NA	0
0.0360993	0.0530421	3	8	Decoupled	AllSelfish	RepeatedInteractions	NA	0
0.0360993	0.0530609	3	8	Decoupled	AllSelfish	RepeatedInteractions	NA	0
0.0360993	0.0530729	3	8	Decoupled	AllSelfish	RepeatedInteractions	NA	0
0.0360993	0.0531265	3	8	Decoupled	AllSelfish	RepeatedInteractions	NA	0
0.0360993	0.0531647	3	8	Decoupled	AllSelfish	RepeatedInteractions	NA	0
0.0360993	0.053172	3	8	Decoupled	AllSelfish	RepeatedInteractions	NA	0
0.0360993	0.0532126	3	8	Decoupled	AllSelfish	RepeatedInteractions	NA	0
0.0360993	0.0532339	3	8	Decoupled	AllSelfish	RepeatedInteractions	NA	0
0.0360993	0.0532809	3	8	Decoupled	AllSelfish	RepeatedInteractions	NA	0
0.0360993	0.0533062	3	8	Decoupled	AllSelfish	RepeatedInteractions	NA	0
0.0360993	0.0533156	3	8	Decoupled	AllSelfish	RepeatedInteractions	NA	0
0.0360993	0.0533196	3	8	Decoupled	AllSelfish	RepeatedInteractions	NA	0
0.0360993	0.0533418	3	8	Decoupled	AllSelfish	RepeatedInteractions	NA	0
0.0360993	0.0533731	3	8	Decoupled	AllSelfish	RepeatedInteractions	NA	0
0.0360993	0.0533865	3	8	Decoupled	AllSelfish	RepeatedInteractions	NA	0
0.0360993	0.0533898	3	8	Decoupled	AllSelfish	RepeatedInteractions	NA	0
0.0360993	0.0534167	3	8	Decoupled	AllSelfish	RepeatedInteractions	NA	0
0.0360993	0.053428	3	8	Decoupled	AllSelfish	RepeatedInteractions	NA	0
0.0360993	0.0534722	3	8	Decoupled	AllSelfish	RepeatedInteractions	NA	0
0.0360993	0.0534834	3	8	Decoupled	AllSelfish	RepeatedInteractions	NA	0
0.0360993	0.0534924	3	8	Decoupled	AllSelfish	RepeatedInteractions	NA	0
0.0360993	0.0534959	3	8	Decoupled	AllSelfish	RepeatedInteractions	NA	0
0.0360993	0.0535134	3	8	Decoupled	AllSelfish	RepeatedInteractions	NA	0
0.0360993	0.0535217	3	8	Decoupled	AllSelfish	RepeatedInteractions	NA	0
0.0360993	0.053525	3	8	Decoupled	AllSelfish	RepeatedInteractions	NA	0
0.0360993	0.0535276	3	8	Decoupled	AllSelfish	RepeatedInteractions	NA	0
0.0360993	0.0535434	3	8	Decoupled	AllSelfish	RepeatedInteractions	NA	0
0.0360993	0.0535528	3	8	Decoupled	AllSelfish	RepeatedInteractions	NA	0
0.0360993	0.0535624	3	8	Decoupled	AllSelfish	RepeatedInteractions	NA	0
0.0360993	0.0535642	3	8	Decoupled	AllSelfish	RepeatedInteractions	NA	0
0.0360993	0.0535676	3	8	Decoupled	AllSelfish	RepeatedInteractions	NA	0
0.0360993	0.0535744	3	8	Decoupled	AllSelfish	RepeatedInteractions	NA	0
0.0360993	0.053582	3	8	Decoupled	AllSelfish	RepeatedInteractions	NA	0
0.0360993	0.0535881	3	8	Decoupled	AllSelfish	RepeatedInteractions	NA	0
0.0360993	0.0535957	3	8	Decoupled	AllSelfish	RepeatedInteractions	NA	0
0.0360993	0.0536172	3	8	Decoupled	AllSelfish	RepeatedInteractions	NA	0
0.0360993	0.0536311	3	8	Decoupled	AllSelfish	RepeatedInteractions	NA	0
0.0360993	0.0536615	3	8	Decoupled	AllSelfish	RepeatedInteractions	NA	0
0.0360993	0.0537086	3	8	Decoupled	AllSelfish	RepeatedInteractions	NA	0
0.0360993	0.053712	3	8	Decoupled	AllSelfish	RepeatedInteractions	NA	0
0.0360993	0.0537202	3	8	Decoupled	AllSelfish	RepeatedInteractions	NA	0
0.0360993	0.0537263	3	8	Decoupled	AllSelfish	RepeatedInteractions	NA	0
0.0360993	0.0537395	3	8	Decoupled	AllSelfish	RepeatedInteractions	NA	0
0.0360993	0.053741	3	8	Decoupled	AllSelfish	RepeatedInteractions	NA	0
0.0360993	0.0537513	3	8	Decoupled	AllSelfish	RepeatedInteractions	NA	0
0.0360993	0.0537624	3	8	Decoupled	AllSelfish	RepeatedInteractions	NA	0
0.0360993	0.0537746	3	8	Decoupled	AllSelfish	RepeatedInteractions	NA	0
0.0360993	0.0537876	3	8	Decoupled	AllSelfish	RepeatedInteractions	NA	0
0.0360993	0.0537901	3	8	Decoupled	AllSelfish	RepeatedInteractions	NA	0
0.0360993	0.0537904	3	8	Decoupled	AllSelfish	RepeatedInteractions	NA	0
0.0360993	0.0537923	3	8	Decoupled	AllSelfish	RepeatedInteractions	NA	0
0.0360993	0.0537985	3	8	Decoupled	AllSelfish	RepeatedInteractions	NA	0
0.0360993	0.0537997	3	8	Decoupled	AllSelfish	RepeatedInteractions	NA	0
0.0360993	0.0538028	3	8	Decoupled	AllSelfish	RepeatedInteractions	NA	0
0.0360993	0.0538113	3	8	Decoupled	AllSelfish	RepeatedInteractions	NA	0
0.0360993	0.053813	3	8	Decoupled	AllSelfish	RepeatedInteractions	NA	0
0.0360993	0.0538155	3	8	Decoupled	AllSelfish	RepeatedInteractions	NA	0
0.0360993	0.053859	3	8	Decoupled	AllSelfish	RepeatedInteractions	NA	0
0.0360993	0.0538901	3	8	Decoupled	AllSelfish	RepeatedInteractions	NA	0
0.0360993	0.0538919	3	8	Decoupled	AllSelfish	RepeatedInteractions	NA	0
0.0360993	0.0539028	3	8	Decoupled	AllSelfish	RepeatedInteractions	NA	0
0.0360993	0.0539071	3	8	Decoupled	AllSelfish	RepeatedInteractions	NA	0
0.0360993	0.0539097	3	8	Decoupled	AllSelfish	RepeatedInteractions	NA	0
0.0360993	0.05391	3	8	Decoupled	AllSelfish	RepeatedInteractions	NA	0
0.0360993	0.0539212	3	8	Decoupled	AllSelfish	RepeatedInteractions	NA	0
0.0360993	0.0539447	3	8	Decoupled	AllSelfish	RepeatedInteractions	NA	0
0.0360993	0.0539451	3	8	Decoupled	AllSelfish	RepeatedInteractions	NA	0
0.0360993	0.0539505	3	8	Decoupled	AllSelfish	RepeatedInteractions	NA	0
0.0360993	0.05396	3	8	Decoupled	AllSelfish	RepeatedInteractions	NA	0
0.0360993	0.053964	3	8	Decoupled	AllSelfish	RepeatedInteractions	NA	0
0.0360993	0.0539648	3	8	Decoupled	AllSelfish	RepeatedInteractions	NA	0
0.0360993	0.0539708	3	8	Decoupled	AllSelfish	RepeatedInteractions	NA	0
0.0360993	0.0539963	3	8	Decoupled	AllSelfish	RepeatedInteractions	NA	0
0.0360993	0.0540026	3	8	Decoupled	AllSelfish	RepeatedInteractions	NA	0
0.0360993	0.0540097	3	8	Decoupled	AllSelfish	RepeatedInteractions	NA	0
0.0360993	0.0540107	3	8	Decoupled	AllSelfish	RepeatedInteractions	NA	0
0.0360993	0.0540118	3	8	Decoupled	AllSelfish	RepeatedInteractions	NA	0
0.0360993	0.0540266	3	8	Decoupled	AllSelfish	RepeatedInteractions	NA	0
0.0360993	0.0540356	3	8	Decoupled	AllSelfish	RepeatedInteractions	NA	0
0.0360993	0.054044	3	8	Decoupled	AllSelfish	RepeatedInteractions	NA	0
0.0360993	0.0540502	3	8	Decoupled	AllSelfish	RepeatedInteractions	NA	0
0.0360993	0.0540511	3	8	Decoupled	AllSelfish	RepeatedInteractions	NA	0
0.0360993	0.054052	3	8	Decoupled	AllSelfish	RepeatedInteractions	NA	0
0.0360993	0.0540667	3	8	Decoupled	AllSelfish	RepeatedInteractions	NA	0
0.0360993	0.0540685	3	8	Decoupled	AllSelfish	RepeatedInteractions	NA	0
0.0360993	0.054076	3	8	Decoupled	AllSelfish	RepeatedInteractions	NA	0
0.0360993	0.0540802	3	8	Decoupled	AllSelfish	RepeatedInteractions	NA	0
0.0360993	0.0540835	3	8	Decoupled	AllSelfish	RepeatedInteractions	NA	0
0.0360993	0.0540871	3	8	Decoupled	AllSelfish	RepeatedInteractions	NA	0
0.0360993	0.0540933	3	8	Decoupled	AllSelfish	RepeatedInteractions	NA	0
0.0360993	0.0540983	3	8	Decoupled	AllSelfish	RepeatedInteractions	NA	0
0.0360993	0.0541052	3	8	Decoupled	AllSelfish	RepeatedInteractions	NA	0
0.0360993	0.0541107	3	8	Decoupled	AllSelfish	RepeatedInteractions	NA	0
0.0360993	0.0541193	3	8	Decoupled	AllSelfish	RepeatedInteractions	NA	0
0.0360993	0.0541298	3	8	Decoupled	AllSelfish	RepeatedInteractions	NA	0
0.0360993	0.0541573	3	8	Decoupled	AllSelfish	RepeatedInteractions	NA	0
0.0360993	0.0541577	3	8	Decoupled	AllSelfish	RepeatedInteractions	NA	0
0.0360993	0.0541656	3	8	Decoupled	AllSelfish	RepeatedInteractions	NA	0
0.0360993	0.0541794	3	8	Decoupled	AllSelfish	RepeatedInteractions	NA	0
0.0360993	0.054188	3	8	Decoupled	AllSelfish	RepeatedInteractions	NA	0
0.0360993	0.0541956	3	8	Decoupled	AllSelfish	RepeatedInteractions	NA	0
0.0360993	0.054231	3	8	Decoupled	AllSelfish	RepeatedInteractions	NA	0
0.0360993	0.054235	3	8	Decoupled	AllSelfish	RepeatedInteractions	NA	0
0.0360993	0.0542389	3	8	Decoupled	AllSelfish	RepeatedInteractions	NA	0
0.0360993	0.0542817	3	8	Decoupled	AllSelfish	RepeatedInteractions	NA	0
0.0360993	0.0542826	3	8	Decoupled	AllSelfish	RepeatedInteractions	NA	0
0.0360993	0.0542997	3	8	Decoupled	AllSelfish	RepeatedInteractions	NA	0
0.0360993	0.0543078	3	8	Decoupled	AllSelfish	RepeatedInteractions	NA	0
0.0360993	0.054321	3	8	Decoupled	AllSelfish	RepeatedInteractions	NA	0
0.0360993	0.0543498	3	8	Decoupled	AllSelfish	RepeatedInteractions	NA	0
0.0360993	0.0543531	3	8	Decoupled	AllSelfish	RepeatedInteractions	NA	0
0.0360993	0.0543651	3	8	Decoupled	AllSelfish	RepeatedInteractions	NA	0
0.0360993	0.0543766	3	8	Decoupled	AllSelfish	RepeatedInteractions	NA	0
0.0360993	0.0543872	3	8	Decoupled	AllSelfish	RepeatedInteractions	NA	0
0.0360993	0.0544027	3	8	Decoupled	AllSelfish	RepeatedInteractions	NA	0
0.0360993	0.0544149	3	8	Decoupled	AllSelfish	RepeatedInteractions	NA	0
0.0360993	0.0544209	3	8	Decoupled	AllSelfish	RepeatedInteractions	NA	0
0.0360993	0.0544313	3	8	Decoupled	AllSelfish	RepeatedInteractions	NA	0
0.0360993	0.0544314	3	8	Decoupled	AllSelfish	RepeatedInteractions	NA	0
0.0360993	0.0544443	3	8	Decoupled	AllSelfish	RepeatedInteractions	NA	0
0.0360993	0.0544505	3	8	Decoupled	AllSelfish	RepeatedInteractions	NA	0
0.0360993	0.054462	3	8	Decoupled	AllSelfish	RepeatedInteractions	NA	0
0.0360993	0.0544624	3	8	Decoupled	AllSelfish	RepeatedInteractions	NA	0
0.0360993	0.0544754	3	8	Decoupled	AllSelfish	RepeatedInteractions	NA	0
0.0360993	0.0545448	3	8	Decoupled	AllSelfish	RepeatedInteractions	NA	0
0.0360993	0.0545556	3	8	Decoupled	AllSelfish	RepeatedInteractions	NA	0
0.0360993	0.0545573	3	8	Decoupled	AllSelfish	RepeatedInteractions	NA	0
0.0360993	0.0546017	3	8	Decoupled	AllSelfish	RepeatedInteractions	NA	0
0.0360993	0.0546443	3	8	Decoupled	AllSelfish	RepeatedInteractions	NA	0
0.0360993	0.0546453	3	8	Decoupled	AllSelfish	RepeatedInteractions	NA	0
0.0360993	0.0546541	3	8	Decoupled	AllSelfish	RepeatedInteractions	NA	0
0.0360993	0.054695	3	8	Decoupled	AllSelfish	RepeatedInteractions	NA	0
0.0360993	0.0547363	3	8	Decoupled	AllSelfish	RepeatedInteractions	NA	0
0.0360993	0.0547592	3	8	Decoupled	AllSelfish	RepeatedInteractions	NA	0
0.0360993	0.0547635	3	8	Decoupled	AllSelfish	RepeatedInteractions	NA	0
0.0360993	0.0548312	3	8	Decoupled	AllSelfish	RepeatedInteractions	NA	0
0.0360993	0.0548806	3	8	Decoupled	AllSelfish	RepeatedInteractions	NA	0
0.0360993	0.0549345	3	8	Decoupled	AllSelfish	RepeatedInteractions	NA	0
0.0360993	0.0549721	3	8	Decoupled	AllSelfish	RepeatedInteractions	NA	0
0.0360993	0.0550212	3	8	Decoupled	AllSelfish	RepeatedInteractions	NA	0
0.0360993	0.0550622	3	8	Decoupled	AllSelfish	RepeatedInteractions	NA	0
0.0360993	0.055078	3	8	Decoupled	AllSelfish	RepeatedInteractions	NA	0
0.0360993	0.0551049	3	8	Decoupled	AllSelfish	RepeatedInteractions	NA	0
0.0360993	0.0551192	3	8	Decoupled	AllSelfish	RepeatedInteractions	NA	0
0.0360993	0.055124	3	8	Decoupled	AllSelfish	RepeatedInteractions	NA	0
0.0360993	0.0553439	3	8	Decoupled	AllSelfish	RepeatedInteractions	NA	0
0.0360993	0.0553947	3	8	Decoupled	AllSelfish	RepeatedInteractions	NA	0
0.0360993	0.0554166	3	8	Decoupled	AllSelfish	RepeatedInteractions	NA	0
0.0360993	0.0556753	3	8	Decoupled	AllSelfish	RepeatedInteractions	NA	0
0.0360993	0.05574	3	8	Decoupled	AllSelfish	RepeatedInteractions	NA	0
0.0360993	0.0558173	3	8	Decoupled	AllSelfish	RepeatedInteractions	NA	0
0.0360993	0.0703527	3	8	Decoupled	AllSelfish	RepeatedInteractions	NA	0
0.0360993	0.0705374	3	8	Decoupled	AllSelfish	RepeatedInteractions	NA	0
0.0360993	0.0706436	3	8	Decoupled	AllSelfish	RepeatedInteractions	NA	0
0.0360993	0.0706991	3	8	Decoupled	AllSelfish	RepeatedInteractions	NA	0
0.0360993	0.0707157	3	8	Decoupled	AllSelfish	RepeatedInteractions	NA	0
0.0360993	0.0708956	3	8	Decoupled	AllSelfish	RepeatedInteractions	NA	0
0.0360993	0.0709721	3	8	Decoupled	AllSelfish	RepeatedInteractions	NA	0
0.0360993	0.0709923	3	8	Decoupled	AllSelfish	RepeatedInteractions	NA	0
0.0360993	0.0710198	3	8	Decoupled	AllSelfish	RepeatedInteractions	NA	0
0.0360993	0.0710393	3	8	Decoupled	AllSelfish	RepeatedInteractions	NA	0
0.0360993	0.0710583	3	8	Decoupled	AllSelfish	RepeatedInteractions	NA	0
0.0360993	0.0710779	3	8	Decoupled	AllSelfish	RepeatedInteractions	NA	0
0.0360993	0.0710842	3	8	Decoupled	AllSelfish	RepeatedInteractions	NA	0
0.0360993	0.0712173	3	8	Decoupled	AllSelfish	RepeatedInteractions	NA	0
0.0360993	0.0712879	3	8	Decoupled	AllSelfish	RepeatedInteractions	NA	0
0.0360993	0.0713043	3	8	Decoupled	AllSelfish	RepeatedInteractions	NA	0
0.0360993	0.0713088	3	8	Decoupled	AllSelfish	RepeatedInteractions	NA	0
0.0360993	0.07132	3	8	Decoupled	AllSelfish	RepeatedInteractions	NA	0
0.0360993	0.0713709	3	8	Decoupled	AllSelfish	RepeatedInteractions	NA	0
0.0360993	0.0714033	3	8	Decoupled	AllSelfish	RepeatedInteractions	NA	0
0.0360993	0.0714699	3	8	Decoupled	AllSelfish	RepeatedInteractions	NA	0
0.0360993	0.0714745	3	8	Decoupled	AllSelfish	RepeatedInteractions	NA	0
0.0360993	0.0715654	3	8	Decoupled	AllSelfish	RepeatedInteractions	NA	0
0.0360993	0.0715757	3	8	Decoupled	AllSelfish	RepeatedInteractions	NA	0
0.0360993	0.0716053	3	8	Decoupled	AllSelfish	RepeatedInteractions	NA	0
0.0360993	0.0716321	3	8	Decoupled	AllSelfish	RepeatedInteractions	NA	0
0.0360993	0.0716413	3	8	Decoupled	AllSelfish	RepeatedInteractions	NA	0
0.0360993	0.0716442	3	8	Decoupled	AllSelfish	RepeatedInteractions	NA	0
0.0360993	0.0716515	3	8	Decoupled	AllSelfish	RepeatedInteractions	NA	0
0.0360993	0.0716979	3	8	Decoupled	AllSelfish	RepeatedInteractions	NA	0
0.0360993	0.0717284	3	8	Decoupled	AllSelfish	RepeatedInteractions	NA	0
0.0360993	0.0717776	3	8	Decoupled	AllSelfish	RepeatedInteractions	NA	0
0.0360993	0.0717863	3	8	Decoupled	AllSelfish	RepeatedInteractions	NA	0
0.0360993	0.0719034	3	8	Decoupled	AllSelfish	RepeatedInteractions	NA	0
0.0360993	0.0719274	3	8	Decoupled	AllSelfish	RepeatedInteractions	NA	0
0.0360993	0.0719431	3	8	Decoupled	AllSelfish	RepeatedInteractions	NA	0
0.0360993	0.071966	3	8	Decoupled	AllSelfish	RepeatedInteractions	NA	0
0.0360993	0.0720165	3	8	Decoupled	AllSelfish	RepeatedInteractions	NA	0
0.0360993	0.0720622	3	8	Decoupled	AllSelfish	RepeatedInteractions	NA	0
0.0360993	0.0720677	3	8	Decoupled	AllSelfish	RepeatedInteractions	NA	0
0.0360993	0.0721175	3	8	Decoupled	AllSelfish	RepeatedInteractions	NA	0
0.0360993	0.0721199	3	8	Decoupled	AllSelfish	RepeatedInteractions	NA	0
0.0360993	0.0721276	3	8	Decoupled	AllSelfish	RepeatedInteractions	NA	0
0.0360993	0.072148	3	8	Decoupled	AllSelfish	RepeatedInteractions	NA	0
0.0360993	0.0722884	3	8	Decoupled	AllSelfish	RepeatedInteractions	NA	0
0.0360993	0.072295	3	8	Decoupled	AllSelfish	RepeatedInteractions	NA	0
0.0360993	0.0723225	3	8	Decoupled	AllSelfish	RepeatedInteractions	NA	0
0.0360993	0.0723885	3	8	Decoupled	AllSelfish	RepeatedInteractions	NA	0
0.0360993	0.0724421	3	8	Decoupled	AllSelfish	RepeatedInteractions	NA	0
0.0360993	0.0724542	3	8	Decoupled	AllSelfish	RepeatedInteractions	NA	0
0.0360993	0.0724848	3	8	Decoupled	AllSelfish	RepeatedInteractions	NA	0
0.0360993	0.0724947	3	8	Decoupled	AllSelfish	RepeatedInteractions	NA	0
0.0360993	0.0724972	3	8	Decoupled	AllSelfish	RepeatedInteractions	NA	0
0.0360993	0.0725051	3	8	Decoupled	AllSelfish	RepeatedInteractions	NA	0
0.0360993	0.0725258	3	8	Decoupled	AllSelfish	RepeatedInteractions	NA	0
0.0360993	0.0725403	3	8	Decoupled	AllSelfish	RepeatedInteractions	NA	0
0.0360993	0.0725979	3	8	Decoupled	AllSelfish	RepeatedInteractions	NA	0
0.0360993	0.0726101	3	8	Decoupled	AllSelfish	RepeatedInteractions	NA	0
0.0360993	0.0726271	3	8	Decoupled	AllSelfish	RepeatedInteractions	NA	0
0.0360993	0.0726381	3	8	Decoupled	AllSelfish	RepeatedInteractions	NA	0
0.0360993	0.0726398	3	8	Decoupled	AllSelfish	RepeatedInteractions	NA	0
0.0360993	0.072715	3	8	Decoupled	AllSelfish	RepeatedInteractions	NA	0
0.0360993	0.0727181	3	8	Decoupled	AllSelfish	RepeatedInteractions	NA	0
0.0360993	0.0728559	3	8	Decoupled	AllSelfish	RepeatedInteractions	NA	0
0.0360993	0.0728663	3	8	Decoupled	AllSelfish	RepeatedInteractions	NA	0
0.0360993	0.0728942	3	8	Decoupled	AllSelfish	RepeatedInteractions	NA	0
0.0360993	0.0731445	3	8	Decoupled	AllSelfish	RepeatedInteractions	NA	0
0.0360993	0.0884085	3	8	Decoupled	AllSelfish	RepeatedInteractions	NA	0
0.0360993	0.0884176	3	8	Decoupled	AllSelfish	RepeatedInteractions	NA	0
0.0360993	0.0887418	3	8	Decoupled	AllSelfish	RepeatedInteractions	NA	0
0.0360993	0.0887839	3	8	Decoupled	AllSelfish	RepeatedInteractions	NA	0
0.0360993	0.0888511	3	8	Decoupled	AllSelfish	RepeatedInteractions	NA	0
0.0360993	0.0889164	3	8	Decoupled	AllSelfish	RepeatedInteractions	NA	0
0.0360993	0.0889168	3	8	Decoupled	AllSelfish	RepeatedInteractions	NA	0
0.0360993	0.0889611	3	8	Decoupled	AllSelfish	RepeatedInteractions	NA	0
0.0360993	0.0893957	3	8	Decoupled	AllSelfish	RepeatedInteractions	NA	0
0.0360993	0.0895143	3	8	Decoupled	AllSelfish	RepeatedInteractions	NA	0
0.0360993	0.0895781	3	8	Decoupled	AllSelfish	RepeatedInteractions	NA	0
0.0360993	0.0897852	3	8	Decoupled	AllSelfish	RepeatedInteractions	NA	0
0.0360993	0.0898973	3	8	Decoupled	AllSelfish	RepeatedInteractions	NA	0
0.0360993	0.0901346	3	8	Decoupled	AllSelfish	RepeatedInteractions	NA	0
0.0360993	0.090181	3	8	Decoupled	AllSelfish	RepeatedInteractions	NA	0
0.0360993	0.106731	3	8	Decoupled	AllSelfish	RepeatedInteractions	NA	0
0.0360993	0.106901	3	8	Decoupled	AllSelfish	RepeatedInteractions	NA	0
0.0360993	0.107325	3	8	Decoupled	AllSelfish	RepeatedInteractions	NA	0
0.0360993	0.107799	3	8	Decoupled	AllSelfish	RepeatedInteractions	NA	0
0.0364819	0.0311624	3	8	Decoupled	AllSelfish	GroupCompetition	0	40
0.0364819	0.0316898	3	8	Decoupled	AllSelfish	GroupCompetition	0	40
0.0364819	0.0317898	3	8	Decoupled	AllSelfish	GroupCompetition	0	40
0.0364819	0.0321439	3	8	Decoupled	AllSelfish	GroupCompetition	0	40
0.0364819	0.0323122	3	8	Decoupled	AllSelfish	GroupCompetition	0	40
0.0364819	0.032449	3	8	Decoupled	AllSelfish	GroupCompetition	0	40
0.0364819	0.0325039	3	8	Decoupled	AllSelfish	GroupCompetition	0	40
0.0364819	0.0325999	3	8	Decoupled	AllSelfish	GroupCompetition	0	40
0.0364819	0.0326072	3	8	Decoupled	AllSelfish	GroupCompetition	0	40
0.0364819	0.0326649	3	8	Decoupled	AllSelfish	GroupCompetition	0	40
0.0364819	0.0327476	3	8	Decoupled	AllSelfish	GroupCompetition	0	40
0.0364819	0.0327546	3	8	Decoupled	AllSelfish	GroupCompetition	0	40
0.0364819	0.0327744	3	8	Decoupled	AllSelfish	GroupCompetition	0	40
0.0364819	0.0328027	3	8	Decoupled	AllSelfish	GroupCompetition	0	40
0.0364819	0.0328221	3	8	Decoupled	AllSelfish	GroupCompetition	0	40
0.0364819	0.032842	3	8	Decoupled	AllSelfish	GroupCompetition	0	40
0.0364819	0.032866	3	8	Decoupled	AllSelfish	GroupCompetition	0	40
0.0364819	0.0328891	3	8	Decoupled	AllSelfish	GroupCompetition	0	40
0.0364819	0.0329094	3	8	Decoupled	AllSelfish	GroupCompetition	0	40
0.0364819	0.0329999	3	8	Decoupled	AllSelfish	GroupCompetition	0	40
0.0364819	0.0330312	3	8	Decoupled	AllSelfish	GroupCompetition	0	40
0.0364819	0.0331204	3	8	Decoupled	AllSelfish	GroupCompetition	0	40
0.0364819	0.0331396	3	8	Decoupled	AllSelfish	GroupCompetition	0	40
0.0364819	0.0331518	3	8	Decoupled	AllSelfish	GroupCompetition	0	40
0.0364819	0.033174	3	8	Decoupled	AllSelfish	GroupCompetition	0	40
0.0364819	0.033184	3	8	Decoupled	AllSelfish	GroupCompetition	0	40
0.0364819	0.0332079	3	8	Decoupled	AllSelfish	GroupCompetition	0	40
0.0364819	0.0332139	3	8	Decoupled	AllSelfish	GroupCompetition	0	40
0.0364819	0.0332544	3	8	Decoupled	AllSelfish	GroupCompetition	0	40
0.0364819	0.0332657	3	8	Decoupled	AllSelfish	GroupCompetition	0	40
0.0364819	0.0332698	3	8	Decoupled	AllSelfish	GroupCompetition	0	40
0.0364819	0.0332727	3	8	Decoupled	AllSelfish	GroupCompetition	0	40
0.0364819	0.0332885	3	8	Decoupled	AllSelfish	GroupCompetition	0	40
0.0364819	0.0333183	3	8	Decoupled	AllSelfish	GroupCompetition	0	40
0.0364819	0.0333295	3	8	Decoupled	AllSelfish	GroupCompetition	0	40
0.0364819	0.0333684	3	8	Decoupled	AllSelfish	GroupCompetition	0	40
0.0364819	0.0333875	3	8	Decoupled	AllSelfish	GroupCompetition	0	40
0.0364819	0.0333904	3	8	Decoupled	AllSelfish	GroupCompetition	0	40
0.0364819	0.0333965	3	8	Decoupled	AllSelfish	GroupCompetition	0	40
0.0364819	0.0334207	3	8	Decoupled	AllSelfish	GroupCompetition	0	40
0.0364819	0.0334266	3	8	Decoupled	AllSelfish	GroupCompetition	0	40
0.0364819	0.0334491	3	8	Decoupled	AllSelfish	GroupCompetition	0	40
0.0364819	0.0334615	3	8	Decoupled	AllSelfish	GroupCompetition	0	40
0.0364819	0.0334759	3	8	Decoupled	AllSelfish	GroupCompetition	0	40
0.0364819	0.0334983	3	8	Decoupled	AllSelfish	GroupCompetition	0	40
0.0364819	0.0335033	3	8	Decoupled	AllSelfish	GroupCompetition	0	40
0.0364819	0.0335826	3	8	Decoupled	AllSelfish	GroupCompetition	0	40
0.0364819	0.0336063	3	8	Decoupled	AllSelfish	GroupCompetition	0	40
0.0364819	0.033613	3	8	Decoupled	AllSelfish	GroupCompetition	0	40
0.0364819	0.0336161	3	8	Decoupled	AllSelfish	GroupCompetition	0	40
0.0364819	0.0336245	3	8	Decoupled	AllSelfish	GroupCompetition	0	40
0.0364819	0.0336432	3	8	Decoupled	AllSelfish	GroupCompetition	0	40
0.0364819	0.0336703	3	8	Decoupled	AllSelfish	GroupCompetition	0	40
0.0364819	0.0336862	3	8	Decoupled	AllSelfish	GroupCompetition	0	40
0.0364819	0.033692	3	8	Decoupled	AllSelfish	GroupCompetition	0	40
0.0364819	0.0336965	3	8	Decoupled	AllSelfish	GroupCompetition	0	40
0.0364819	0.0337011	3	8	Decoupled	AllSelfish	GroupCompetition	0	40
0.0364819	0.0337069	3	8	Decoupled	AllSelfish	GroupCompetition	0	40
0.0364819	0.0337102	3	8	Decoupled	AllSelfish	GroupCompetition	0	40
0.0364819	0.033715	3	8	Decoupled	AllSelfish	GroupCompetition	0	40
0.0364819	0.0337266	3	8	Decoupled	AllSelfish	GroupCompetition	0	40
0.0364819	0.0337304	3	8	Decoupled	AllSelfish	GroupCompetition	0	40
0.0364819	0.0337327	3	8	Decoupled	AllSelfish	GroupCompetition	0	40
0.0364819	0.0337359	3	8	Decoupled	AllSelfish	GroupCompetition	0	40
0.0364819	0.0337876	3	8	Decoupled	AllSelfish	GroupCompetition	0	40
0.0364819	0.0337904	3	8	Decoupled	AllSelfish	GroupCompetition	0	40
0.0364819	0.033794	3	8	Decoupled	AllSelfish	GroupCompetition	0	40
0.0364819	0.0338056	3	8	Decoupled	AllSelfish	GroupCompetition	0	40
0.0364819	0.0338084	3	8	Decoupled	AllSelfish	GroupCompetition	0	40
0.0364819	0.0338086	3	8	Decoupled	AllSelfish	GroupCompetition	0	40
0.0364819	0.0338138	3	8	Decoupled	AllSelfish	GroupCompetition	0	40
0.0364819	0.0338153	3	8	Decoupled	AllSelfish	GroupCompetition	0	40
0.0364819	0.0338162	3	8	Decoupled	AllSelfish	GroupCompetition	0	40
0.0364819	0.0338329	3	8	Decoupled	AllSelfish	GroupCompetition	0	40
0.0364819	0.0338478	3	8	Decoupled	AllSelfish	GroupCompetition	0	40
0.0364819	0.033849	3	8	Decoupled	AllSelfish	GroupCompetition	0	40
0.0364819	0.0338749	3	8	Decoupled	AllSelfish	GroupCompetition	0	40
0.0364819	0.033886	3	8	Decoupled	AllSelfish	GroupCompetition	0	40
0.0364819	0.0338922	3	8	Decoupled	AllSelfish	GroupCompetition	0	40
0.0364819	0.0339025	3	8	Decoupled	AllSelfish	GroupCompetition	0	40
0.0364819	0.0339087	3	8	Decoupled	AllSelfish	GroupCompetition	0	40
0.0364819	0.033909	3	8	Decoupled	AllSelfish	GroupCompetition	0	40
0.0364819	0.033912	3	8	Decoupled	AllSelfish	GroupCompetition	0	40
0.0364819	0.0339128	3	8	Decoupled	AllSelfish	GroupCompetition	0	40
0.0364819	0.0339171	3	8	Decoupled	AllSelfish	GroupCompetition	0	40
0.0364819	0.0339211	3	8	Decoupled	AllSelfish	GroupCompetition	0	40
0.0364819	0.0339264	3	8	Decoupled	AllSelfish	GroupCompetition	0	40
0.0364819	0.0339307	3	8	Decoupled	AllSelfish	GroupCompetition	0	40
0.0364819	0.0339361	3	8	Decoupled	AllSelfish	GroupCompetition	0	40
0.0364819	0.0339457	3	8	Decoupled	AllSelfish	GroupCompetition	0	40
0.0364819	0.0339534	3	8	Decoupled	AllSelfish	GroupCompetition	0	40
0.0364819	0.0339585	3	8	Decoupled	AllSelfish	GroupCompetition	0	40
0.0364819	0.0339632	3	8	Decoupled	AllSelfish	GroupCompetition	0	40
0.0364819	0.033973	3	8	Decoupled	AllSelfish	GroupCompetition	0	40
0.0364819	0.0339836	3	8	Decoupled	AllSelfish	GroupCompetition	0	40
0.0364819	0.0339881	3	8	Decoupled	AllSelfish	GroupCompetition	0	40
0.0364819	0.0339936	3	8	Decoupled	AllSelfish	GroupCompetition	0	40
0.0364819	0.034009	3	8	Decoupled	AllSelfish	GroupCompetition	0	40
0.0364819	0.0340104	3	8	Decoupled	AllSelfish	GroupCompetition	0	40
0.0364819	0.034029	3	8	Decoupled	AllSelfish	GroupCompetition	0	40
0.0364819	0.0340412	3	8	Decoupled	AllSelfish	GroupCompetition	0	40
0.0364819	0.034054	3	8	Decoupled	AllSelfish	GroupCompetition	0	40
0.0364819	0.0340751	3	8	Decoupled	AllSelfish	GroupCompetition	0	40
0.0364819	0.0340846	3	8	Decoupled	AllSelfish	GroupCompetition	0	40
0.0364819	0.0340863	3	8	Decoupled	AllSelfish	GroupCompetition	0	40
0.0364819	0.034088	3	8	Decoupled	AllSelfish	GroupCompetition	0	40
0.0364819	0.0340891	3	8	Decoupled	AllSelfish	GroupCompetition	0	40
0.0364819	0.034098	3	8	Decoupled	AllSelfish	GroupCompetition	0	40
0.0364819	0.0340992	3	8	Decoupled	AllSelfish	GroupCompetition	0	40
0.0364819	0.0341202	3	8	Decoupled	AllSelfish	GroupCompetition	0	40
0.0364819	0.0341232	3	8	Decoupled	AllSelfish	GroupCompetition	0	40
0.0364819	0.0341343	3	8	Decoupled	AllSelfish	GroupCompetition	0	40
0.0364819	0.0341513	3	8	Decoupled	AllSelfish	GroupCompetition	0	40
0.0364819	0.034157	3	8	Decoupled	AllSelfish	GroupCompetition	0	40
0.0364819	0.0341658	3	8	Decoupled	AllSelfish	GroupCompetition	0	40
0.0364819	0.0341709	3	8	Decoupled	AllSelfish	GroupCompetition	0	40
0.0364819	0.03424	3	8	Decoupled	AllSelfish	GroupCompetition	0	40
0.0364819	0.0342735	3	8	Decoupled	AllSelfish	GroupCompetition	0	40
0.0364819	0.034278	3	8	Decoupled	AllSelfish	GroupCompetition	0	40
0.0364819	0.0342917	3	8	Decoupled	AllSelfish	GroupCompetition	0	40
0.0364819	0.0342962	3	8	Decoupled	AllSelfish	GroupCompetition	0	40
0.0364819	0.0342999	3	8	Decoupled	AllSelfish	GroupCompetition	0	40
0.0364819	0.0343013	3	8	Decoupled	AllSelfish	GroupCompetition	0	40
0.0364819	0.0343189	3	8	Decoupled	AllSelfish	GroupCompetition	0	40
0.0364819	0.0343199	3	8	Decoupled	AllSelfish	GroupCompetition	0	40
0.0364819	0.0343352	3	8	Decoupled	AllSelfish	GroupCompetition	0	40
0.0364819	0.034339	3	8	Decoupled	AllSelfish	GroupCompetition	0	40
0.0364819	0.0343403	3	8	Decoupled	AllSelfish	GroupCompetition	0	40
0.0364819	0.034341	3	8	Decoupled	AllSelfish	GroupCompetition	0	40
0.0364819	0.0343508	3	8	Decoupled	AllSelfish	GroupCompetition	0	40
0.0364819	0.03438	3	8	Decoupled	AllSelfish	GroupCompetition	0	40
0.0364819	0.0343861	3	8	Decoupled	AllSelfish	GroupCompetition	0	40
0.0364819	0.0343989	3	8	Decoupled	AllSelfish	GroupCompetition	0	40
0.0364819	0.0344098	3	8	Decoupled	AllSelfish	GroupCompetition	0	40
0.0364819	0.0344161	3	8	Decoupled	AllSelfish	GroupCompetition	0	40
0.0364819	0.0344203	3	8	Decoupled	AllSelfish	GroupCompetition	0	40
0.0364819	0.0344235	3	8	Decoupled	AllSelfish	GroupCompetition	0	40
0.0364819	0.0344786	3	8	Decoupled	AllSelfish	GroupCompetition	0	40
0.0364819	0.0344796	3	8	Decoupled	AllSelfish	GroupCompetition	0	40
0.0364819	0.034494	3	8	Decoupled	AllSelfish	GroupCompetition	0	40
0.0364819	0.0345196	3	8	Decoupled	AllSelfish	GroupCompetition	0	40
0.0364819	0.0345219	3	8	Decoupled	AllSelfish	GroupCompetition	0	40
0.0364819	0.0345462	3	8	Decoupled	AllSelfish	GroupCompetition	0	40
0.0364819	0.0345528	3	8	Decoupled	AllSelfish	GroupCompetition	0	40
0.0364819	0.0345937	3	8	Decoupled	AllSelfish	GroupCompetition	0	40
0.0364819	0.0345989	3	8	Decoupled	AllSelfish	GroupCompetition	0	40
0.0364819	0.0346076	3	8	Decoupled	AllSelfish	GroupCompetition	0	40
0.0364819	0.0346121	3	8	Decoupled	AllSelfish	GroupCompetition	0	40
0.0364819	0.0346129	3	8	Decoupled	AllSelfish	GroupCompetition	0	40
0.0364819	0.0346265	3	8	Decoupled	AllSelfish	GroupCompetition	0	40
0.0364819	0.034628	3	8	Decoupled	AllSelfish	GroupCompetition	0	40
0.0364819	0.0346398	3	8	Decoupled	AllSelfish	GroupCompetition	0	40
0.0364819	0.034644	3	8	Decoupled	AllSelfish	GroupCompetition	0	40
0.0364819	0.0346441	3	8	Decoupled	AllSelfish	GroupCompetition	0	40
0.0364819	0.0346455	3	8	Decoupled	AllSelfish	GroupCompetition	0	40
0.0364819	0.0346507	3	8	Decoupled	AllSelfish	GroupCompetition	0	40
0.0364819	0.0346559	3	8	Decoupled	AllSelfish	GroupCompetition	0	40
0.0364819	0.0346581	3	8	Decoupled	AllSelfish	GroupCompetition	0	40
0.0364819	0.0346588	3	8	Decoupled	AllSelfish	GroupCompetition	0	40
0.0364819	0.0346592	3	8	Decoupled	AllSelfish	GroupCompetition	0	40
0.0364819	0.0346695	3	8	Decoupled	AllSelfish	GroupCompetition	0	40
0.0364819	0.0346737	3	8	Decoupled	AllSelfish	GroupCompetition	0	40
0.0364819	0.0346753	3	8	Decoupled	AllSelfish	GroupCompetition	0	40
0.0364819	0.0346825	3	8	Decoupled	AllSelfish	GroupCompetition	0	40
0.0364819	0.0346948	3	8	Decoupled	AllSelfish	GroupCompetition	0	40
0.0364819	0.0346983	3	8	Decoupled	AllSelfish	GroupCompetition	0	40
0.0364819	0.0346992	3	8	Decoupled	AllSelfish	GroupCompetition	0	40
0.0364819	0.0347003	3	8	Decoupled	AllSelfish	GroupCompetition	0	40
0.0364819	0.0347051	3	8	Decoupled	AllSelfish	GroupCompetition	0	40
0.0364819	0.0347267	3	8	Decoupled	AllSelfish	GroupCompetition	0	40
0.0364819	0.0347337	3	8	Decoupled	AllSelfish	GroupCompetition	0	40
0.0364819	0.0347443	3	8	Decoupled	AllSelfish	GroupCompetition	0	40
0.0364819	0.0347505	3	8	Decoupled	AllSelfish	GroupCompetition	0	40
0.0364819	0.0347716	3	8	Decoupled	AllSelfish	GroupCompetition	0	40
0.0364819	0.0347835	3	8	Decoupled	AllSelfish	GroupCompetition	0	40
0.0364819	0.0347873	3	8	Decoupled	AllSelfish	GroupCompetition	0	40
0.0364819	0.0348014	3	8	Decoupled	AllSelfish	GroupCompetition	0	40
0.0364819	0.0348084	3	8	Decoupled	AllSelfish	GroupCompetition	0	40
0.0364819	0.0348109	3	8	Decoupled	AllSelfish	GroupCompetition	0	40
0.0364819	0.0348132	3	8	Decoupled	AllSelfish	GroupCompetition	0	40
0.0364819	0.0348149	3	8	Decoupled	AllSelfish	GroupCompetition	0	40
0.0364819	0.0348179	3	8	Decoupled	AllSelfish	GroupCompetition	0	40
0.0364819	0.0348276	3	8	Decoupled	AllSelfish	GroupCompetition	0	40
0.0364819	0.0348299	3	8	Decoupled	AllSelfish	GroupCompetition	0	40
0.0364819	0.0348378	3	8	Decoupled	AllSelfish	GroupCompetition	0	40
0.0364819	0.0348401	3	8	Decoupled	AllSelfish	GroupCompetition	0	40
0.0364819	0.0348449	3	8	Decoupled	AllSelfish	GroupCompetition	0	40
0.0364819	0.0348452	3	8	Decoupled	AllSelfish	GroupCompetition	0	40
0.0364819	0.0348619	3	8	Decoupled	AllSelfish	GroupCompetition	0	40
0.0364819	0.034863	3	8	Decoupled	AllSelfish	GroupCompetition	0	40
0.0364819	0.0348677	3	8	Decoupled	AllSelfish	GroupCompetition	0	40
0.0364819	0.0348698	3	8	Decoupled	AllSelfish	GroupCompetition	0	40
0.0364819	0.0348704	3	8	Decoupled	AllSelfish	GroupCompetition	0	40
0.0364819	0.0348755	3	8	Decoupled	AllSelfish	GroupCompetition	0	40
0.0364819	0.0349043	3	8	Decoupled	AllSelfish	GroupCompetition	0	40
0.0364819	0.034905	3	8	Decoupled	AllSelfish	GroupCompetition	0	40
0.0364819	0.0349067	3	8	Decoupled	AllSelfish	GroupCompetition	0	40
0.0364819	0.0349098	3	8	Decoupled	AllSelfish	GroupCompetition	0	40
0.0364819	0.0349153	3	8	Decoupled	AllSelfish	GroupCompetition	0	40
0.0364819	0.0349409	3	8	Decoupled	AllSelfish	GroupCompetition	0	40
0.0364819	0.0349446	3	8	Decoupled	AllSelfish	GroupCompetition	0	40
0.0364819	0.0349523	3	8	Decoupled	AllSelfish	GroupCompetition	0	40
0.0364819	0.0349594	3	8	Decoupled	AllSelfish	GroupCompetition	0	40
0.0364819	0.0349791	3	8	Decoupled	AllSelfish	GroupCompetition	0	40
0.0364819	0.0349892	3	8	Decoupled	AllSelfish	GroupCompetition	0	40
0.0364819	0.0349949	3	8	Decoupled	AllSelfish	GroupCompetition	0	40
0.0364819	0.0350195	3	8	Decoupled	AllSelfish	GroupCompetition	0	40
0.0364819	0.0350258	3	8	Decoupled	AllSelfish	GroupCompetition	0	40
0.0364819	0.0350375	3	8	Decoupled	AllSelfish	GroupCompetition	0	40
0.0364819	0.0350384	3	8	Decoupled	AllSelfish	GroupCompetition	0	40
0.0364819	0.0350489	3	8	Decoupled	AllSelfish	GroupCompetition	0	40
0.0364819	0.0350513	3	8	Decoupled	AllSelfish	GroupCompetition	0	40
0.0364819	0.0350552	3	8	Decoupled	AllSelfish	GroupCompetition	0	40
0.0364819	0.0350604	3	8	Decoupled	AllSelfish	GroupCompetition	0	40
0.0364819	0.0350617	3	8	Decoupled	AllSelfish	GroupCompetition	0	40
0.0364819	0.0350674	3	8	Decoupled	AllSelfish	GroupCompetition	0	40
0.0364819	0.0350727	3	8	Decoupled	AllSelfish	GroupCompetition	0	40
0.0364819	0.0350762	3	8	Decoupled	AllSelfish	GroupCompetition	0	40
0.0364819	0.0350765	3	8	Decoupled	AllSelfish	GroupCompetition	0	40
0.0364819	0.0350833	3	8	Decoupled	AllSelfish	GroupCompetition	0	40
0.0364819	0.035088	3	8	Decoupled	AllSelfish	GroupCompetition	0	40
0.0364819	0.0350912	3	8	Decoupled	AllSelfish	GroupCompetition	0	40
0.0364819	0.0350969	3	8	Decoupled	AllSelfish	GroupCompetition	0	40
0.0364819	0.0350995	3	8	Decoupled	AllSelfish	GroupCompetition	0	40
0.0364819	0.035109	3	8	Decoupled	AllSelfish	GroupCompetition	0	40
0.0364819	0.0351115	3	8	Decoupled	AllSelfish	GroupCompetition	0	40
0.0364819	0.0351345	3	8	Decoupled	AllSelfish	GroupCompetition	0	40
0.0364819	0.0351358	3	8	Decoupled	AllSelfish	GroupCompetition	0	40
0.0364819	0.0351389	3	8	Decoupled	AllSelfish	GroupCompetition	0	40
0.0364819	0.0351583	3	8	Decoupled	AllSelfish	GroupCompetition	0	40
0.0364819	0.0351603	3	8	Decoupled	AllSelfish	GroupCompetition	0	40
0.0364819	0.0351644	3	8	Decoupled	AllSelfish	GroupCompetition	0	40
0.0364819	0.0351664	3	8	Decoupled	AllSelfish	GroupCompetition	0	40
0.0364819	0.0351683	3	8	Decoupled	AllSelfish	GroupCompetition	0	40
0.0364819	0.0351707	3	8	Decoupled	AllSelfish	GroupCompetition	0	40
0.0364819	0.0351871	3	8	Decoupled	AllSelfish	GroupCompetition	0	40
0.0364819	0.0351895	3	8	Decoupled	AllSelfish	GroupCompetition	0	40
0.0364819	0.0351946	3	8	Decoupled	AllSelfish	GroupCompetition	0	40
0.0364819	0.0351963	3	8	Decoupled	AllSelfish	GroupCompetition	0	40
0.0364819	0.035198	3	8	Decoupled	AllSelfish	GroupCompetition	0	40
0.0364819	0.0352118	3	8	Decoupled	AllSelfish	GroupCompetition	0	40
0.0364819	0.0352129	3	8	Decoupled	AllSelfish	GroupCompetition	0	40
0.0364819	0.0352131	3	8	Decoupled	AllSelfish	GroupCompetition	0	40
0.0364819	0.0352143	3	8	Decoupled	AllSelfish	GroupCompetition	0	40
0.0364819	0.0352161	3	8	Decoupled	AllSelfish	GroupCompetition	0	40
0.0364819	0.0352244	3	8	Decoupled	AllSelfish	GroupCompetition	0	40
0.0364819	0.0352387	3	8	Decoupled	AllSelfish	GroupCompetition	0	40
0.0364819	0.0352397	3	8	Decoupled	AllSelfish	GroupCompetition	0	40
0.0364819	0.0352424	3	8	Decoupled	AllSelfish	GroupCompetition	0	40
0.0364819	0.0352464	3	8	Decoupled	AllSelfish	GroupCompetition	0	40
0.0364819	0.0352485	3	8	Decoupled	AllSelfish	GroupCompetition	0	40
0.0364819	0.0352496	3	8	Decoupled	AllSelfish	GroupCompetition	0	40
0.0364819	0.0352499	3	8	Decoupled	AllSelfish	GroupCompetition	0	40
0.0364819	0.0352632	3	8	Decoupled	AllSelfish	GroupCompetition	0	40
0.0364819	0.035272	3	8	Decoupled	AllSelfish	GroupCompetition	0	40
0.0364819	0.0352844	3	8	Decoupled	AllSelfish	GroupCompetition	0	40
0.0364819	0.0352874	3	8	Decoupled	AllSelfish	GroupCompetition	0	40
0.0364819	0.0352945	3	8	Decoupled	AllSelfish	GroupCompetition	0	40
0.0364819	0.0352997	3	8	Decoupled	AllSelfish	GroupCompetition	0	40
0.0364819	0.035302	3	8	Decoupled	AllSelfish	GroupCompetition	0	40
0.0364819	0.0353055	3	8	Decoupled	AllSelfish	GroupCompetition	0	40
0.0364819	0.0353056	3	8	Decoupled	AllSelfish	GroupCompetition	0	40
0.0364819	0.035308	3	8	Decoupled	AllSelfish	GroupCompetition	0	40
0.0364819	0.0353115	3	8	Decoupled	AllSelfish	GroupCompetition	0	40
0.0364819	0.0353115	3	8	Decoupled	AllSelfish	GroupCompetition	0	40
0.0364819	0.0353285	3	8	Decoupled	AllSelfish	GroupCompetition	0	40
0.0364819	0.0353373	3	8	Decoupled	AllSelfish	GroupCompetition	0	40
0.0364819	0.035342	3	8	Decoupled	AllSelfish	GroupCompetition	0	40
0.0364819	0.0353432	3	8	Decoupled	AllSelfish	GroupCompetition	0	40
0.0364819	0.0353496	3	8	Decoupled	AllSelfish	GroupCompetition	0	40
0.0364819	0.0353525	3	8	Decoupled	AllSelfish	GroupCompetition	0	40
0.0364819	0.0353583	3	8	Decoupled	AllSelfish	GroupCompetition	0	40
0.0364819	0.0353635	3	8	Decoupled	AllSelfish	GroupCompetition	0	40
0.0364819	0.0353729	3	8	Decoupled	AllSelfish	GroupCompetition	0	40
0.0364819	0.035373	3	8	Decoupled	AllSelfish	GroupCompetition	0	40
0.0364819	0.0353812	3	8	Decoupled	AllSelfish	GroupCompetition	0	40
0.0364819	0.0353814	3	8	Decoupled	AllSelfish	GroupCompetition	0	40
0.0364819	0.0353817	3	8	Decoupled	AllSelfish	GroupCompetition	0	40
0.0364819	0.035382	3	8	Decoupled	AllSelfish	GroupCompetition	0	40
0.0364819	0.0353893	3	8	Decoupled	AllSelfish	GroupCompetition	0	40
0.0364819	0.0353906	3	8	Decoupled	AllSelfish	GroupCompetition	0	40
0.0364819	0.0353919	3	8	Decoupled	AllSelfish	GroupCompetition	0	40
0.0364819	0.0353949	3	8	Decoupled	AllSelfish	GroupCompetition	0	40
0.0364819	0.035403	3	8	Decoupled	AllSelfish	GroupCompetition	0	40
0.0364819	0.035416	3	8	Decoupled	AllSelfish	GroupCompetition	0	40
0.0364819	0.0354229	3	8	Decoupled	AllSelfish	GroupCompetition	0	40
0.0364819	0.0354232	3	8	Decoupled	AllSelfish	GroupCompetition	0	40
0.0364819	0.0354277	3	8	Decoupled	AllSelfish	GroupCompetition	0	40
0.0364819	0.0354543	3	8	Decoupled	AllSelfish	GroupCompetition	0	40
0.0364819	0.0354569	3	8	Decoupled	AllSelfish	GroupCompetition	0	40
0.0364819	0.0354584	3	8	Decoupled	AllSelfish	GroupCompetition	0	40
0.0364819	0.0354593	3	8	Decoupled	AllSelfish	GroupCompetition	0	40
0.0364819	0.0354714	3	8	Decoupled	AllSelfish	GroupCompetition	0	40
0.0364819	0.0354715	3	8	Decoupled	AllSelfish	GroupCompetition	0	40
0.0364819	0.0354728	3	8	Decoupled	AllSelfish	GroupCompetition	0	40
0.0364819	0.0354762	3	8	Decoupled	AllSelfish	GroupCompetition	0	40
0.0364819	0.0354782	3	8	Decoupled	AllSelfish	GroupCompetition	0	40
0.0364819	0.0354808	3	8	Decoupled	AllSelfish	GroupCompetition	0	40
0.0364819	0.0354809	3	8	Decoupled	AllSelfish	GroupCompetition	0	40
0.0364819	0.0354849	3	8	Decoupled	AllSelfish	GroupCompetition	0	40
0.0364819	0.0354862	3	8	Decoupled	AllSelfish	GroupCompetition	0	40
0.0364819	0.0354871	3	8	Decoupled	AllSelfish	GroupCompetition	0	40
0.0364819	0.0354899	3	8	Decoupled	AllSelfish	GroupCompetition	0	40
0.0364819	0.0355003	3	8	Decoupled	AllSelfish	GroupCompetition	0	40
0.0364819	0.0355072	3	8	Decoupled	AllSelfish	GroupCompetition	0	40
0.0364819	0.0355119	3	8	Decoupled	AllSelfish	GroupCompetition	0	40
0.0364819	0.0355134	3	8	Decoupled	AllSelfish	GroupCompetition	0	40
0.0364819	0.0355145	3	8	Decoupled	AllSelfish	GroupCompetition	0	40
0.0364819	0.0355158	3	8	Decoupled	AllSelfish	GroupCompetition	0	40
0.0364819	0.0355221	3	8	Decoupled	AllSelfish	GroupCompetition	0	40
0.0364819	0.0355243	3	8	Decoupled	AllSelfish	GroupCompetition	0	40
0.0364819	0.0355395	3	8	Decoupled	AllSelfish	GroupCompetition	0	40
0.0364819	0.0355398	3	8	Decoupled	AllSelfish	GroupCompetition	0	40
0.0364819	0.0355398	3	8	Decoupled	AllSelfish	GroupCompetition	0	40
0.0364819	0.0355651	3	8	Decoupled	AllSelfish	GroupCompetition	0	40
0.0364819	0.0355651	3	8	Decoupled	AllSelfish	GroupCompetition	0	40
0.0364819	0.0355714	3	8	Decoupled	AllSelfish	GroupCompetition	0	40
0.0364819	0.0355772	3	8	Decoupled	AllSelfish	GroupCompetition	0	40
0.0364819	0.0355833	3	8	Decoupled	AllSelfish	GroupCompetition	0	40
0.0364819	0.0355883	3	8	Decoupled	AllSelfish	GroupCompetition	0	40
0.0364819	0.0355901	3	8	Decoupled	AllSelfish	GroupCompetition	0	40
0.0364819	0.0355918	3	8	Decoupled	AllSelfish	GroupCompetition	0	40
0.0364819	0.0355976	3	8	Decoupled	AllSelfish	GroupCompetition	0	40
0.0364819	0.0356002	3	8	Decoupled	AllSelfish	GroupCompetition	0	40
0.0364819	0.0356027	3	8	Decoupled	AllSelfish	GroupCompetition	0	40
0.0364819	0.0356031	3	8	Decoupled	AllSelfish	GroupCompetition	0	40
0.0364819	0.0356128	3	8	Decoupled	AllSelfish	GroupCompetition	0	40
0.0364819	0.0356171	3	8	Decoupled	AllSelfish	GroupCompetition	0	40
0.0364819	0.035618	3	8	Decoupled	AllSelfish	GroupCompetition	0	40
0.0364819	0.0356189	3	8	Decoupled	AllSelfish	GroupCompetition	0	40
0.0364819	0.0356262	3	8	Decoupled	AllSelfish	GroupCompetition	0	40
0.0364819	0.0356301	3	8	Decoupled	AllSelfish	GroupCompetition	0	40
0.0364819	0.0356381	3	8	Decoupled	AllSelfish	GroupCompetition	0	40
0.0364819	0.0356416	3	8	Decoupled	AllSelfish	GroupCompetition	0	40
0.0364819	0.0356423	3	8	Decoupled	AllSelfish	GroupCompetition	0	40
0.0364819	0.0356432	3	8	Decoupled	AllSelfish	GroupCompetition	0	40
0.0364819	0.0356561	3	8	Decoupled	AllSelfish	GroupCompetition	0	40
0.0364819	0.0356726	3	8	Decoupled	AllSelfish	GroupCompetition	0	40
0.0364819	0.0356764	3	8	Decoupled	AllSelfish	GroupCompetition	0	40
0.0364819	0.0356795	3	8	Decoupled	AllSelfish	GroupCompetition	0	40
0.0364819	0.0356822	3	8	Decoupled	AllSelfish	GroupCompetition	0	40
0.0364819	0.0356872	3	8	Decoupled	AllSelfish	GroupCompetition	0	40
0.0364819	0.0356887	3	8	Decoupled	AllSelfish	GroupCompetition	0	40
0.0364819	0.0356904	3	8	Decoupled	AllSelfish	GroupCompetition	0	40
0.0364819	0.0356932	3	8	Decoupled	AllSelfish	GroupCompetition	0	40
0.0364819	0.0356977	3	8	Decoupled	AllSelfish	GroupCompetition	0	40
0.0364819	0.0357066	3	8	Decoupled	AllSelfish	GroupCompetition	0	40
0.0364819	0.0357101	3	8	Decoupled	AllSelfish	GroupCompetition	0	40
0.0364819	0.0357271	3	8	Decoupled	AllSelfish	GroupCompetition	0	40
0.0364819	0.0357319	3	8	Decoupled	AllSelfish	GroupCompetition	0	40
0.0364819	0.035735	3	8	Decoupled	AllSelfish	GroupCompetition	0	40
0.0364819	0.0357369	3	8	Decoupled	AllSelfish	GroupCompetition	0	40
0.0364819	0.0357379	3	8	Decoupled	AllSelfish	GroupCompetition	0	40
0.0364819	0.0357397	3	8	Decoupled	AllSelfish	GroupCompetition	0	40
0.0364819	0.0357433	3	8	Decoupled	AllSelfish	GroupCompetition	0	40
0.0364819	0.0357498	3	8	Decoupled	AllSelfish	GroupCompetition	0	40
0.0364819	0.0357508	3	8	Decoupled	AllSelfish	GroupCompetition	0	40
0.0364819	0.0357546	3	8	Decoupled	AllSelfish	GroupCompetition	0	40
0.0364819	0.0357563	3	8	Decoupled	AllSelfish	GroupCompetition	0	40
0.0364819	0.0357572	3	8	Decoupled	AllSelfish	GroupCompetition	0	40
0.0364819	0.0357618	3	8	Decoupled	AllSelfish	GroupCompetition	0	40
0.0364819	0.0357683	3	8	Decoupled	AllSelfish	GroupCompetition	0	40
0.0364819	0.0357701	3	8	Decoupled	AllSelfish	GroupCompetition	0	40
0.0364819	0.0357869	3	8	Decoupled	AllSelfish	GroupCompetition	0	40
0.0364819	0.0357897	3	8	Decoupled	AllSelfish	GroupCompetition	0	40
0.0364819	0.0357961	3	8	Decoupled	AllSelfish	GroupCompetition	0	40
0.0364819	0.035798	3	8	Decoupled	AllSelfish	GroupCompetition	0	40
0.0364819	0.0358084	3	8	Decoupled	AllSelfish	GroupCompetition	0	40
0.0364819	0.0358125	3	8	Decoupled	AllSelfish	GroupCompetition	0	40
0.0364819	0.0358132	3	8	Decoupled	AllSelfish	GroupCompetition	0	40
0.0364819	0.0358176	3	8	Decoupled	AllSelfish	GroupCompetition	0	40
0.0364819	0.0358267	3	8	Decoupled	AllSelfish	GroupCompetition	0	40
0.0364819	0.0358311	3	8	Decoupled	AllSelfish	GroupCompetition	0	40
0.0364819	0.0358424	3	8	Decoupled	AllSelfish	GroupCompetition	0	40
0.0364819	0.0358461	3	8	Decoupled	AllSelfish	GroupCompetition	0	40
0.0364819	0.0358512	3	8	Decoupled	AllSelfish	GroupCompetition	0	40
0.0364819	0.0358528	3	8	Decoupled	AllSelfish	GroupCompetition	0	40
0.0364819	0.0358615	3	8	Decoupled	AllSelfish	GroupCompetition	0	40
0.0364819	0.0358662	3	8	Decoupled	AllSelfish	GroupCompetition	0	40
0.0364819	0.0358674	3	8	Decoupled	AllSelfish	GroupCompetition	0	40
0.0364819	0.0358685	3	8	Decoupled	AllSelfish	GroupCompetition	0	40
0.0364819	0.035869	3	8	Decoupled	AllSelfish	GroupCompetition	0	40
0.0364819	0.0358709	3	8	Decoupled	AllSelfish	GroupCompetition	0	40
0.0364819	0.0358773	3	8	Decoupled	AllSelfish	GroupCompetition	0	40
0.0364819	0.0358785	3	8	Decoupled	AllSelfish	GroupCompetition	0	40
0.0364819	0.0358838	3	8	Decoupled	AllSelfish	GroupCompetition	0	40
0.0364819	0.035887	3	8	Decoupled	AllSelfish	GroupCompetition	0	40
0.0364819	0.0358939	3	8	Decoupled	AllSelfish	GroupCompetition	0	40
0.0364819	0.0358974	3	8	Decoupled	AllSelfish	GroupCompetition	0	40
0.0364819	0.0359025	3	8	Decoupled	AllSelfish	GroupCompetition	0	40
0.0364819	0.0359078	3	8	Decoupled	AllSelfish	GroupCompetition	0	40
0.0364819	0.0359087	3	8	Decoupled	AllSelfish	GroupCompetition	0	40
0.0364819	0.0359166	3	8	Decoupled	AllSelfish	GroupCompetition	0	40
0.0364819	0.0359197	3	8	Decoupled	AllSelfish	GroupCompetition	0	40
0.0364819	0.0359211	3	8	Decoupled	AllSelfish	GroupCompetition	0	40
0.0364819	0.0359287	3	8	Decoupled	AllSelfish	GroupCompetition	0	40
0.0364819	0.0359343	3	8	Decoupled	AllSelfish	GroupCompetition	0	40
0.0364819	0.0359385	3	8	Decoupled	AllSelfish	GroupCompetition	0	40
0.0364819	0.0359483	3	8	Decoupled	AllSelfish	GroupCompetition	0	40
0.0364819	0.0359524	3	8	Decoupled	AllSelfish	GroupCompetition	0	40
0.0364819	0.0359535	3	8	Decoupled	AllSelfish	GroupCompetition	0	40
0.0364819	0.0359537	3	8	Decoupled	AllSelfish	GroupCompetition	0	40
0.0364819	0.0359568	3	8	Decoupled	AllSelfish	GroupCompetition	0	40
0.0364819	0.0359601	3	8	Decoupled	AllSelfish	GroupCompetition	0	40
0.0364819	0.0359679	3	8	Decoupled	AllSelfish	GroupCompetition	0	40
0.0364819	0.0359849	3	8	Decoupled	AllSelfish	GroupCompetition	0	40
0.0364819	0.0359863	3	8	Decoupled	AllSelfish	GroupCompetition	0	40
0.0364819	0.035995	3	8	Decoupled	AllSelfish	GroupCompetition	0	40
0.0364819	0.0359957	3	8	Decoupled	AllSelfish	GroupCompetition	0	40
0.0364819	0.0359962	3	8	Decoupled	AllSelfish	GroupCompetition	0	40
0.0364819	0.0360021	3	8	Decoupled	AllSelfish	GroupCompetition	0	40
0.0364819	0.0360051	3	8	Decoupled	AllSelfish	GroupCompetition	0	40
0.0364819	0.0360095	3	8	Decoupled	AllSelfish	GroupCompetition	0	40
0.0364819	0.0360108	3	8	Decoupled	AllSelfish	GroupCompetition	0	40
0.0364819	0.0360128	3	8	Decoupled	AllSelfish	GroupCompetition	0	40
0.0364819	0.0360135	3	8	Decoupled	AllSelfish	GroupCompetition	0	40
0.0364819	0.0360186	3	8	Decoupled	AllSelfish	GroupCompetition	0	40
0.0364819	0.0360232	3	8	Decoupled	AllSelfish	GroupCompetition	0	40
0.0364819	0.0360308	3	8	Decoupled	AllSelfish	GroupCompetition	0	40
0.0364819	0.0360358	3	8	Decoupled	AllSelfish	GroupCompetition	0	40
0.0364819	0.0360383	3	8	Decoupled	AllSelfish	GroupCompetition	0	40
0.0364819	0.0360403	3	8	Decoupled	AllSelfish	GroupCompetition	0	40
0.0364819	0.0360411	3	8	Decoupled	AllSelfish	GroupCompetition	0	40
0.0364819	0.0360469	3	8	Decoupled	AllSelfish	GroupCompetition	0	40
0.0364819	0.036048	3	8	Decoupled	AllSelfish	GroupCompetition	0	40
0.0364819	0.0360487	3	8	Decoupled	AllSelfish	GroupCompetition	0	40
0.0364819	0.0360488	3	8	Decoupled	AllSelfish	GroupCompetition	0	40
0.0364819	0.036051	3	8	Decoupled	AllSelfish	GroupCompetition	0	40
0.0364819	0.0360522	3	8	Decoupled	AllSelfish	GroupCompetition	0	40
0.0364819	0.0360526	3	8	Decoupled	AllSelfish	GroupCompetition	0	40
0.0364819	0.0360533	3	8	Decoupled	AllSelfish	GroupCompetition	0	40
0.0364819	0.0360546	3	8	Decoupled	AllSelfish	GroupCompetition	0	40
0.0364819	0.0360549	3	8	Decoupled	AllSelfish	GroupCompetition	0	40
0.0364819	0.0360565	3	8	Decoupled	AllSelfish	GroupCompetition	0	40
0.0364819	0.0360591	3	8	Decoupled	AllSelfish	GroupCompetition	0	40
0.0364819	0.0360643	3	8	Decoupled	AllSelfish	GroupCompetition	0	40
0.0364819	0.0360688	3	8	Decoupled	AllSelfish	GroupCompetition	0	40
0.0364819	0.03608	3	8	Decoupled	AllSelfish	GroupCompetition	0	40
0.0364819	0.0360803	3	8	Decoupled	AllSelfish	GroupCompetition	0	40
0.0364819	0.0360833	3	8	Decoupled	AllSelfish	GroupCompetition	0	40
0.0364819	0.0360854	3	8	Decoupled	AllSelfish	GroupCompetition	0	40
0.0364819	0.0360858	3	8	Decoupled	AllSelfish	GroupCompetition	0	40
0.0364819	0.0360879	3	8	Decoupled	AllSelfish	GroupCompetition	0	40
0.0364819	0.0360888	3	8	Decoupled	AllSelfish	GroupCompetition	0	40
0.0364819	0.0360909	3	8	Decoupled	AllSelfish	GroupCompetition	0	40
0.0364819	0.0360943	3	8	Decoupled	AllSelfish	GroupCompetition	0	40
0.0364819	0.0361005	3	8	Decoupled	AllSelfish	GroupCompetition	0	40
0.0364819	0.036111	3	8	Decoupled	AllSelfish	GroupCompetition	0	40
0.0364819	0.0361144	3	8	Decoupled	AllSelfish	GroupCompetition	0	40
0.0364819	0.0361145	3	8	Decoupled	AllSelfish	GroupCompetition	0	40
0.0364819	0.0361152	3	8	Decoupled	AllSelfish	GroupCompetition	0	40
0.0364819	0.0361155	3	8	Decoupled	AllSelfish	GroupCompetition	0	40
0.0364819	0.0361212	3	8	Decoupled	AllSelfish	GroupCompetition	0	40
0.0364819	0.0361218	3	8	Decoupled	AllSelfish	GroupCompetition	0	40
0.0364819	0.0361246	3	8	Decoupled	AllSelfish	GroupCompetition	0	40
0.0364819	0.0361277	3	8	Decoupled	AllSelfish	GroupCompetition	0	40
0.0364819	0.0361278	3	8	Decoupled	AllSelfish	GroupCompetition	0	40
0.0364819	0.0361552	3	8	Decoupled	AllSelfish	GroupCompetition	0	40
0.0364819	0.0361576	3	8	Decoupled	AllSelfish	GroupCompetition	0	40
0.0364819	0.0361615	3	8	Decoupled	AllSelfish	GroupCompetition	0	40
0.0364819	0.0361633	3	8	Decoupled	AllSelfish	GroupCompetition	0	40
0.0364819	0.0361656	3	8	Decoupled	AllSelfish	GroupCompetition	0	40
0.0364819	0.0361677	3	8	Decoupled	AllSelfish	GroupCompetition	0	40
0.0364819	0.0361718	3	8	Decoupled	AllSelfish	GroupCompetition	0	40
0.0364819	0.0361925	3	8	Decoupled	AllSelfish	GroupCompetition	0	40
0.0364819	0.036195	3	8	Decoupled	AllSelfish	GroupCompetition	0	40
0.0364819	0.0362049	3	8	Decoupled	AllSelfish	GroupCompetition	0	40
0.0364819	0.0362223	3	8	Decoupled	AllSelfish	GroupCompetition	0	40
0.0364819	0.0362245	3	8	Decoupled	AllSelfish	GroupCompetition	0	40
0.0364819	0.0362297	3	8	Decoupled	AllSelfish	GroupCompetition	0	40
0.0364819	0.0362313	3	8	Decoupled	AllSelfish	GroupCompetition	0	40
0.0364819	0.0362457	3	8	Decoupled	AllSelfish	GroupCompetition	0	40
0.0364819	0.0362489	3	8	Decoupled	AllSelfish	GroupCompetition	0	40
0.0364819	0.0362528	3	8	Decoupled	AllSelfish	GroupCompetition	0	40
0.0364819	0.0362532	3	8	Decoupled	AllSelfish	GroupCompetition	0	40
0.0364819	0.0362608	3	8	Decoupled	AllSelfish	GroupCompetition	0	40
0.0364819	0.0362645	3	8	Decoupled	AllSelfish	GroupCompetition	0	40
0.0364819	0.0362676	3	8	Decoupled	AllSelfish	GroupCompetition	0	40
0.0364819	0.0362736	3	8	Decoupled	AllSelfish	GroupCompetition	0	40
0.0364819	0.036274	3	8	Decoupled	AllSelfish	GroupCompetition	0	40
0.0364819	0.0362765	3	8	Decoupled	AllSelfish	GroupCompetition	0	40
0.0364819	0.0362818	3	8	Decoupled	AllSelfish	GroupCompetition	0	40
0.0364819	0.0362927	3	8	Decoupled	AllSelfish	GroupCompetition	0	40
0.0364819	0.0362952	3	8	Decoupled	AllSelfish	GroupCompetition	0	40
0.0364819	0.0362961	3	8	Decoupled	AllSelfish	GroupCompetition	0	40
0.0364819	0.0362967	3	8	Decoupled	AllSelfish	GroupCompetition	0	40
0.0364819	0.0363015	3	8	Decoupled	AllSelfish	GroupCompetition	0	40
0.0364819	0.0363026	3	8	Decoupled	AllSelfish	GroupCompetition	0	40
0.0364819	0.0363117	3	8	Decoupled	AllSelfish	GroupCompetition	0	40
0.0364819	0.0363174	3	8	Decoupled	AllSelfish	GroupCompetition	0	40
0.0364819	0.0363229	3	8	Decoupled	AllSelfish	GroupCompetition	0	40
0.0364819	0.0363243	3	8	Decoupled	AllSelfish	GroupCompetition	0	40
0.0364819	0.0363326	3	8	Decoupled	AllSelfish	GroupCompetition	0	40
0.0364819	0.0363375	3	8	Decoupled	AllSelfish	GroupCompetition	0	40
0.0364819	0.0363376	3	8	Decoupled	AllSelfish	GroupCompetition	0	40
0.0364819	0.0363475	3	8	Decoupled	AllSelfish	GroupCompetition	0	40
0.0364819	0.0363479	3	8	Decoupled	AllSelfish	GroupCompetition	0	40
0.0364819	0.0363486	3	8	Decoupled	AllSelfish	GroupCompetition	0	40
0.0364819	0.0363556	3	8	Decoupled	AllSelfish	GroupCompetition	0	40
0.0364819	0.0363645	3	8	Decoupled	AllSelfish	GroupCompetition	0	40
0.0364819	0.0363702	3	8	Decoupled	AllSelfish	GroupCompetition	0	40
0.0364819	0.0363751	3	8	Decoupled	AllSelfish	GroupCompetition	0	40
0.0364819	0.0363868	3	8	Decoupled	AllSelfish	GroupCompetition	0	40
0.0364819	0.0363936	3	8	Decoupled	AllSelfish	GroupCompetition	0	40
0.0364819	0.0364092	3	8	Decoupled	AllSelfish	GroupCompetition	0	40
0.0364819	0.0364105	3	8	Decoupled	AllSelfish	GroupCompetition	0	40
0.0364819	0.0364172	3	8	Decoupled	AllSelfish	GroupCompetition	0	40
0.0364819	0.0364244	3	8	Decoupled	AllSelfish	GroupCompetition	0	40
0.0364819	0.0364263	3	8	Decoupled	AllSelfish	GroupCompetition	0	40
0.0364819	0.0364268	3	8	Decoupled	AllSelfish	GroupCompetition	0	40
0.0364819	0.0364422	3	8	Decoupled	AllSelfish	GroupCompetition	0	40
0.0364819	0.0364532	3	8	Decoupled	AllSelfish	GroupCompetition	0	40
0.0364819	0.0364583	3	8	Decoupled	AllSelfish	GroupCompetition	0	40
0.0364819	0.0364602	3	8	Decoupled	AllSelfish	GroupCompetition	0	40
0.0364819	0.0364791	3	8	Decoupled	AllSelfish	GroupCompetition	0	40
0.0364819	0.0364819	3	8	Decoupled	AllSelfish	GroupCompetition	0	40
0.0364819	0.0364835	3	8	Decoupled	AllSelfish	GroupCompetition	0	40
0.0364819	0.0364838	3	8	Decoupled	AllSelfish	GroupCompetition	0	40
0.0364819	0.0364908	3	8	Decoupled	AllSelfish	GroupCompetition	0	40
0.0364819	0.0364935	3	8	Decoupled	AllSelfish	GroupCompetition	0	40
0.0364819	0.036494	3	8	Decoupled	AllSelfish	GroupCompetition	0	40
0.0364819	0.0365042	3	8	Decoupled	AllSelfish	GroupCompetition	0	40
0.0364819	0.0365056	3	8	Decoupled	AllSelfish	GroupCompetition	0	40
0.0364819	0.0365105	3	8	Decoupled	AllSelfish	GroupCompetition	0	40
0.0364819	0.036518	3	8	Decoupled	AllSelfish	GroupCompetition	0	40
0.0364819	0.0365246	3	8	Decoupled	AllSelfish	GroupCompetition	0	40
0.0364819	0.0365347	3	8	Decoupled	AllSelfish	GroupCompetition	0	40
0.0364819	0.0365362	3	8	Decoupled	AllSelfish	GroupCompetition	0	40
0.0364819	0.0365496	3	8	Decoupled	AllSelfish	GroupCompetition	0	40
0.0364819	0.0365519	3	8	Decoupled	AllSelfish	GroupCompetition	0	40
0.0364819	0.036561	3	8	Decoupled	AllSelfish	GroupCompetition	0	40
0.0364819	0.0365753	3	8	Decoupled	AllSelfish	GroupCompetition	0	40
0.0364819	0.0365845	3	8	Decoupled	AllSelfish	GroupCompetition	0	40
0.0364819	0.0365922	3	8	Decoupled	AllSelfish	GroupCompetition	0	40
0.0364819	0.0365974	3	8	Decoupled	AllSelfish	GroupCompetition	0	40
0.0364819	0.0366028	3	8	Decoupled	AllSelfish	GroupCompetition	0	40
0.0364819	0.0366169	3	8	Decoupled	AllSelfish	GroupCompetition	0	40
0.0364819	0.0366169	3	8	Decoupled	AllSelfish	GroupCompetition	0	40
0.0364819	0.0366199	3	8	Decoupled	AllSelfish	GroupCompetition	0	40
0.0364819	0.0366306	3	8	Decoupled	AllSelfish	GroupCompetition	0	40
0.0364819	0.0366408	3	8	Decoupled	AllSelfish	GroupCompetition	0	40
0.0364819	0.0366427	3	8	Decoupled	AllSelfish	GroupCompetition	0	40
0.0364819	0.0366471	3	8	Decoupled	AllSelfish	GroupCompetition	0	40
0.0364819	0.0366474	3	8	Decoupled	AllSelfish	GroupCompetition	0	40
0.0364819	0.0366549	3	8	Decoupled	AllSelfish	GroupCompetition	0	40
0.0364819	0.0366573	3	8	Decoupled	AllSelfish	GroupCompetition	0	40
0.0364819	0.0366619	3	8	Decoupled	AllSelfish	GroupCompetition	0	40
0.0364819	0.0366625	3	8	Decoupled	AllSelfish	GroupCompetition	0	40
0.0364819	0.0366644	3	8	Decoupled	AllSelfish	GroupCompetition	0	40
0.0364819	0.0366649	3	8	Decoupled	AllSelfish	GroupCompetition	0	40
0.0364819	0.0366677	3	8	Decoupled	AllSelfish	GroupCompetition	0	40
0.0364819	0.0366752	3	8	Decoupled	AllSelfish	GroupCompetition	0	40
0.0364819	0.0366927	3	8	Decoupled	AllSelfish	GroupCompetition	0	40
0.0364819	0.0367017	3	8	Decoupled	AllSelfish	GroupCompetition	0	40
0.0364819	0.0367026	3	8	Decoupled	AllSelfish	GroupCompetition	0	40
0.0364819	0.0367035	3	8	Decoupled	AllSelfish	GroupCompetition	0	40
0.0364819	0.0367059	3	8	Decoupled	AllSelfish	GroupCompetition	0	40
0.0364819	0.036711	3	8	Decoupled	AllSelfish	GroupCompetition	0	40
0.0364819	0.0367136	3	8	Decoupled	AllSelfish	GroupCompetition	0	40
0.0364819	0.0367192	3	8	Decoupled	AllSelfish	GroupCompetition	0	40
0.0364819	0.0367202	3	8	Decoupled	AllSelfish	GroupCompetition	0	40
0.0364819	0.0367233	3	8	Decoupled	AllSelfish	GroupCompetition	0	40
0.0364819	0.0367241	3	8	Decoupled	AllSelfish	GroupCompetition	0	40
0.0364819	0.0367323	3	8	Decoupled	AllSelfish	GroupCompetition	0	40
0.0364819	0.0367344	3	8	Decoupled	AllSelfish	GroupCompetition	0	40
0.0364819	0.0367361	3	8	Decoupled	AllSelfish	GroupCompetition	0	40
0.0364819	0.0367424	3	8	Decoupled	AllSelfish	GroupCompetition	0	40
0.0364819	0.0367501	3	8	Decoupled	AllSelfish	GroupCompetition	0	40
0.0364819	0.0367579	3	8	Decoupled	AllSelfish	GroupCompetition	0	40
0.0364819	0.0367621	3	8	Decoupled	AllSelfish	GroupCompetition	0	40
0.0364819	0.0367637	3	8	Decoupled	AllSelfish	GroupCompetition	0	40
0.0364819	0.0367659	3	8	Decoupled	AllSelfish	GroupCompetition	0	40
0.0364819	0.0367767	3	8	Decoupled	AllSelfish	GroupCompetition	0	40
0.0364819	0.0367898	3	8	Decoupled	AllSelfish	GroupCompetition	0	40
0.0364819	0.0367912	3	8	Decoupled	AllSelfish	GroupCompetition	0	40
0.0364819	0.0367948	3	8	Decoupled	AllSelfish	GroupCompetition	0	40
0.0364819	0.0368027	3	8	Decoupled	AllSelfish	GroupCompetition	0	40
0.0364819	0.036807	3	8	Decoupled	AllSelfish	GroupCompetition	0	40
0.0364819	0.0368112	3	8	Decoupled	AllSelfish	GroupCompetition	0	40
0.0364819	0.0368192	3	8	Decoupled	AllSelfish	GroupCompetition	0	40
0.0364819	0.0368223	3	8	Decoupled	AllSelfish	GroupCompetition	0	40
0.0364819	0.036823	3	8	Decoupled	AllSelfish	GroupCompetition	0	40
0.0364819	0.0368299	3	8	Decoupled	AllSelfish	GroupCompetition	0	40
0.0364819	0.0368299	3	8	Decoupled	AllSelfish	GroupCompetition	0	40
0.0364819	0.0368299	3	8	Decoupled	AllSelfish	GroupCompetition	0	40
0.0364819	0.0368349	3	8	Decoupled	AllSelfish	GroupCompetition	0	40
0.0364819	0.0368436	3	8	Decoupled	AllSelfish	GroupCompetition	0	40
0.0364819	0.036851	3	8	Decoupled	AllSelfish	GroupCompetition	0	40
0.0364819	0.0368521	3	8	Decoupled	AllSelfish	GroupCompetition	0	40
0.0364819	0.036856	3	8	Decoupled	AllSelfish	GroupCompetition	0	40
0.0364819	0.0368602	3	8	Decoupled	AllSelfish	GroupCompetition	0	40
0.0364819	0.0368605	3	8	Decoupled	AllSelfish	GroupCompetition	0	40
0.0364819	0.0368631	3	8	Decoupled	AllSelfish	GroupCompetition	0	40
0.0364819	0.0368634	3	8	Decoupled	AllSelfish	GroupCompetition	0	40
0.0364819	0.0368654	3	8	Decoupled	AllSelfish	GroupCompetition	0	40
0.0364819	0.0368707	3	8	Decoupled	AllSelfish	GroupCompetition	0	40
0.0364819	0.0368711	3	8	Decoupled	AllSelfish	GroupCompetition	0	40
0.0364819	0.0368713	3	8	Decoupled	AllSelfish	GroupCompetition	0	40
0.0364819	0.036874	3	8	Decoupled	AllSelfish	GroupCompetition	0	40
0.0364819	0.0368757	3	8	Decoupled	AllSelfish	GroupCompetition	0	40
0.0364819	0.0368885	3	8	Decoupled	AllSelfish	GroupCompetition	0	40
0.0364819	0.0368918	3	8	Decoupled	AllSelfish	GroupCompetition	0	40
0.0364819	0.0368973	3	8	Decoupled	AllSelfish	GroupCompetition	0	40
0.0364819	0.0369017	3	8	Decoupled	AllSelfish	GroupCompetition	0	40
0.0364819	0.0369053	3	8	Decoupled	AllSelfish	GroupCompetition	0	40
0.0364819	0.0369148	3	8	Decoupled	AllSelfish	GroupCompetition	0	40
0.0364819	0.0369216	3	8	Decoupled	AllSelfish	GroupCompetition	0	40
0.0364819	0.0369254	3	8	Decoupled	AllSelfish	GroupCompetition	0	40
0.0364819	0.0369313	3	8	Decoupled	AllSelfish	GroupCompetition	0	40
0.0364819	0.0369342	3	8	Decoupled	AllSelfish	GroupCompetition	0	40
0.0364819	0.0369437	3	8	Decoupled	AllSelfish	GroupCompetition	0	40
0.0364819	0.0369448	3	8	Decoupled	AllSelfish	GroupCompetition	0	40
0.0364819	0.0369496	3	8	Decoupled	AllSelfish	GroupCompetition	0	40
0.0364819	0.0369499	3	8	Decoupled	AllSelfish	GroupCompetition	0	40
0.0364819	0.0369515	3	8	Decoupled	AllSelfish	GroupCompetition	0	40
0.0364819	0.036965	3	8	Decoupled	AllSelfish	GroupCompetition	0	40
0.0364819	0.0369658	3	8	Decoupled	AllSelfish	GroupCompetition	0	40
0.0364819	0.0369675	3	8	Decoupled	AllSelfish	GroupCompetition	0	40
0.0364819	0.0369743	3	8	Decoupled	AllSelfish	GroupCompetition	0	40
0.0364819	0.0369767	3	8	Decoupled	AllSelfish	GroupCompetition	0	40
0.0364819	0.0369845	3	8	Decoupled	AllSelfish	GroupCompetition	0	40
0.0364819	0.0369899	3	8	Decoupled	AllSelfish	GroupCompetition	0	40
0.0364819	0.0369916	3	8	Decoupled	AllSelfish	GroupCompetition	0	40
0.0364819	0.0369925	3	8	Decoupled	AllSelfish	GroupCompetition	0	40
0.0364819	0.037003	3	8	Decoupled	AllSelfish	GroupCompetition	0	40
0.0364819	0.0370131	3	8	Decoupled	AllSelfish	GroupCompetition	0	40
0.0364819	0.0370186	3	8	Decoupled	AllSelfish	GroupCompetition	0	40
0.0364819	0.0370204	3	8	Decoupled	AllSelfish	GroupCompetition	0	40
0.0364819	0.0370245	3	8	Decoupled	AllSelfish	GroupCompetition	0	40
0.0364819	0.0370313	3	8	Decoupled	AllSelfish	GroupCompetition	0	40
0.0364819	0.0370339	3	8	Decoupled	AllSelfish	GroupCompetition	0	40
0.0364819	0.0370342	3	8	Decoupled	AllSelfish	GroupCompetition	0	40
0.0364819	0.0370347	3	8	Decoupled	AllSelfish	GroupCompetition	0	40
0.0364819	0.0370364	3	8	Decoupled	AllSelfish	GroupCompetition	0	40
0.0364819	0.037043	3	8	Decoupled	AllSelfish	GroupCompetition	0	40
0.0364819	0.0370444	3	8	Decoupled	AllSelfish	GroupCompetition	0	40
0.0364819	0.0370452	3	8	Decoupled	AllSelfish	GroupCompetition	0	40
0.0364819	0.0370503	3	8	Decoupled	AllSelfish	GroupCompetition	0	40
0.0364819	0.0370627	3	8	Decoupled	AllSelfish	GroupCompetition	0	40
0.0364819	0.0370658	3	8	Decoupled	AllSelfish	GroupCompetition	0	40
0.0364819	0.0370667	3	8	Decoupled	AllSelfish	GroupCompetition	0	40
0.0364819	0.0370699	3	8	Decoupled	AllSelfish	GroupCompetition	0	40
0.0364819	0.0370731	3	8	Decoupled	AllSelfish	GroupCompetition	0	40
0.0364819	0.0370754	3	8	Decoupled	AllSelfish	GroupCompetition	0	40
0.0364819	0.0370832	3	8	Decoupled	AllSelfish	GroupCompetition	0	40
0.0364819	0.0370882	3	8	Decoupled	AllSelfish	GroupCompetition	0	40
0.0364819	0.0370943	3	8	Decoupled	AllSelfish	GroupCompetition	0	40
0.0364819	0.037095	3	8	Decoupled	AllSelfish	GroupCompetition	0	40
0.0364819	0.0370998	3	8	Decoupled	AllSelfish	GroupCompetition	0	40
0.0364819	0.0371006	3	8	Decoupled	AllSelfish	GroupCompetition	0	40
0.0364819	0.0371025	3	8	Decoupled	AllSelfish	GroupCompetition	0	40
0.0364819	0.0371085	3	8	Decoupled	AllSelfish	GroupCompetition	0	40
0.0364819	0.0371136	3	8	Decoupled	AllSelfish	GroupCompetition	0	40
0.0364819	0.0371208	3	8	Decoupled	AllSelfish	GroupCompetition	0	40
0.0364819	0.0371211	3	8	Decoupled	AllSelfish	GroupCompetition	0	40
0.0364819	0.0371248	3	8	Decoupled	AllSelfish	GroupCompetition	0	40
0.0364819	0.03713	3	8	Decoupled	AllSelfish	GroupCompetition	0	40
0.0364819	0.0371319	3	8	Decoupled	AllSelfish	GroupCompetition	0	40
0.0364819	0.0371325	3	8	Decoupled	AllSelfish	GroupCompetition	0	40
0.0364819	0.0371498	3	8	Decoupled	AllSelfish	GroupCompetition	0	40
0.0364819	0.037151	3	8	Decoupled	AllSelfish	GroupCompetition	0	40
0.0364819	0.0371534	3	8	Decoupled	AllSelfish	GroupCompetition	0	40
0.0364819	0.0371546	3	8	Decoupled	AllSelfish	GroupCompetition	0	40
0.0364819	0.0371589	3	8	Decoupled	AllSelfish	GroupCompetition	0	40
0.0364819	0.0371608	3	8	Decoupled	AllSelfish	GroupCompetition	0	40
0.0364819	0.0371708	3	8	Decoupled	AllSelfish	GroupCompetition	0	40
0.0364819	0.0371758	3	8	Decoupled	AllSelfish	GroupCompetition	0	40
0.0364819	0.0371816	3	8	Decoupled	AllSelfish	GroupCompetition	0	40
0.0364819	0.0371826	3	8	Decoupled	AllSelfish	GroupCompetition	0	40
0.0364819	0.0371868	3	8	Decoupled	AllSelfish	GroupCompetition	0	40
0.0364819	0.0371928	3	8	Decoupled	AllSelfish	GroupCompetition	0	40
0.0364819	0.0371955	3	8	Decoupled	AllSelfish	GroupCompetition	0	40
0.0364819	0.0372087	3	8	Decoupled	AllSelfish	GroupCompetition	0	40
0.0364819	0.0372126	3	8	Decoupled	AllSelfish	GroupCompetition	0	40
0.0364819	0.0372156	3	8	Decoupled	AllSelfish	GroupCompetition	0	40
0.0364819	0.0372264	3	8	Decoupled	AllSelfish	GroupCompetition	0	40
0.0364819	0.037232	3	8	Decoupled	AllSelfish	GroupCompetition	0	40
0.0364819	0.0372335	3	8	Decoupled	AllSelfish	GroupCompetition	0	40
0.0364819	0.0372389	3	8	Decoupled	AllSelfish	GroupCompetition	0	40
0.0364819	0.0372509	3	8	Decoupled	AllSelfish	GroupCompetition	0	40
0.0364819	0.0372652	3	8	Decoupled	AllSelfish	GroupCompetition	0	40
0.0364819	0.0372688	3	8	Decoupled	AllSelfish	GroupCompetition	0	40
0.0364819	0.037275	3	8	Decoupled	AllSelfish	GroupCompetition	0	40
0.0364819	0.0372752	3	8	Decoupled	AllSelfish	GroupCompetition	0	40
0.0364819	0.0372801	3	8	Decoupled	AllSelfish	GroupCompetition	0	40
0.0364819	0.0372805	3	8	Decoupled	AllSelfish	GroupCompetition	0	40
0.0364819	0.037282	3	8	Decoupled	AllSelfish	GroupCompetition	0	40
0.0364819	0.0372833	3	8	Decoupled	AllSelfish	GroupCompetition	0	40
0.0364819	0.0372848	3	8	Decoupled	AllSelfish	GroupCompetition	0	40
0.0364819	0.037287	3	8	Decoupled	AllSelfish	GroupCompetition	0	40
0.0364819	0.0372911	3	8	Decoupled	AllSelfish	GroupCompetition	0	40
0.0364819	0.0372916	3	8	Decoupled	AllSelfish	GroupCompetition	0	40
0.0364819	0.0373127	3	8	Decoupled	AllSelfish	GroupCompetition	0	40
0.0364819	0.0373196	3	8	Decoupled	AllSelfish	GroupCompetition	0	40
0.0364819	0.037336	3	8	Decoupled	AllSelfish	GroupCompetition	0	40
0.0364819	0.0373477	3	8	Decoupled	AllSelfish	GroupCompetition	0	40
0.0364819	0.0373493	3	8	Decoupled	AllSelfish	GroupCompetition	0	40
0.0364819	0.0373514	3	8	Decoupled	AllSelfish	GroupCompetition	0	40
0.0364819	0.037357	3	8	Decoupled	AllSelfish	GroupCompetition	0	40
0.0364819	0.0373606	3	8	Decoupled	AllSelfish	GroupCompetition	0	40
0.0364819	0.0373633	3	8	Decoupled	AllSelfish	GroupCompetition	0	40
0.0364819	0.0373687	3	8	Decoupled	AllSelfish	GroupCompetition	0	40
0.0364819	0.0373701	3	8	Decoupled	AllSelfish	GroupCompetition	0	40
0.0364819	0.0373907	3	8	Decoupled	AllSelfish	GroupCompetition	0	40
0.0364819	0.0373986	3	8	Decoupled	AllSelfish	GroupCompetition	0	40
0.0364819	0.0374211	3	8	Decoupled	AllSelfish	GroupCompetition	0	40
0.0364819	0.0374234	3	8	Decoupled	AllSelfish	GroupCompetition	0	40
0.0364819	0.0374283	3	8	Decoupled	AllSelfish	GroupCompetition	0	40
0.0364819	0.0374305	3	8	Decoupled	AllSelfish	GroupCompetition	0	40
0.0364819	0.0374329	3	8	Decoupled	AllSelfish	GroupCompetition	0	40
0.0364819	0.0374392	3	8	Decoupled	AllSelfish	GroupCompetition	0	40
0.0364819	0.0374438	3	8	Decoupled	AllSelfish	GroupCompetition	0	40
0.0364819	0.0374467	3	8	Decoupled	AllSelfish	GroupCompetition	0	40
0.0364819	0.0374526	3	8	Decoupled	AllSelfish	GroupCompetition	0	40
0.0364819	0.0374542	3	8	Decoupled	AllSelfish	GroupCompetition	0	40
0.0364819	0.0374607	3	8	Decoupled	AllSelfish	GroupCompetition	0	40
0.0364819	0.0374609	3	8	Decoupled	AllSelfish	GroupCompetition	0	40
0.0364819	0.0374709	3	8	Decoupled	AllSelfish	GroupCompetition	0	40
0.0364819	0.0374806	3	8	Decoupled	AllSelfish	GroupCompetition	0	40
0.0364819	0.0374835	3	8	Decoupled	AllSelfish	GroupCompetition	0	40
0.0364819	0.0374954	3	8	Decoupled	AllSelfish	GroupCompetition	0	40
0.0364819	0.0375123	3	8	Decoupled	AllSelfish	GroupCompetition	0	40
0.0364819	0.037514	3	8	Decoupled	AllSelfish	GroupCompetition	0	40
0.0364819	0.0375149	3	8	Decoupled	AllSelfish	GroupCompetition	0	40
0.0364819	0.0375175	3	8	Decoupled	AllSelfish	GroupCompetition	0	40
0.0364819	0.037523	3	8	Decoupled	AllSelfish	GroupCompetition	0	40
0.0364819	0.0375282	3	8	Decoupled	AllSelfish	GroupCompetition	0	40
0.0364819	0.0375366	3	8	Decoupled	AllSelfish	GroupCompetition	0	40
0.0364819	0.0375458	3	8	Decoupled	AllSelfish	GroupCompetition	0	40
0.0364819	0.0375487	3	8	Decoupled	AllSelfish	GroupCompetition	0	40
0.0364819	0.0375571	3	8	Decoupled	AllSelfish	GroupCompetition	0	40
0.0364819	0.0375673	3	8	Decoupled	AllSelfish	GroupCompetition	0	40
0.0364819	0.0375707	3	8	Decoupled	AllSelfish	GroupCompetition	0	40
0.0364819	0.0375866	3	8	Decoupled	AllSelfish	GroupCompetition	0	40
0.0364819	0.037587	3	8	Decoupled	AllSelfish	GroupCompetition	0	40
0.0364819	0.0375905	3	8	Decoupled	AllSelfish	GroupCompetition	0	40
0.0364819	0.0375961	3	8	Decoupled	AllSelfish	GroupCompetition	0	40
0.0364819	0.0376	3	8	Decoupled	AllSelfish	GroupCompetition	0	40
0.0364819	0.0376136	3	8	Decoupled	AllSelfish	GroupCompetition	0	40
0.0364819	0.0376173	3	8	Decoupled	AllSelfish	GroupCompetition	0	40
0.0364819	0.0376276	3	8	Decoupled	AllSelfish	GroupCompetition	0	40
0.0364819	0.037628	3	8	Decoupled	AllSelfish	GroupCompetition	0	40
0.0364819	0.0376282	3	8	Decoupled	AllSelfish	GroupCompetition	0	40
0.0364819	0.0376305	3	8	Decoupled	AllSelfish	GroupCompetition	0	40
0.0364819	0.0376328	3	8	Decoupled	AllSelfish	GroupCompetition	0	40
0.0364819	0.0376402	3	8	Decoupled	AllSelfish	GroupCompetition	0	40
0.0364819	0.0376431	3	8	Decoupled	AllSelfish	GroupCompetition	0	40
0.0364819	0.0376451	3	8	Decoupled	AllSelfish	GroupCompetition	0	40
0.0364819	0.0376489	3	8	Decoupled	AllSelfish	GroupCompetition	0	40
0.0364819	0.0376537	3	8	Decoupled	AllSelfish	GroupCompetition	0	40
0.0364819	0.0376567	3	8	Decoupled	AllSelfish	GroupCompetition	0	40
0.0364819	0.0376592	3	8	Decoupled	AllSelfish	GroupCompetition	0	40
0.0364819	0.037662	3	8	Decoupled	AllSelfish	GroupCompetition	0	40
0.0364819	0.0376668	3	8	Decoupled	AllSelfish	GroupCompetition	0	40
0.0364819	0.0376725	3	8	Decoupled	AllSelfish	GroupCompetition	0	40
0.0364819	0.0376773	3	8	Decoupled	AllSelfish	GroupCompetition	0	40
0.0364819	0.0377006	3	8	Decoupled	AllSelfish	GroupCompetition	0	40
0.0364819	0.0377156	3	8	Decoupled	AllSelfish	GroupCompetition	0	40
0.0364819	0.0377175	3	8	Decoupled	AllSelfish	GroupCompetition	0	40
0.0364819	0.0377201	3	8	Decoupled	AllSelfish	GroupCompetition	0	40
0.0364819	0.0377217	3	8	Decoupled	AllSelfish	GroupCompetition	0	40
0.0364819	0.0377292	3	8	Decoupled	AllSelfish	GroupCompetition	0	40
0.0364819	0.037733	3	8	Decoupled	AllSelfish	GroupCompetition	0	40
0.0364819	0.0377367	3	8	Decoupled	AllSelfish	GroupCompetition	0	40
0.0364819	0.037739	3	8	Decoupled	AllSelfish	GroupCompetition	0	40
0.0364819	0.0377446	3	8	Decoupled	AllSelfish	GroupCompetition	0	40
0.0364819	0.0377448	3	8	Decoupled	AllSelfish	GroupCompetition	0	40
0.0364819	0.0377457	3	8	Decoupled	AllSelfish	GroupCompetition	0	40
0.0364819	0.0377459	3	8	Decoupled	AllSelfish	GroupCompetition	0	40
0.0364819	0.0377465	3	8	Decoupled	AllSelfish	GroupCompetition	0	40
0.0364819	0.0377522	3	8	Decoupled	AllSelfish	GroupCompetition	0	40
0.0364819	0.0377527	3	8	Decoupled	AllSelfish	GroupCompetition	0	40
0.0364819	0.0377613	3	8	Decoupled	AllSelfish	GroupCompetition	0	40
0.0364819	0.0377627	3	8	Decoupled	AllSelfish	GroupCompetition	0	40
0.0364819	0.0377852	3	8	Decoupled	AllSelfish	GroupCompetition	0	40
0.0364819	0.0377932	3	8	Decoupled	AllSelfish	GroupCompetition	0	40
0.0364819	0.0377941	3	8	Decoupled	AllSelfish	GroupCompetition	0	40
0.0364819	0.0377942	3	8	Decoupled	AllSelfish	GroupCompetition	0	40
0.0364819	0.0377979	3	8	Decoupled	AllSelfish	GroupCompetition	0	40
0.0364819	0.0378023	3	8	Decoupled	AllSelfish	GroupCompetition	0	40
0.0364819	0.0378106	3	8	Decoupled	AllSelfish	GroupCompetition	0	40
0.0364819	0.0378108	3	8	Decoupled	AllSelfish	GroupCompetition	0	40
0.0364819	0.0378108	3	8	Decoupled	AllSelfish	GroupCompetition	0	40
0.0364819	0.0378109	3	8	Decoupled	AllSelfish	GroupCompetition	0	40
0.0364819	0.0378126	3	8	Decoupled	AllSelfish	GroupCompetition	0	40
0.0364819	0.0378163	3	8	Decoupled	AllSelfish	GroupCompetition	0	40
0.0364819	0.0378169	3	8	Decoupled	AllSelfish	GroupCompetition	0	40
0.0364819	0.0378241	3	8	Decoupled	AllSelfish	GroupCompetition	0	40
0.0364819	0.0378256	3	8	Decoupled	AllSelfish	GroupCompetition	0	40
0.0364819	0.0378317	3	8	Decoupled	AllSelfish	GroupCompetition	0	40
0.0364819	0.0378547	3	8	Decoupled	AllSelfish	GroupCompetition	0	40
0.0364819	0.0378685	3	8	Decoupled	AllSelfish	GroupCompetition	0	40
0.0364819	0.0378706	3	8	Decoupled	AllSelfish	GroupCompetition	0	40
0.0364819	0.0378711	3	8	Decoupled	AllSelfish	GroupCompetition	0	40
0.0364819	0.0378713	3	8	Decoupled	AllSelfish	GroupCompetition	0	40
0.0364819	0.0378766	3	8	Decoupled	AllSelfish	GroupCompetition	0	40
0.0364819	0.0378795	3	8	Decoupled	AllSelfish	GroupCompetition	0	40
0.0364819	0.0378876	3	8	Decoupled	AllSelfish	GroupCompetition	0	40
0.0364819	0.0378922	3	8	Decoupled	AllSelfish	GroupCompetition	0	40
0.0364819	0.0378959	3	8	Decoupled	AllSelfish	GroupCompetition	0	40
0.0364819	0.0378965	3	8	Decoupled	AllSelfish	GroupCompetition	0	40
0.0364819	0.037899	3	8	Decoupled	AllSelfish	GroupCompetition	0	40
0.0364819	0.0379015	3	8	Decoupled	AllSelfish	GroupCompetition	0	40
0.0364819	0.0379072	3	8	Decoupled	AllSelfish	GroupCompetition	0	40
0.0364819	0.0379095	3	8	Decoupled	AllSelfish	GroupCompetition	0	40
0.0364819	0.037918	3	8	Decoupled	AllSelfish	GroupCompetition	0	40
0.0364819	0.0379229	3	8	Decoupled	AllSelfish	GroupCompetition	0	40
0.0364819	0.0379246	3	8	Decoupled	AllSelfish	GroupCompetition	0	40
0.0364819	0.0379253	3	8	Decoupled	AllSelfish	GroupCompetition	0	40
0.0364819	0.0379431	3	8	Decoupled	AllSelfish	GroupCompetition	0	40
0.0364819	0.0379436	3	8	Decoupled	AllSelfish	GroupCompetition	0	40
0.0364819	0.0379541	3	8	Decoupled	AllSelfish	GroupCompetition	0	40
0.0364819	0.0379569	3	8	Decoupled	AllSelfish	GroupCompetition	0	40
0.0364819	0.0379604	3	8	Decoupled	AllSelfish	GroupCompetition	0	40
0.0364819	0.0379626	3	8	Decoupled	AllSelfish	GroupCompetition	0	40
0.0364819	0.0379676	3	8	Decoupled	AllSelfish	GroupCompetition	0	40
0.0364819	0.0379818	3	8	Decoupled	AllSelfish	GroupCompetition	0	40
0.0364819	0.0380031	3	8	Decoupled	AllSelfish	GroupCompetition	0	40
0.0364819	0.0380125	3	8	Decoupled	AllSelfish	GroupCompetition	0	40
0.0364819	0.0380164	3	8	Decoupled	AllSelfish	GroupCompetition	0	40
0.0364819	0.0380265	3	8	Decoupled	AllSelfish	GroupCompetition	0	40
0.0364819	0.0380268	3	8	Decoupled	AllSelfish	GroupCompetition	0	40
0.0364819	0.0380331	3	8	Decoupled	AllSelfish	GroupCompetition	0	40
0.0364819	0.038034	3	8	Decoupled	AllSelfish	GroupCompetition	0	40
0.0364819	0.0380388	3	8	Decoupled	AllSelfish	GroupCompetition	0	40
0.0364819	0.038044	3	8	Decoupled	AllSelfish	GroupCompetition	0	40
0.0364819	0.038054	3	8	Decoupled	AllSelfish	GroupCompetition	0	40
0.0364819	0.0380557	3	8	Decoupled	AllSelfish	GroupCompetition	0	40
0.0364819	0.0380655	3	8	Decoupled	AllSelfish	GroupCompetition	0	40
0.0364819	0.038066	3	8	Decoupled	AllSelfish	GroupCompetition	0	40
0.0364819	0.0380674	3	8	Decoupled	AllSelfish	GroupCompetition	0	40
0.0364819	0.0380676	3	8	Decoupled	AllSelfish	GroupCompetition	0	40
0.0364819	0.0380953	3	8	Decoupled	AllSelfish	GroupCompetition	0	40
0.0364819	0.038106	3	8	Decoupled	AllSelfish	GroupCompetition	0	40
0.0364819	0.0381103	3	8	Decoupled	AllSelfish	GroupCompetition	0	40
0.0364819	0.0381164	3	8	Decoupled	AllSelfish	GroupCompetition	0	40
0.0364819	0.0381345	3	8	Decoupled	AllSelfish	GroupCompetition	0	40
0.0364819	0.0381353	3	8	Decoupled	AllSelfish	GroupCompetition	0	40
0.0364819	0.0381385	3	8	Decoupled	AllSelfish	GroupCompetition	0	40
0.0364819	0.0381443	3	8	Decoupled	AllSelfish	GroupCompetition	0	40
0.0364819	0.0381461	3	8	Decoupled	AllSelfish	GroupCompetition	0	40
0.0364819	0.0381652	3	8	Decoupled	AllSelfish	GroupCompetition	0	40
0.0364819	0.0381712	3	8	Decoupled	AllSelfish	GroupCompetition	0	40
0.0364819	0.0381852	3	8	Decoupled	AllSelfish	GroupCompetition	0	40
0.0364819	0.0381857	3	8	Decoupled	AllSelfish	GroupCompetition	0	40
0.0364819	0.0381859	3	8	Decoupled	AllSelfish	GroupCompetition	0	40
0.0364819	0.0381958	3	8	Decoupled	AllSelfish	GroupCompetition	0	40
0.0364819	0.0382019	3	8	Decoupled	AllSelfish	GroupCompetition	0	40
0.0364819	0.0382043	3	8	Decoupled	AllSelfish	GroupCompetition	0	40
0.0364819	0.0382248	3	8	Decoupled	AllSelfish	GroupCompetition	0	40
0.0364819	0.0382259	3	8	Decoupled	AllSelfish	GroupCompetition	0	40
0.0364819	0.0382418	3	8	Decoupled	AllSelfish	GroupCompetition	0	40
0.0364819	0.0382435	3	8	Decoupled	AllSelfish	GroupCompetition	0	40
0.0364819	0.0382584	3	8	Decoupled	AllSelfish	GroupCompetition	0	40
0.0364819	0.0382745	3	8	Decoupled	AllSelfish	GroupCompetition	0	40
0.0364819	0.0382796	3	8	Decoupled	AllSelfish	GroupCompetition	0	40
0.0364819	0.0382918	3	8	Decoupled	AllSelfish	GroupCompetition	0	40
0.0364819	0.0383011	3	8	Decoupled	AllSelfish	GroupCompetition	0	40
0.0364819	0.0383051	3	8	Decoupled	AllSelfish	GroupCompetition	0	40
0.0364819	0.0383193	3	8	Decoupled	AllSelfish	GroupCompetition	0	40
0.0364819	0.0383202	3	8	Decoupled	AllSelfish	GroupCompetition	0	40
0.0364819	0.0383223	3	8	Decoupled	AllSelfish	GroupCompetition	0	40
0.0364819	0.038327	3	8	Decoupled	AllSelfish	GroupCompetition	0	40
0.0364819	0.0383293	3	8	Decoupled	AllSelfish	GroupCompetition	0	40
0.0364819	0.0383293	3	8	Decoupled	AllSelfish	GroupCompetition	0	40
0.0364819	0.0383327	3	8	Decoupled	AllSelfish	GroupCompetition	0	40
0.0364819	0.0383423	3	8	Decoupled	AllSelfish	GroupCompetition	0	40
0.0364819	0.0383577	3	8	Decoupled	AllSelfish	GroupCompetition	0	40
0.0364819	0.0383641	3	8	Decoupled	AllSelfish	GroupCompetition	0	40
0.0364819	0.0383653	3	8	Decoupled	AllSelfish	GroupCompetition	0	40
0.0364819	0.038369	3	8	Decoupled	AllSelfish	GroupCompetition	0	40
0.0364819	0.038378	3	8	Decoupled	AllSelfish	GroupCompetition	0	40
0.0364819	0.0384101	3	8	Decoupled	AllSelfish	GroupCompetition	0	40
0.0364819	0.0384155	3	8	Decoupled	AllSelfish	GroupCompetition	0	40
0.0364819	0.038423	3	8	Decoupled	AllSelfish	GroupCompetition	0	40
0.0364819	0.0384251	3	8	Decoupled	AllSelfish	GroupCompetition	0	40
0.0364819	0.0384282	3	8	Decoupled	AllSelfish	GroupCompetition	0	40
0.0364819	0.0384467	3	8	Decoupled	AllSelfish	GroupCompetition	0	40
0.0364819	0.0384517	3	8	Decoupled	AllSelfish	GroupCompetition	0	40
0.0364819	0.0384543	3	8	Decoupled	AllSelfish	GroupCompetition	0	40
0.0364819	0.0384637	3	8	Decoupled	AllSelfish	GroupCompetition	0	40
0.0364819	0.0384669	3	8	Decoupled	AllSelfish	GroupCompetition	0	40
0.0364819	0.0384927	3	8	Decoupled	AllSelfish	GroupCompetition	0	40
0.0364819	0.0384972	3	8	Decoupled	AllSelfish	GroupCompetition	0	40
0.0364819	0.0385032	3	8	Decoupled	AllSelfish	GroupCompetition	0	40
0.0364819	0.0385086	3	8	Decoupled	AllSelfish	GroupCompetition	0	40
0.0364819	0.038545	3	8	Decoupled	AllSelfish	GroupCompetition	0	40
0.0364819	0.0385803	3	8	Decoupled	AllSelfish	GroupCompetition	0	40
0.0364819	0.0385911	3	8	Decoupled	AllSelfish	GroupCompetition	0	40
0.0364819	0.038601	3	8	Decoupled	AllSelfish	GroupCompetition	0	40
0.0364819	0.0386012	3	8	Decoupled	AllSelfish	GroupCompetition	0	40
0.0364819	0.0386092	3	8	Decoupled	AllSelfish	GroupCompetition	0	40
0.0364819	0.0386291	3	8	Decoupled	AllSelfish	GroupCompetition	0	40
0.0364819	0.0386292	3	8	Decoupled	AllSelfish	GroupCompetition	0	40
0.0364819	0.038636	3	8	Decoupled	AllSelfish	GroupCompetition	0	40
0.0364819	0.0386529	3	8	Decoupled	AllSelfish	GroupCompetition	0	40
0.0364819	0.0386602	3	8	Decoupled	AllSelfish	GroupCompetition	0	40
0.0364819	0.0386613	3	8	Decoupled	AllSelfish	GroupCompetition	0	40
0.0364819	0.0386671	3	8	Decoupled	AllSelfish	GroupCompetition	0	40
0.0364819	0.0386703	3	8	Decoupled	AllSelfish	GroupCompetition	0	40
0.0364819	0.0386866	3	8	Decoupled	AllSelfish	GroupCompetition	0	40
0.0364819	0.0386879	3	8	Decoupled	AllSelfish	GroupCompetition	0	40
0.0364819	0.0387089	3	8	Decoupled	AllSelfish	GroupCompetition	0	40
0.0364819	0.0387097	3	8	Decoupled	AllSelfish	GroupCompetition	0	40
0.0364819	0.0387223	3	8	Decoupled	AllSelfish	GroupCompetition	0	40
0.0364819	0.0387421	3	8	Decoupled	AllSelfish	GroupCompetition	0	40
0.0364819	0.0387501	3	8	Decoupled	AllSelfish	GroupCompetition	0	40
0.0364819	0.038757	3	8	Decoupled	AllSelfish	GroupCompetition	0	40
0.0364819	0.0387713	3	8	Decoupled	AllSelfish	GroupCompetition	0	40
0.0364819	0.038791	3	8	Decoupled	AllSelfish	GroupCompetition	0	40
0.0364819	0.0387996	3	8	Decoupled	AllSelfish	GroupCompetition	0	40
0.0364819	0.0388048	3	8	Decoupled	AllSelfish	GroupCompetition	0	40
0.0364819	0.0388086	3	8	Decoupled	AllSelfish	GroupCompetition	0	40
0.0364819	0.0388171	3	8	Decoupled	AllSelfish	GroupCompetition	0	40
0.0364819	0.0388255	3	8	Decoupled	AllSelfish	GroupCompetition	0	40
0.0364819	0.0388424	3	8	Decoupled	AllSelfish	GroupCompetition	0	40
0.0364819	0.038852	3	8	Decoupled	AllSelfish	GroupCompetition	0	40
0.0364819	0.0388588	3	8	Decoupled	AllSelfish	GroupCompetition	0	40
0.0364819	0.0388734	3	8	Decoupled	AllSelfish	GroupCompetition	0	40
0.0364819	0.0389036	3	8	Decoupled	AllSelfish	GroupCompetition	0	40
0.0364819	0.0389124	3	8	Decoupled	AllSelfish	GroupCompetition	0	40
0.0364819	0.0389823	3	8	Decoupled	AllSelfish	GroupCompetition	0	40
0.0364819	0.0390112	3	8	Decoupled	AllSelfish	GroupCompetition	0	40
0.0364819	0.0390216	3	8	Decoupled	AllSelfish	GroupCompetition	0	40
0.0364819	0.0390312	3	8	Decoupled	AllSelfish	GroupCompetition	0	40
0.0364819	0.0390341	3	8	Decoupled	AllSelfish	GroupCompetition	0	40
0.0364819	0.0390393	3	8	Decoupled	AllSelfish	GroupCompetition	0	40
0.0364819	0.0390493	3	8	Decoupled	AllSelfish	GroupCompetition	0	40
0.0364819	0.0390626	3	8	Decoupled	AllSelfish	GroupCompetition	0	40
0.0364819	0.0391094	3	8	Decoupled	AllSelfish	GroupCompetition	0	40
0.0364819	0.0391194	3	8	Decoupled	AllSelfish	GroupCompetition	0	40
0.0364819	0.0391472	3	8	Decoupled	AllSelfish	GroupCompetition	0	40
0.0364819	0.0391694	3	8	Decoupled	AllSelfish	GroupCompetition	0	40
0.0364819	0.0391698	3	8	Decoupled	AllSelfish	GroupCompetition	0	40
0.0364819	0.0391865	3	8	Decoupled	AllSelfish	GroupCompetition	0	40
0.0364819	0.0391959	3	8	Decoupled	AllSelfish	GroupCompetition	0	40
0.0364819	0.0392018	3	8	Decoupled	AllSelfish	GroupCompetition	0	40
0.0364819	0.0392049	3	8	Decoupled	AllSelfish	GroupCompetition	0	40
0.0364819	0.0392312	3	8	Decoupled	AllSelfish	GroupCompetition	0	40
0.0364819	0.039248	3	8	Decoupled	AllSelfish	GroupCompetition	0	40
0.0364819	0.0392549	3	8	Decoupled	AllSelfish	GroupCompetition	0	40
0.0364819	0.0392606	3	8	Decoupled	AllSelfish	GroupCompetition	0	40
0.0364819	0.0392611	3	8	Decoupled	AllSelfish	GroupCompetition	0	40
0.0364819	0.0392651	3	8	Decoupled	AllSelfish	GroupCompetition	0	40
0.0364819	0.0392657	3	8	Decoupled	AllSelfish	GroupCompetition	0	40
0.0364819	0.0392888	3	8	Decoupled	AllSelfish	GroupCompetition	0	40
0.0364819	0.0393043	3	8	Decoupled	AllSelfish	GroupCompetition	0	40
0.0364819	0.0393088	3	8	Decoupled	AllSelfish	GroupCompetition	0	40
0.0364819	0.0393092	3	8	Decoupled	AllSelfish	GroupCompetition	0	40
0.0364819	0.0393242	3	8	Decoupled	AllSelfish	GroupCompetition	0	40
0.0364819	0.039325	3	8	Decoupled	AllSelfish	GroupCompetition	0	40
0.0364819	0.0393293	3	8	Decoupled	AllSelfish	GroupCompetition	0	40
0.0364819	0.0393326	3	8	Decoupled	AllSelfish	GroupCompetition	0	40
0.0364819	0.0393865	3	8	Decoupled	AllSelfish	GroupCompetition	0	40
0.0364819	0.0393934	3	8	Decoupled	AllSelfish	GroupCompetition	0	40
0.0364819	0.0394325	3	8	Decoupled	AllSelfish	GroupCompetition	0	40
0.0364819	0.0394343	3	8	Decoupled	AllSelfish	GroupCompetition	0	40
0.0364819	0.039525	3	8	Decoupled	AllSelfish	GroupCompetition	0	40
0.0364819	0.0395389	3	8	Decoupled	AllSelfish	GroupCompetition	0	40
0.0364819	0.0395685	3	8	Decoupled	AllSelfish	GroupCompetition	0	40
0.0364819	0.0395697	3	8	Decoupled	AllSelfish	GroupCompetition	0	40
0.0364819	0.039616	3	8	Decoupled	AllSelfish	GroupCompetition	0	40
0.0364819	0.0396181	3	8	Decoupled	AllSelfish	GroupCompetition	0	40
0.0364819	0.0396342	3	8	Decoupled	AllSelfish	GroupCompetition	0	40
0.0364819	0.0396742	3	8	Decoupled	AllSelfish	GroupCompetition	0	40
0.0364819	0.0396829	3	8	Decoupled	AllSelfish	GroupCompetition	0	40
0.0364819	0.0396858	3	8	Decoupled	AllSelfish	GroupCompetition	0	40
0.0364819	0.0396939	3	8	Decoupled	AllSelfish	GroupCompetition	0	40
0.0364819	0.0397034	3	8	Decoupled	AllSelfish	GroupCompetition	0	40
0.0364819	0.0397264	3	8	Decoupled	AllSelfish	GroupCompetition	0	40
0.0364819	0.0397485	3	8	Decoupled	AllSelfish	GroupCompetition	0	40
0.0364819	0.0397623	3	8	Decoupled	AllSelfish	GroupCompetition	0	40
0.0364819	0.0397797	3	8	Decoupled	AllSelfish	GroupCompetition	0	40
0.0364819	0.0398008	3	8	Decoupled	AllSelfish	GroupCompetition	0	40
0.0364819	0.0398087	3	8	Decoupled	AllSelfish	GroupCompetition	0	40
0.0364819	0.0398102	3	8	Decoupled	AllSelfish	GroupCompetition	0	40
0.0364819	0.0398631	3	8	Decoupled	AllSelfish	GroupCompetition	0	40
0.0364819	0.039871	3	8	Decoupled	AllSelfish	GroupCompetition	0	40
0.0364819	0.0398753	3	8	Decoupled	AllSelfish	GroupCompetition	0	40
0.0364819	0.0399137	3	8	Decoupled	AllSelfish	GroupCompetition	0	40
0.0364819	0.0399409	3	8	Decoupled	AllSelfish	GroupCompetition	0	40
0.0364819	0.0400742	3	8	Decoupled	AllSelfish	GroupCompetition	0	40
0.0364819	0.0401818	3	8	Decoupled	AllSelfish	GroupCompetition	0	40
0.0364819	0.0402292	3	8	Decoupled	AllSelfish	GroupCompetition	0	40
0.0364819	0.0402679	3	8	Decoupled	AllSelfish	GroupCompetition	0	40
0.0364819	0.0403541	3	8	Decoupled	AllSelfish	GroupCompetition	0	40
0.0364819	0.0403803	3	8	Decoupled	AllSelfish	GroupCompetition	0	40
0.0364819	0.040609	3	8	Decoupled	AllSelfish	GroupCompetition	0	40
0.0364819	0.0406843	3	8	Decoupled	AllSelfish	GroupCompetition	0	40
0.0364819	0.0407693	3	8	Decoupled	AllSelfish	GroupCompetition	0	40
0.0364819	0.0408238	3	8	Decoupled	AllSelfish	GroupCompetition	0	40
0.0364819	0.04088	3	8	Decoupled	AllSelfish	GroupCompetition	0	40
0.0364819	0.0409591	3	8	Decoupled	AllSelfish	GroupCompetition	0	40
0.0364819	0.0410161	3	8	Decoupled	AllSelfish	GroupCompetition	0	40
0.0364819	0.0412613	3	8	Decoupled	AllSelfish	GroupCompetition	0	40
0.0364819	0.0413058	3	8	Decoupled	AllSelfish	GroupCompetition	0	40
0.0364819	0.0413749	3	8	Decoupled	AllSelfish	GroupCompetition	0	40
0.0364819	0.0416353	3	8	Decoupled	AllSelfish	GroupCompetition	0	40
0.0364819	0.0420511	3	8	Decoupled	AllSelfish	GroupCompetition	0	40
[truncated: 34,001 more rows]
