# Supplementary material for: Super-additive cooperation
Source: Nature. 2024 Feb 21;626(8001):1034–41. doi: 10.1038/s41586-024-07077-w (PMC10901731; doi:10.1038/s41586-024-07077-w)
Supplement: Supplementary file 5 — Source Data Fig. 4 [file 41586_2024_7077_MOESM5_ESM.xlsx]

## Sheet: repeatedInteractionsScenario
sim	gen	agent	group	initTransferIn	intLeftIn	intRightIn
0	0	0	0	1	0	1
0	0	1	0	1	0	1
0	0	2	0	1	0	1
0	0	3	0	1	0	1
0	0	4	0	1	0	1
0	0	5	0	1	0	1
0	0	6	0	1	0	1
0	0	7	0	1	0	1
0	0	8	0	1	0	1
0	0	9	0	1	0	1
0	0	10	0	1	0	1
0	0	11	0	1	0	1
0	0	12	0	1	0	1
0	0	13	0	1	0	1
0	0	14	0	1	0	1
0	0	15	0	1	0	1
0	0	16	0	1	0	1
0	0	17	0	1	0	1
0	0	18	0	1	0	1
0	0	19	0	1	0	1
0	0	20	0	1	0	1
0	0	21	0	1	0	1
0	0	22	0	1	0	1
0	0	23	0	1	0	1
0	0	0	1	1	0	1
0	0	1	1	1	0	1
0	0	2	1	1	0	1
0	0	3	1	1	0	1
0	0	4	1	1	0	1
0	0	5	1	1	0	1
0	0	6	1	1	0	1
0	0	7	1	1	0	1
0	0	8	1	1	0	1
0	0	9	1	1	0	1
0	0	10	1	1	0	1
0	0	11	1	1	0	1
0	0	12	1	1	0	1
0	0	13	1	1	0	1
0	0	14	1	1	0	1
0	0	15	1	1	0	1
0	0	16	1	1	0	1
0	0	17	1	1	0	1
0	0	18	1	1	0	1
0	0	19	1	1	0	1
0	0	20	1	1	0	1
0	0	21	1	1	0	1
0	0	22	1	1	0	1
0	0	23	1	1	0	1
0	0	0	2	1	0	1
0	0	1	2	1	0	1
0	0	2	2	1	0	1
0	0	3	2	1	0	1
0	0	4	2	1	0	1
0	0	5	2	1	0	1
0	0	6	2	1	0	1
0	0	7	2	1	0	1
0	0	8	2	1	0	1
0	0	9	2	1	0	1
0	0	10	2	1	0	1
0	0	11	2	1	0	1
0	0	12	2	1	0	1
0	0	13	2	1	0	1
0	0	14	2	1	0	1
0	0	15	2	1	0	1
0	0	16	2	1	0	1
0	0	17	2	1	0	1
0	0	18	2	1	0	1
0	0	19	2	1	0	1
0	0	20	2	1	0	1
0	0	21	2	1	0	1
0	0	22	2	1	0	1
0	0	23	2	1	0	1
0	0	0	3	1	0	1
0	0	1	3	1	0	1
0	0	2	3	1	0	1
0	0	3	3	1	0	1
0	0	4	3	1	0	1
0	0	5	3	1	0	1
0	0	6	3	1	0	1
0	0	7	3	1	0	1
0	0	8	3	1	0	1
0	0	9	3	1	0	1
0	0	10	3	1	0	1
0	0	11	3	1	0	1
0	0	12	3	1	0	1
0	0	13	3	1	0	1
0	0	14	3	1	0	1
0	0	15	3	1	0	1
0	0	16	3	1	0	1
0	0	17	3	1	0	1
0	0	18	3	1	0	1
0	0	19	3	1	0	1
0	0	20	3	1	0	1
0	0	21	3	1	0	1
0	0	22	3	1	0	1
0	0	23	3	1	0	1
0	0	0	4	1	0	1
0	0	1	4	1	0	1
0	0	2	4	1	0	1
0	0	3	4	1	0	1
0	0	4	4	1	0	1
0	0	5	4	1	0	1
0	0	6	4	1	0	1
0	0	7	4	1	0	1
0	0	8	4	1	0	1
0	0	9	4	1	0	1
0	0	10	4	1	0	1
0	0	11	4	1	0	1
0	0	12	4	1	0	1
0	0	13	4	1	0	1
0	0	14	4	1	0	1
0	0	15	4	1	0	1
0	0	16	4	1	0	1
0	0	17	4	1	0	1
0	0	18	4	1	0	1
0	0	19	4	1	0	1
0	0	20	4	1	0	1
0	0	21	4	1	0	1
0	0	22	4	1	0	1
0	0	23	4	1	0	1
0	0	0	5	1	0	1
0	0	1	5	1	0	1
0	0	2	5	1	0	1
0	0	3	5	1	0	1
0	0	4	5	1	0	1
0	0	5	5	1	0	1
0	0	6	5	1	0	1
0	0	7	5	1	0	1
0	0	8	5	1	0	1
0	0	9	5	1	0	1
0	0	10	5	1	0	1
0	0	11	5	1	0	1
0	0	12	5	1	0	1
0	0	13	5	1	0	1
0	0	14	5	1	0	1
0	0	15	5	1	0	1
0	0	16	5	1	0	1
0	0	17	5	1	0	1
0	0	18	5	1	0	1
0	0	19	5	1	0	1
0	0	20	5	1	0	1
0	0	21	5	1	0	1
0	0	22	5	1	0	1
0	0	23	5	1	0	1
0	0	0	6	1	0	1
0	0	1	6	1	0	1
0	0	2	6	1	0	1
0	0	3	6	1	0	1
0	0	4	6	1	0	1
0	0	5	6	1	0	1
0	0	6	6	1	0	1
0	0	7	6	1	0	1
0	0	8	6	1	0	1
0	0	9	6	1	0	1
0	0	10	6	1	0	1
0	0	11	6	1	0	1
0	0	12	6	1	0	1
0	0	13	6	1	0	1
0	0	14	6	1	0	1
0	0	15	6	1	0	1
0	0	16	6	1	0	1
0	0	17	6	1	0	1
0	0	18	6	1	0	1
0	0	19	6	1	0	1
0	0	20	6	1	0	1
0	0	21	6	1	0	1
0	0	22	6	1	0	1
0	0	23	6	1	0	1
0	0	0	7	1	0	1
0	0	1	7	1	0	1
0	0	2	7	1	0	1
0	0	3	7	1	0	1
0	0	4	7	1	0	1
0	0	5	7	1	0	1
0	0	6	7	1	0	1
0	0	7	7	1	0	1
0	0	8	7	1	0	1
0	0	9	7	1	0	1
0	0	10	7	1	0	1
0	0	11	7	1	0	1
0	0	12	7	1	0	1
0	0	13	7	1	0	1
0	0	14	7	1	0	1
0	0	15	7	1	0	1
0	0	16	7	1	0	1
0	0	17	7	1	0	1
0	0	18	7	1	0	1
0	0	19	7	1	0	1
0	0	20	7	1	0	1
0	0	21	7	1	0	1
0	0	22	7	1	0	1
0	0	23	7	1	0	1
0	0	0	8	1	0	1
0	0	1	8	1	0	1
0	0	2	8	1	0	1
0	0	3	8	1	0	1
0	0	4	8	1	0	1
0	0	5	8	1	0	1
0	0	6	8	1	0	1
0	0	7	8	1	0	1
0	0	8	8	1	0	1
0	0	9	8	1	0	1
0	0	10	8	1	0	1
0	0	11	8	1	0	1
0	0	12	8	1	0	1
0	0	13	8	1	0	1
0	0	14	8	1	0	1
0	0	15	8	1	0	1
0	0	16	8	1	0	1
0	0	17	8	1	0	1
0	0	18	8	1	0	1
0	0	19	8	1	0	1
0	0	20	8	1	0	1
0	0	21	8	1	0	1
0	0	22	8	1	0	1
0	0	23	8	1	0	1
0	0	0	9	1	0	1
0	0	1	9	1	0	1
0	0	2	9	1	0	1
0	0	3	9	1	0	1
0	0	4	9	1	0	1
0	0	5	9	1	0	1
0	0	6	9	1	0	1
0	0	7	9	1	0	1
0	0	8	9	1	0	1
0	0	9	9	1	0	1
0	0	10	9	1	0	1
0	0	11	9	1	0	1
0	0	12	9	1	0	1
0	0	13	9	1	0	1
0	0	14	9	1	0	1
0	0	15	9	1	0	1
0	0	16	9	1	0	1
0	0	17	9	1	0	1
0	0	18	9	1	0	1
0	0	19	9	1	0	1
0	0	20	9	1	0	1
0	0	21	9	1	0	1
0	0	22	9	1	0	1
0	0	23	9	1	0	1
0	0	0	10	1	0	1
0	0	1	10	1	0	1
0	0	2	10	1	0	1
0	0	3	10	1	0	1
0	0	4	10	1	0	1
0	0	5	10	1	0	1
0	0	6	10	1	0	1
0	0	7	10	1	0	1
0	0	8	10	1	0	1
0	0	9	10	1	0	1
0	0	10	10	1	0	1
0	0	11	10	1	0	1
0	0	12	10	1	0	1
0	0	13	10	1	0	1
0	0	14	10	1	0	1
0	0	15	10	1	0	1
0	0	16	10	1	0	1
0	0	17	10	1	0	1
0	0	18	10	1	0	1
0	0	19	10	1	0	1
0	0	20	10	1	0	1
0	0	21	10	1	0	1
0	0	22	10	1	0	1
0	0	23	10	1	0	1
0	0	0	11	1	0	1
0	0	1	11	1	0	1
0	0	2	11	1	0	1
0	0	3	11	1	0	1
0	0	4	11	1	0	1
0	0	5	11	1	0	1
0	0	6	11	1	0	1
0	0	7	11	1	0	1
0	0	8	11	1	0	1
0	0	9	11	1	0	1
0	0	10	11	1	0	1
0	0	11	11	1	0	1
0	0	12	11	1	0	1
0	0	13	11	1	0	1
0	0	14	11	1	0	1
0	0	15	11	1	0	1
0	0	16	11	1	0	1
0	0	17	11	1	0	1
0	0	18	11	1	0	1
0	0	19	11	1	0	1
0	0	20	11	1	0	1
0	0	21	11	1	0	1
0	0	22	11	1	0	1
0	0	23	11	1	0	1
0	0	0	12	1	0	1
0	0	1	12	1	0	1
0	0	2	12	1	0	1
0	0	3	12	1	0	1
0	0	4	12	1	0	1
0	0	5	12	1	0	1
0	0	6	12	1	0	1
0	0	7	12	1	0	1
0	0	8	12	1	0	1
0	0	9	12	1	0	1
0	0	10	12	1	0	1
0	0	11	12	1	0	1
0	0	12	12	1	0	1
0	0	13	12	1	0	1
0	0	14	12	1	0	1
0	0	15	12	1	0	1
0	0	16	12	1	0	1
0	0	17	12	1	0	1
0	0	18	12	1	0	1
0	0	19	12	1	0	1
0	0	20	12	1	0	1
0	0	21	12	1	0	1
0	0	22	12	1	0	1
0	0	23	12	1	0	1
0	0	0	13	1	0	1
0	0	1	13	1	0	1
0	0	2	13	1	0	1
0	0	3	13	1	0	1
0	0	4	13	1	0	1
0	0	5	13	1	0	1
0	0	6	13	1	0	1
0	0	7	13	1	0	1
0	0	8	13	1	0	1
0	0	9	13	1	0	1
0	0	10	13	1	0	1
0	0	11	13	1	0	1
0	0	12	13	1	0	1
0	0	13	13	1	0	1
0	0	14	13	1	0	1
0	0	15	13	1	0	1
0	0	16	13	1	0	1
0	0	17	13	1	0	1
0	0	18	13	1	0	1
0	0	19	13	1	0	1
0	0	20	13	1	0	1
0	0	21	13	1	0	1
0	0	22	13	1	0	1
0	0	23	13	1	0	1
0	0	0	14	1	0	1
0	0	1	14	1	0	1
0	0	2	14	1	0	1
0	0	3	14	1	0	1
0	0	4	14	1	0	1
0	0	5	14	1	0	1
0	0	6	14	1	0	1
0	0	7	14	1	0	1
0	0	8	14	1	0	1
0	0	9	14	1	0	1
0	0	10	14	1	0	1
0	0	11	14	1	0	1
0	0	12	14	1	0	1
0	0	13	14	1	0	1
0	0	14	14	1	0	1
0	0	15	14	1	0	1
0	0	16	14	1	0	1
0	0	17	14	1	0	1
0	0	18	14	1	0	1
0	0	19	14	1	0	1
0	0	20	14	1	0	1
0	0	21	14	1	0	1
0	0	22	14	1	0	1
0	0	23	14	1	0	1
0	0	0	15	1	0	1
0	0	1	15	1	0	1
0	0	2	15	1	0	1
0	0	3	15	1	0	1
0	0	4	15	1	0	1
0	0	5	15	1	0	1
0	0	6	15	1	0	1
0	0	7	15	1	0	1
0	0	8	15	1	0	1
0	0	9	15	1	0	1
0	0	10	15	1	0	1
0	0	11	15	1	0	1
0	0	12	15	1	0	1
0	0	13	15	1	0	1
0	0	14	15	1	0	1
0	0	15	15	1	0	1
0	0	16	15	1	0	1
0	0	17	15	1	0	1
0	0	18	15	1	0	1
0	0	19	15	1	0	1
0	0	20	15	1	0	1
0	0	21	15	1	0	1
0	0	22	15	1	0	1
0	0	23	15	1	0	1
0	0	0	16	1	0	1
0	0	1	16	1	0	1
0	0	2	16	1	0	1
0	0	3	16	1	0	1
0	0	4	16	1	0	1
0	0	5	16	1	0	1
0	0	6	16	1	0	1
0	0	7	16	1	0	1
0	0	8	16	1	0	1
0	0	9	16	1	0	1
0	0	10	16	1	0	1
0	0	11	16	1	0	1
0	0	12	16	1	0	1
0	0	13	16	1	0	1
0	0	14	16	1	0	1
0	0	15	16	1	0	1
0	0	16	16	1	0	1
0	0	17	16	1	0	1
0	0	18	16	1	0	1
0	0	19	16	1	0	1
0	0	20	16	1	0	1
0	0	21	16	1	0	1
0	0	22	16	1	0	1
0	0	23	16	1	0	1
0	0	0	17	1	0	1
0	0	1	17	1	0	1
0	0	2	17	1	0	1
0	0	3	17	1	0	1
0	0	4	17	1	0	1
0	0	5	17	1	0	1
0	0	6	17	1	0	1
0	0	7	17	1	0	1
0	0	8	17	1	0	1
0	0	9	17	1	0	1
0	0	10	17	1	0	1
0	0	11	17	1	0	1
0	0	12	17	1	0	1
0	0	13	17	1	0	1
0	0	14	17	1	0	1
0	0	15	17	1	0	1
0	0	16	17	1	0	1
0	0	17	17	1	0	1
0	0	18	17	1	0	1
0	0	19	17	1	0	1
0	0	20	17	1	0	1
0	0	21	17	1	0	1
0	0	22	17	1	0	1
0	0	23	17	1	0	1
0	0	0	18	1	0	1
0	0	1	18	1	0	1
0	0	2	18	1	0	1
0	0	3	18	1	0	1
0	0	4	18	1	0	1
0	0	5	18	1	0	1
0	0	6	18	1	0	1
0	0	7	18	1	0	1
0	0	8	18	1	0	1
0	0	9	18	1	0	1
0	0	10	18	1	0	1
0	0	11	18	1	0	1
0	0	12	18	1	0	1
0	0	13	18	1	0	1
0	0	14	18	1	0	1
0	0	15	18	1	0	1
0	0	16	18	1	0	1
0	0	17	18	1	0	1
0	0	18	18	1	0	1
0	0	19	18	1	0	1
0	0	20	18	1	0	1
0	0	21	18	1	0	1
0	0	22	18	1	0	1
0	0	23	18	1	0	1
0	0	0	19	1	0	1
0	0	1	19	1	0	1
0	0	2	19	1	0	1
0	0	3	19	1	0	1
0	0	4	19	1	0	1
0	0	5	19	1	0	1
0	0	6	19	1	0	1
0	0	7	19	1	0	1
0	0	8	19	1	0	1
0	0	9	19	1	0	1
0	0	10	19	1	0	1
0	0	11	19	1	0	1
0	0	12	19	1	0	1
0	0	13	19	1	0	1
0	0	14	19	1	0	1
0	0	15	19	1	0	1
0	0	16	19	1	0	1
0	0	17	19	1	0	1
0	0	18	19	1	0	1
0	0	19	19	1	0	1
0	0	20	19	1	0	1
0	0	21	19	1	0	1
0	0	22	19	1	0	1
0	0	23	19	1	0	1
0	0	0	20	1	0	1
0	0	1	20	1	0	1
0	0	2	20	1	0	1
0	0	3	20	1	0	1
0	0	4	20	1	0	1
0	0	5	20	1	0	1
0	0	6	20	1	0	1
0	0	7	20	1	0	1
0	0	8	20	1	0	1
0	0	9	20	1	0	1
0	0	10	20	1	0	1
0	0	11	20	1	0	1
0	0	12	20	1	0	1
0	0	13	20	1	0	1
0	0	14	20	1	0	1
0	0	15	20	1	0	1
0	0	16	20	1	0	1
0	0	17	20	1	0	1
0	0	18	20	1	0	1
0	0	19	20	1	0	1
0	0	20	20	1	0	1
0	0	21	20	1	0	1
0	0	22	20	1	0	1
0	0	23	20	1	0	1
0	0	0	21	1	0	1
0	0	1	21	1	0	1
0	0	2	21	1	0	1
0	0	3	21	1	0	1
0	0	4	21	1	0	1
0	0	5	21	1	0	1
0	0	6	21	1	0	1
0	0	7	21	1	0	1
0	0	8	21	1	0	1
0	0	9	21	1	0	1
0	0	10	21	1	0	1
0	0	11	21	1	0	1
0	0	12	21	1	0	1
0	0	13	21	1	0	1
0	0	14	21	1	0	1
0	0	15	21	1	0	1
0	0	16	21	1	0	1
0	0	17	21	1	0	1
0	0	18	21	1	0	1
0	0	19	21	1	0	1
0	0	20	21	1	0	1
0	0	21	21	1	0	1
0	0	22	21	1	0	1
0	0	23	21	1	0	1
0	0	0	22	1	0	1
0	0	1	22	1	0	1
0	0	2	22	1	0	1
0	0	3	22	1	0	1
0	0	4	22	1	0	1
0	0	5	22	1	0	1
0	0	6	22	1	0	1
0	0	7	22	1	0	1
0	0	8	22	1	0	1
0	0	9	22	1	0	1
0	0	10	22	1	0	1
0	0	11	22	1	0	1
0	0	12	22	1	0	1
0	0	13	22	1	0	1
0	0	14	22	1	0	1
0	0	15	22	1	0	1
0	0	16	22	1	0	1
0	0	17	22	1	0	1
0	0	18	22	1	0	1
0	0	19	22	1	0	1
0	0	20	22	1	0	1
0	0	21	22	1	0	1
0	0	22	22	1	0	1
0	0	23	22	1	0	1
0	0	0	23	1	0	1
0	0	1	23	1	0	1
0	0	2	23	1	0	1
0	0	3	23	1	0	1
0	0	4	23	1	0	1
0	0	5	23	1	0	1
0	0	6	23	1	0	1
0	0	7	23	1	0	1
0	0	8	23	1	0	1
0	0	9	23	1	0	1
0	0	10	23	1	0	1
0	0	11	23	1	0	1
0	0	12	23	1	0	1
0	0	13	23	1	0	1
0	0	14	23	1	0	1
0	0	15	23	1	0	1
0	0	16	23	1	0	1
0	0	17	23	1	0	1
0	0	18	23	1	0	1
0	0	19	23	1	0	1
0	0	20	23	1	0	1
0	0	21	23	1	0	1
0	0	22	23	1	0	1
0	0	23	23	1	0	1
0	0	0	24	1	0	1
0	0	1	24	1	0	1
0	0	2	24	1	0	1
0	0	3	24	1	0	1
0	0	4	24	1	0	1
0	0	5	24	1	0	1
0	0	6	24	1	0	1
0	0	7	24	1	0	1
0	0	8	24	1	0	1
0	0	9	24	1	0	1
0	0	10	24	1	0	1
0	0	11	24	1	0	1
0	0	12	24	1	0	1
0	0	13	24	1	0	1
0	0	14	24	1	0	1
0	0	15	24	1	0	1
0	0	16	24	1	0	1
0	0	17	24	1	0	1
0	0	18	24	1	0	1
0	0	19	24	1	0	1
0	0	20	24	1	0	1
0	0	21	24	1	0	1
0	0	22	24	1	0	1
0	0	23	24	1	0	1
0	0	0	25	1	0	1
0	0	1	25	1	0	1
0	0	2	25	1	0	1
0	0	3	25	1	0	1
0	0	4	25	1	0	1
0	0	5	25	1	0	1
0	0	6	25	1	0	1
0	0	7	25	1	0	1
0	0	8	25	1	0	1
0	0	9	25	1	0	1
0	0	10	25	1	0	1
0	0	11	25	1	0	1
0	0	12	25	1	0	1
0	0	13	25	1	0	1
0	0	14	25	1	0	1
0	0	15	25	1	0	1
0	0	16	25	1	0	1
0	0	17	25	1	0	1
0	0	18	25	1	0	1
0	0	19	25	1	0	1
0	0	20	25	1	0	1
0	0	21	25	1	0	1
0	0	22	25	1	0	1
0	0	23	25	1	0	1
0	0	0	26	1	0	1
0	0	1	26	1	0	1
0	0	2	26	1	0	1
0	0	3	26	1	0	1
0	0	4	26	1	0	1
0	0	5	26	1	0	1
0	0	6	26	1	0	1
0	0	7	26	1	0	1
0	0	8	26	1	0	1
0	0	9	26	1	0	1
0	0	10	26	1	0	1
0	0	11	26	1	0	1
0	0	12	26	1	0	1
0	0	13	26	1	0	1
0	0	14	26	1	0	1
0	0	15	26	1	0	1
0	0	16	26	1	0	1
0	0	17	26	1	0	1
0	0	18	26	1	0	1
0	0	19	26	1	0	1
0	0	20	26	1	0	1
0	0	21	26	1	0	1
0	0	22	26	1	0	1
0	0	23	26	1	0	1
0	0	0	27	1	0	1
0	0	1	27	1	0	1
0	0	2	27	1	0	1
0	0	3	27	1	0	1
0	0	4	27	1	0	1
0	0	5	27	1	0	1
0	0	6	27	1	0	1
0	0	7	27	1	0	1
0	0	8	27	1	0	1
0	0	9	27	1	0	1
0	0	10	27	1	0	1
0	0	11	27	1	0	1
0	0	12	27	1	0	1
0	0	13	27	1	0	1
0	0	14	27	1	0	1
0	0	15	27	1	0	1
0	0	16	27	1	0	1
0	0	17	27	1	0	1
0	0	18	27	1	0	1
0	0	19	27	1	0	1
0	0	20	27	1	0	1
0	0	21	27	1	0	1
0	0	22	27	1	0	1
0	0	23	27	1	0	1
0	0	0	28	1	0	1
0	0	1	28	1	0	1
0	0	2	28	1	0	1
0	0	3	28	1	0	1
0	0	4	28	1	0	1
0	0	5	28	1	0	1
0	0	6	28	1	0	1
0	0	7	28	1	0	1
0	0	8	28	1	0	1
0	0	9	28	1	0	1
0	0	10	28	1	0	1
0	0	11	28	1	0	1
0	0	12	28	1	0	1
0	0	13	28	1	0	1
0	0	14	28	1	0	1
0	0	15	28	1	0	1
0	0	16	28	1	0	1
0	0	17	28	1	0	1
0	0	18	28	1	0	1
0	0	19	28	1	0	1
0	0	20	28	1	0	1
0	0	21	28	1	0	1
0	0	22	28	1	0	1
0	0	23	28	1	0	1
0	0	0	29	1	0	1
0	0	1	29	1	0	1
0	0	2	29	1	0	1
0	0	3	29	1	0	1
0	0	4	29	1	0	1
0	0	5	29	1	0	1
0	0	6	29	1	0	1
0	0	7	29	1	0	1
0	0	8	29	1	0	1
0	0	9	29	1	0	1
0	0	10	29	1	0	1
0	0	11	29	1	0	1
0	0	12	29	1	0	1
0	0	13	29	1	0	1
0	0	14	29	1	0	1
0	0	15	29	1	0	1
0	0	16	29	1	0	1
0	0	17	29	1	0	1
0	0	18	29	1	0	1
0	0	19	29	1	0	1
0	0	20	29	1	0	1
0	0	21	29	1	0	1
0	0	22	29	1	0	1
0	0	23	29	1	0	1
0	0	0	30	1	0	1
0	0	1	30	1	0	1
0	0	2	30	1	0	1
0	0	3	30	1	0	1
0	0	4	30	1	0	1
0	0	5	30	1	0	1
0	0	6	30	1	0	1
0	0	7	30	1	0	1
0	0	8	30	1	0	1
0	0	9	30	1	0	1
0	0	10	30	1	0	1
0	0	11	30	1	0	1
0	0	12	30	1	0	1
0	0	13	30	1	0	1
0	0	14	30	1	0	1
0	0	15	30	1	0	1
0	0	16	30	1	0	1
0	0	17	30	1	0	1
0	0	18	30	1	0	1
0	0	19	30	1	0	1
0	0	20	30	1	0	1
0	0	21	30	1	0	1
0	0	22	30	1	0	1
0	0	23	30	1	0	1
0	0	0	31	1	0	1
0	0	1	31	1	0	1
0	0	2	31	1	0	1
0	0	3	31	1	0	1
0	0	4	31	1	0	1
0	0	5	31	1	0	1
0	0	6	31	1	0	1
0	0	7	31	1	0	1
0	0	8	31	1	0	1
0	0	9	31	1	0	1
0	0	10	31	1	0	1
0	0	11	31	1	0	1
0	0	12	31	1	0	1
0	0	13	31	1	0	1
0	0	14	31	1	0	1
0	0	15	31	1	0	1
0	0	16	31	1	0	1
0	0	17	31	1	0	1
0	0	18	31	1	0	1
0	0	19	31	1	0	1
0	0	20	31	1	0	1
0	0	21	31	1	0	1
0	0	22	31	1	0	1
0	0	23	31	1	0	1
0	0	0	32	1	0	1
0	0	1	32	1	0	1
0	0	2	32	1	0	1
0	0	3	32	1	0	1
0	0	4	32	1	0	1
0	0	5	32	1	0	1
0	0	6	32	1	0	1
0	0	7	32	1	0	1
0	0	8	32	1	0	1
0	0	9	32	1	0	1
0	0	10	32	1	0	1
0	0	11	32	1	0	1
0	0	12	32	1	0	1
0	0	13	32	1	0	1
0	0	14	32	1	0	1
0	0	15	32	1	0	1
0	0	16	32	1	0	1
0	0	17	32	1	0	1
0	0	18	32	1	0	1
0	0	19	32	1	0	1
0	0	20	32	1	0	1
0	0	21	32	1	0	1
0	0	22	32	1	0	1
0	0	23	32	1	0	1
0	0	0	33	1	0	1
0	0	1	33	1	0	1
0	0	2	33	1	0	1
0	0	3	33	1	0	1
0	0	4	33	1	0	1
0	0	5	33	1	0	1
0	0	6	33	1	0	1
0	0	7	33	1	0	1
0	0	8	33	1	0	1
0	0	9	33	1	0	1
0	0	10	33	1	0	1
0	0	11	33	1	0	1
0	0	12	33	1	0	1
0	0	13	33	1	0	1
0	0	14	33	1	0	1
0	0	15	33	1	0	1
0	0	16	33	1	0	1
0	0	17	33	1	0	1
0	0	18	33	1	0	1
0	0	19	33	1	0	1
0	0	20	33	1	0	1
0	0	21	33	1	0	1
0	0	22	33	1	0	1
0	0	23	33	1	0	1
0	0	0	34	1	0	1
0	0	1	34	1	0	1
0	0	2	34	1	0	1
0	0	3	34	1	0	1
0	0	4	34	1	0	1
0	0	5	34	1	0	1
0	0	6	34	1	0	1
0	0	7	34	1	0	1
0	0	8	34	1	0	1
0	0	9	34	1	0	1
0	0	10	34	1	0	1
0	0	11	34	1	0	1
0	0	12	34	1	0	1
0	0	13	34	1	0	1
0	0	14	34	1	0	1
0	0	15	34	1	0	1
0	0	16	34	1	0	1
0	0	17	34	1	0	1
0	0	18	34	1	0	1
0	0	19	34	1	0	1
0	0	20	34	1	0	1
0	0	21	34	1	0	1
0	0	22	34	1	0	1
0	0	23	34	1	0	1
0	0	0	35	1	0	1
0	0	1	35	1	0	1
0	0	2	35	1	0	1
0	0	3	35	1	0	1
0	0	4	35	1	0	1
0	0	5	35	1	0	1
0	0	6	35	1	0	1
0	0	7	35	1	0	1
0	0	8	35	1	0	1
0	0	9	35	1	0	1
0	0	10	35	1	0	1
0	0	11	35	1	0	1
0	0	12	35	1	0	1
0	0	13	35	1	0	1
0	0	14	35	1	0	1
0	0	15	35	1	0	1
0	0	16	35	1	0	1
0	0	17	35	1	0	1
0	0	18	35	1	0	1
0	0	19	35	1	0	1
0	0	20	35	1	0	1
0	0	21	35	1	0	1
0	0	22	35	1	0	1
0	0	23	35	1	0	1
0	0	0	36	1	0	1
0	0	1	36	1	0	1
0	0	2	36	1	0	1
0	0	3	36	1	0	1
0	0	4	36	1	0	1
0	0	5	36	1	0	1
0	0	6	36	1	0	1
0	0	7	36	1	0	1
0	0	8	36	1	0	1
0	0	9	36	1	0	1
0	0	10	36	1	0	1
0	0	11	36	1	0	1
0	0	12	36	1	0	1
0	0	13	36	1	0	1
0	0	14	36	1	0	1
0	0	15	36	1	0	1
0	0	16	36	1	0	1
0	0	17	36	1	0	1
0	0	18	36	1	0	1
0	0	19	36	1	0	1
0	0	20	36	1	0	1
0	0	21	36	1	0	1
0	0	22	36	1	0	1
0	0	23	36	1	0	1
0	0	0	37	1	0	1
0	0	1	37	1	0	1
0	0	2	37	1	0	1
0	0	3	37	1	0	1
0	0	4	37	1	0	1
0	0	5	37	1	0	1
0	0	6	37	1	0	1
0	0	7	37	1	0	1
0	0	8	37	1	0	1
0	0	9	37	1	0	1
0	0	10	37	1	0	1
0	0	11	37	1	0	1
0	0	12	37	1	0	1
0	0	13	37	1	0	1
0	0	14	37	1	0	1
0	0	15	37	1	0	1
0	0	16	37	1	0	1
0	0	17	37	1	0	1
0	0	18	37	1	0	1
0	0	19	37	1	0	1
0	0	20	37	1	0	1
0	0	21	37	1	0	1
0	0	22	37	1	0	1
0	0	23	37	1	0	1
0	0	0	38	1	0	1
0	0	1	38	1	0	1
0	0	2	38	1	0	1
0	0	3	38	1	0	1
0	0	4	38	1	0	1
0	0	5	38	1	0	1
0	0	6	38	1	0	1
0	0	7	38	1	0	1
0	0	8	38	1	0	1
0	0	9	38	1	0	1
0	0	10	38	1	0	1
0	0	11	38	1	0	1
0	0	12	38	1	0	1
0	0	13	38	1	0	1
0	0	14	38	1	0	1
0	0	15	38	1	0	1
0	0	16	38	1	0	1
0	0	17	38	1	0	1
0	0	18	38	1	0	1
0	0	19	38	1	0	1
0	0	20	38	1	0	1
0	0	21	38	1	0	1
0	0	22	38	1	0	1
0	0	23	38	1	0	1
0	0	0	39	1	0	1
0	0	1	39	1	0	1
0	0	2	39	1	0	1
0	0	3	39	1	0	1
0	0	4	39	1	0	1
0	0	5	39	1	0	1
0	0	6	39	1	0	1
0	0	7	39	1	0	1
0	0	8	39	1	0	1
0	0	9	39	1	0	1
0	0	10	39	1	0	1
0	0	11	39	1	0	1
0	0	12	39	1	0	1
0	0	13	39	1	0	1
0	0	14	39	1	0	1
0	0	15	39	1	0	1
0	0	16	39	1	0	1
0	0	17	39	1	0	1
0	0	18	39	1	0	1
0	0	19	39	1	0	1
0	0	20	39	1	0	1
0	0	21	39	1	0	1
0	0	22	39	1	0	1
0	0	23	39	1	0	1
0	2500	0	0	1	0.225	0.925
0	2500	1	0	1	0.475	0.975
0	2500	2	0	0.95	0.425	0.975
0	2500	3	0	0.875	0.425	0.975
0	2500	4	0	0.925	0.45	1
0	2500	5	0	0.975	0.45	0.975
0	2500	6	0	0.875	0.5	0.975
0	2500	7	0	0.925	0.475	0.975
0	2500	8	0	0.85	0.275	0.975
0	2500	9	0	0.875	0.425	1
0	2500	10	0	0.975	0.45	0.975
0	2500	11	0	0.925	0.45	0.975
0	2500	12	0	0.85	0.25	0.975
0	2500	13	0	0.95	0.475	0.95
0	2500	14	0	0.875	0.5	0.95
0	2500	15	0	0.875	0.475	0.975
0	2500	16	0	0.95	0.45	1
0	2500	17	0	0.875	0.625	1
0	2500	18	0	1	0.35	0.975
0	2500	19	0	0.85	0.45	1
0	2500	20	0	0.925	0.425	1
0	2500	21	0	0.975	0.175	1
0	2500	22	0	1	0.45	1
0	2500	23	0	0.925	0.45	1
0	2500	0	1	0.925	0.275	0.975
0	2500	1	1	0.9	0.425	0.95
0	2500	2	1	0.9	0.275	1
0	2500	3	1	0.925	0.25	1
0	2500	4	1	0.925	0.275	0.975
0	2500	5	1	0.9	0.175	1
0	2500	6	1	0.925	0.3	1
0	2500	7	1	0.975	0.275	0.95
0	2500	8	1	0.9	0.3	0.95
0	2500	9	1	0.975	0.425	0.95
0	2500	10	1	0.925	0.45	1
0	2500	11	1	1	0.225	0.95
0	2500	12	1	1	0.5	0.975
0	2500	13	1	0.9	0.45	0.95
0	2500	14	1	0.975	0.2	0.925
0	2500	15	1	0.85	0.475	1
0	2500	16	1	0.9	0.175	0.95
0	2500	17	1	0.9	0.55	1
0	2500	18	1	0.9	0.3	0.975
0	2500	19	1	0.95	0.325	1
0	2500	20	1	0.95	0.45	1
0	2500	21	1	0.925	0.5	0.975
0	2500	22	1	0.95	0.475	0.975
0	2500	23	1	0.9	0.2	0.975
0	2500	0	2	0.925	0.2	0.975
0	2500	1	2	0.975	0.475	1
0	2500	2	2	0.825	0.5	0.95
0	2500	3	2	0.825	0.275	0.95
0	2500	4	2	0.925	0.5	0.975
0	2500	5	2	0.95	0.275	1
0	2500	6	2	0.975	0.35	1
0	2500	7	2	0.925	0.15	0.95
0	2500	8	2	0.95	0.475	1
0	2500	9	2	0.85	0.5	1
0	2500	10	2	0.975	0.5	0.975
0	2500	11	2	0.975	0.325	1
0	2500	12	2	0.975	0.225	0.975
0	2500	13	2	1	0.475	1
0	2500	14	2	0.9	0.425	0.975
0	2500	15	2	0.925	0.5	0.975
0	2500	16	2	0.925	0.3	0.975
0	2500	17	2	0.95	0.2	0.975
0	2500	18	2	0.925	0.6	1
0	2500	19	2	0.95	0.275	0.975
0	2500	20	2	0.95	0.2	1
0	2500	21	2	0.925	0.475	1
0	2500	22	2	0.9	0.225	0.95
0	2500	23	2	0.85	0.3	1
0	2500	0	3	0.925	0.575	0.975
0	2500	1	3	0.975	0.275	1
0	2500	2	3	0.95	0.65	0.95
0	2500	3	3	0.975	0.2	0.975
0	2500	4	3	0.925	0.175	0.975
0	2500	5	3	1	0.425	0.925
0	2500	6	3	0.9	0.15	1
0	2500	7	3	1	0.15	1
0	2500	8	3	0.925	0.175	0.975
0	2500	9	3	0.925	0.45	1
0	2500	10	3	1	0.3	1
0	2500	11	3	0.95	0.2	0.95
0	2500	12	3	0.95	0.225	1
0	2500	13	3	0.95	0.3	1
0	2500	14	3	0.95	0.425	0.925
0	2500	15	3	0.975	0.475	0.95
0	2500	16	3	0.925	0.25	0.95
0	2500	17	3	0.925	0.525	1
0	2500	18	3	1	0.2	1
0	2500	19	3	0.925	0.475	1
0	2500	20	3	1	0.45	0.95
0	2500	21	3	0.925	0.45	0.95
0	2500	22	3	0.925	0.275	1
0	2500	23	3	0.85	0.25	0.925
0	2500	0	4	0.95	0.475	1
0	2500	1	4	1	0.25	0.975
0	2500	2	4	0.85	0.275	0.925
0	2500	3	4	0.85	0.475	1
0	2500	4	4	0.95	0.2	1
0	2500	5	4	1	0.275	1
0	2500	6	4	0.975	0.3	0.975
0	2500	7	4	0.925	0.275	0.975
0	2500	8	4	1	0.275	1
0	2500	9	4	1	0.3	1
0	2500	10	4	0.9	0.45	1
0	2500	11	4	1	0.475	0.975
0	2500	12	4	0.875	0.475	0.95
0	2500	13	4	0.95	0.625	0.975
0	2500	14	4	0.925	0.3	1
0	2500	15	4	0.925	0.5	1
0	2500	16	4	0.925	0.475	1
0	2500	17	4	0.95	0.5	0.975
0	2500	18	4	0.925	0.2	0.875
0	2500	19	4	0.875	0.5	1
0	2500	20	4	1	0.3	1
0	2500	21	4	1	0.375	1
0	2500	22	4	0.925	0.3	1
0	2500	23	4	0.975	0.175	0.975
0	2500	0	5	0.9	0.2	1
0	2500	1	5	0.925	0.45	0.95
0	2500	2	5	0.9	0.425	0.95
0	2500	3	5	0.9	0.625	0.925
0	2500	4	5	0.9	0.3	0.975
0	2500	5	5	0.9	0.175	1
0	2500	6	5	0.85	0.475	0.975
0	2500	7	5	0.925	0.475	0.95
0	2500	8	5	0.925	0.275	1
0	2500	9	5	0.95	0.45	1
0	2500	10	5	0.85	0.5	1
0	2500	11	5	0.975	0.4	0.975
0	2500	12	5	0.875	0.275	1
0	2500	13	5	0.925	0.225	1
0	2500	14	5	0.925	0.275	0.925
0	2500	15	5	0.85	0.25	0.95
0	2500	16	5	0.95	0.175	0.975
0	2500	17	5	0.925	0.325	0.95
0	2500	18	5	0.925	0.225	0.95
0	2500	19	5	0.925	0.425	1
0	2500	20	5	0.9	0.4	1
0	2500	21	5	0.925	0.225	1
0	2500	22	5	0.95	0.475	1
0	2500	23	5	0.85	0.275	0.975
0	2500	0	6	0.975	0.475	0.95
0	2500	1	6	0.925	0.475	0.975
0	2500	2	6	0.85	0.25	1
0	2500	3	6	0.975	0.25	0.975
0	2500	4	6	0.925	0.425	0.975
0	2500	5	6	1	0.5	0.975
0	2500	6	6	0.925	0.475	0.975
0	2500	7	6	0.975	0.15	1
0	2500	8	6	0.95	0.2	1
0	2500	9	6	0.875	0.575	0.975
0	2500	10	6	0.925	0.25	1
0	2500	11	6	0.9	0.3	0.975
0	2500	12	6	1	0.475	1
0	2500	13	6	0.95	0.625	1
0	2500	14	6	0.925	0.2	0.975
0	2500	15	6	0.9	0.175	0.975
0	2500	16	6	0.85	0.175	0.975
0	2500	17	6	0.85	0.3	0.95
0	2500	18	6	0.975	0.475	1
0	2500	19	6	0.975	0.475	0.95
0	2500	20	6	0.925	0.425	1
0	2500	21	6	0.875	0.3	1
0	2500	22	6	0.875	0.175	0.975
0	2500	23	6	0.9	0.25	1
0	2500	0	7	0.925	0.275	0.975
0	2500	1	7	1	0.35	0.95
0	2500	2	7	0.975	0.275	0.975
0	2500	3	7	1	0.425	1
0	2500	4	7	0.925	0.45	1
0	2500	5	7	0.925	0.425	1
0	2500	6	7	1	0.25	1
0	2500	7	7	0.9	0.325	1
0	2500	8	7	0.85	0.525	0.975
0	2500	9	7	0.975	0.425	1
0	2500	10	7	0.975	0.175	0.95
0	2500	11	7	0.825	0.15	0.975
0	2500	12	7	0.85	0.3	0.975
0	2500	13	7	0.975	0.475	0.975
0	2500	14	7	0.975	0.475	1
0	2500	15	7	0.825	0.475	1
0	2500	16	7	1	0.525	1
0	2500	17	7	1	0.45	1
0	2500	18	7	0.975	0.425	0.95
0	2500	19	7	0.975	0.325	0.925
0	2500	20	7	0.925	0.225	1
0	2500	21	7	0.975	0.175	1
0	2500	22	7	0.975	0.475	1
0	2500	23	7	0.925	0.425	0.95
0	2500	0	8	0.9	0.45	0.95
0	2500	1	8	0.95	0.275	0.975
0	2500	2	8	0.95	0.4	0.95
0	2500	3	8	0.975	0.45	0.95
0	2500	4	8	0.925	0.525	0.975
0	2500	5	8	1	0.55	0.925
0	2500	6	8	0.95	0.275	0.975
0	2500	7	8	0.9	0.65	0.975
0	2500	8	8	1	0.275	0.975
0	2500	9	8	0.975	0.475	0.975
0	2500	10	8	0.975	0.45	0.975
0	2500	11	8	0.975	0.15	0.975
0	2500	12	8	0.975	0.45	1
0	2500	13	8	0.9	0.25	1
0	2500	14	8	0.975	0.2	0.975
0	2500	15	8	0.925	0.475	0.95
0	2500	16	8	0.95	0.425	1
0	2500	17	8	0.95	0.275	1
0	2500	18	8	0.9	0.325	0.95
0	2500	19	8	1	0.25	0.925
0	2500	20	8	0.95	0.275	1
0	2500	21	8	1	0.275	1
0	2500	22	8	0.85	0.475	0.95
0	2500	23	8	0.9	0.225	0.925
0	2500	0	9	0.925	0.225	0.95
0	2500	1	9	0.95	0.45	1
0	2500	2	9	0.925	0.425	0.9
0	2500	3	9	0.9	0.3	0.975
0	2500	4	9	0.975	0.45	1
0	2500	5	9	0.975	0.4	1
0	2500	6	9	0.9	0.3	0.975
0	2500	7	9	1	0.475	1
0	2500	8	9	1	0.45	1
0	2500	9	9	0.85	0.15	1
0	2500	10	9	0.925	0.6	1
0	2500	11	9	0.9	0.325	1
0	2500	12	9	0.825	0.325	0.975
0	2500	13	9	0.925	0.4	1
0	2500	14	9	0.9	0.275	0.925
0	2500	15	9	0.925	0.45	0.95
0	2500	16	9	1	0.425	0.95
0	2500	17	9	0.925	0.45	1
0	2500	18	9	1	0.45	1
0	2500	19	9	0.85	0.3	1
0	2500	20	9	0.925	0.45	0.975
0	2500	21	9	0.95	0.45	0.975
0	2500	22	9	1	0.475	0.95
0	2500	23	9	0.925	0.55	0.95
0	2500	0	10	0.925	0.25	0.95
0	2500	1	10	0.9	0.6	0.95
0	2500	2	10	0.9	0.5	0.95
0	2500	3	10	0.925	0.4	0.95
0	2500	4	10	0.95	0.2	1
0	2500	5	10	0.975	0.45	0.975
0	2500	6	10	0.925	0.325	1
0	2500	7	10	0.95	0.45	1
0	2500	8	10	0.825	0.225	0.975
0	2500	9	10	1	0.275	1
0	2500	10	10	0.975	0.175	1
0	2500	11	10	0.85	0.45	0.95
0	2500	12	10	0.9	0.375	0.975
0	2500	13	10	0.85	0.575	0.95
0	2500	14	10	0.95	0.475	0.925
0	2500	15	10	0.925	0.225	1
0	2500	16	10	0.925	0.425	0.975
0	2500	17	10	0.9	0.45	1
0	2500	18	10	0.95	0.15	1
0	2500	19	10	0.95	0.425	1
0	2500	20	10	0.9	0.5	1
0	2500	21	10	0.925	0.45	1
0	2500	22	10	1	0.45	1
0	2500	23	10	0.95	0.3	0.95
0	2500	0	11	0.925	0.475	0.975
0	2500	1	11	0.9	0.3	0.975
0	2500	2	11	0.825	0.45	0.95
0	2500	3	11	0.85	0.3	0.975
0	2500	4	11	0.925	0.175	0.95
0	2500	5	11	0.875	0.45	0.925
0	2500	6	11	0.975	0.3	1
0	2500	7	11	0.975	0.45	1
0	2500	8	11	0.925	0.25	0.975
0	2500	9	11	0.975	0.575	0.975
0	2500	10	11	0.975	0.525	0.95
0	2500	11	11	0.925	0.3	0.975
0	2500	12	11	0.85	0.2	1
0	2500	13	11	0.925	0.275	0.975
0	2500	14	11	0.975	0.3	0.925
0	2500	15	11	0.925	0.3	0.95
0	2500	16	11	0.9	0.45	0.95
0	2500	17	11	0.975	0.275	0.9
0	2500	18	11	0.9	0.425	1
0	2500	19	11	0.9	0.275	1
0	2500	20	11	0.9	0.45	0.9
0	2500	21	11	1	0.15	0.925
0	2500	22	11	0.875	0.45	0.975
0	2500	23	11	0.85	0.425	1
0	2500	0	12	1	0.3	1
0	2500	1	12	0.95	0.5	1
0	2500	2	12	0.925	0.425	1
0	2500	3	12	0.925	0.3	0.9
0	2500	4	12	0.9	0.175	1
0	2500	5	12	0.925	0.475	0.975
0	2500	6	12	0.975	0.55	1
0	2500	7	12	1	0.2	0.975
0	2500	8	12	0.95	0.15	0.975
0	2500	9	12	0.925	0.3	0.95
0	2500	10	12	0.925	0.5	1
0	2500	11	12	0.95	0.325	0.975
0	2500	12	12	0.85	0.275	0.925
0	2500	13	12	0.95	0.425	0.975
0	2500	14	12	0.85	0.55	0.95
0	2500	15	12	1	0.475	0.925
0	2500	16	12	0.875	0.475	0.95
0	2500	17	12	0.925	0.275	1
0	2500	18	12	0.975	0.475	0.975
0	2500	19	12	0.975	0.325	1
0	2500	20	12	0.95	0.475	1
0	2500	21	12	0.975	0.325	0.95
0	2500	22	12	0.9	0.5	1
0	2500	23	12	1	0.475	0.95
0	2500	0	13	0.9	0.225	1
0	2500	1	13	0.975	0.5	1
0	2500	2	13	0.925	0.45	1
0	2500	3	13	0.85	0.65	1
0	2500	4	13	0.95	0.175	0.9
0	2500	5	13	0.9	0.275	0.95
0	2500	6	13	1	0.625	0.925
0	2500	7	13	1	0.3	0.975
0	2500	8	13	0.9	0.15	0.975
0	2500	9	13	0.925	0.175	0.975
0	2500	10	13	0.925	0.275	1
0	2500	11	13	0.925	0.3	0.925
0	2500	12	13	0.975	0.45	0.975
0	2500	13	13	1	0.5	1
0	2500	14	13	0.975	0.475	1
0	2500	15	13	0.9	0.45	1
0	2500	16	13	0.9	0.625	0.975
0	2500	17	13	1	0.2	1
0	2500	18	13	0.95	0.425	0.975
0	2500	19	13	1	0.15	1
0	2500	20	13	0.925	0.5	0.975
0	2500	21	13	0.925	0.275	1
0	2500	22	13	0.925	0.275	0.925
0	2500	23	13	0.925	0.275	0.95
0	2500	0	14	0.975	0.45	0.95
0	2500	1	14	1	0.15	1
0	2500	2	14	0.9	0.475	1
0	2500	3	14	0.9	0.15	0.925
0	2500	4	14	0.925	0.25	0.95
0	2500	5	14	0.925	0.175	0.975
0	2500	6	14	0.95	0.425	1
0	2500	7	14	0.9	0.225	0.975
0	2500	8	14	1	0.325	1
0	2500	9	14	0.925	0.425	1
0	2500	10	14	0.875	0.175	0.975
0	2500	11	14	0.9	0.425	0.95
0	2500	12	14	0.9	0.475	0.925
0	2500	13	14	0.925	0.25	0.975
0	2500	14	14	1	0.475	1
0	2500	15	14	0.9	0.275	0.975
0	2500	16	14	0.975	0.25	0.95
0	2500	17	14	0.925	0.425	1
0	2500	18	14	0.85	0.525	1
0	2500	19	14	1	0.275	0.975
0	2500	20	14	0.9	0.55	0.95
0	2500	21	14	1	0.35	1
0	2500	22	14	0.925	0.425	0.925
0	2500	23	14	0.925	0.575	1
0	2500	0	15	0.975	0.475	1
0	2500	1	15	0.9	0.45	1
0	2500	2	15	0.925	0.15	0.975
0	2500	3	15	0.975	0.225	0.95
0	2500	4	15	1	0.45	0.95
0	2500	5	15	1	0.3	1
0	2500	6	15	0.9	0.5	0.975
0	2500	7	15	0.9	0.45	1
0	2500	8	15	0.9	0.475	0.95
0	2500	9	15	0.95	0.275	1
0	2500	10	15	0.95	0.55	1
0	2500	11	15	0.95	0.5	0.9
0	2500	12	15	0.95	0.25	0.95
0	2500	13	15	0.925	0.425	0.95
0	2500	14	15	0.975	0.175	0.95
0	2500	15	15	0.975	0.475	0.925
0	2500	16	15	0.85	0.275	0.9
0	2500	17	15	0.925	0.175	0.975
0	2500	18	15	0.9	0.25	1
0	2500	19	15	0.9	0.15	0.95
0	2500	20	15	0.85	0.475	1
0	2500	21	15	1	0.275	1
0	2500	22	15	0.975	0.475	1
0	2500	23	15	0.9	0.525	1
0	2500	0	16	1	0.325	0.975
0	2500	1	16	0.975	0.4	0.95
0	2500	2	16	0.925	0.275	1
0	2500	3	16	0.9	0.275	1
0	2500	4	16	0.975	0.3	0.975
0	2500	5	16	0.975	0.3	1
0	2500	6	16	0.975	0.2	1
0	2500	7	16	0.9	0.2	1
0	2500	8	16	0.9	0.2	1
0	2500	9	16	1	0.325	1
0	2500	10	16	1	0.25	1
0	2500	11	16	0.875	0.275	0.95
0	2500	12	16	0.925	0.175	1
0	2500	13	16	0.975	0.3	0.95
0	2500	14	16	0.9	0.2	0.975
0	2500	15	16	0.9	0.45	0.95
0	2500	16	16	0.9	0.425	0.95
0	2500	17	16	0.85	0.425	1
0	2500	18	16	0.975	0.275	1
0	2500	19	16	0.925	0.4	0.95
0	2500	20	16	0.9	0.45	1
0	2500	21	16	0.95	0.45	1
0	2500	22	16	0.925	0.225	1
0	2500	23	16	0.9	0.325	0.975
0	2500	0	17	0.9	0.2	0.95
0	2500	1	17	0.975	0.5	0.925
0	2500	2	17	0.95	0.475	0.925
0	2500	3	17	0.875	0.425	1
0	2500	4	17	0.825	0.45	1
0	2500	5	17	0.9	0.25	0.925
0	2500	6	17	0.925	0.35	0.925
0	2500	7	17	0.9	0.15	1
0	2500	8	17	0.9	0.65	0.975
0	2500	9	17	0.9	0.4	1
0	2500	10	17	1	0.15	0.95
0	2500	11	17	0.85	0.3	1
0	2500	12	17	1	0.2	1
0	2500	13	17	0.95	0.25	1
0	2500	14	17	0.975	0.225	1
0	2500	15	17	0.925	0.2	1
0	2500	16	17	0.925	0.3	1
0	2500	17	17	0.95	0.425	1
0	2500	18	17	0.95	0.45	1
0	2500	19	17	0.875	0.45	1
0	2500	20	17	0.9	0.55	0.975
0	2500	21	17	0.875	0.275	0.95
0	2500	22	17	0.95	0.425	0.975
0	2500	23	17	0.95	0.45	1
0	2500	0	18	0.9	0.175	1
0	2500	1	18	0.925	0.475	1
0	2500	2	18	1	0.45	0.975
0	2500	3	18	0.85	0.425	0.975
0	2500	4	18	0.9	0.45	0.925
0	2500	5	18	0.925	0.45	0.95
0	2500	6	18	0.925	0.25	0.975
0	2500	7	18	0.875	0.3	0.975
0	2500	8	18	0.95	0.5	1
0	2500	9	18	0.85	0.2	1
0	2500	10	18	1	0.45	0.975
0	2500	11	18	0.95	0.275	1
0	2500	12	18	0.95	0.45	0.975
0	2500	13	18	1	0.4	1
0	2500	14	18	0.925	0.3	0.95
0	2500	15	18	0.975	0.5	0.95
0	2500	16	18	0.925	0.35	1
0	2500	17	18	0.925	0.45	0.975
0	2500	18	18	0.925	0.45	1
0	2500	19	18	0.925	0.475	1
0	2500	20	18	0.975	0.275	1
0	2500	21	18	0.925	0.3	0.975
0	2500	22	18	1	0.4	1
0	2500	23	18	0.975	0.475	0.975
0	2500	0	19	0.95	0.625	1
0	2500	1	19	0.925	0.2	0.95
0	2500	2	19	0.975	0.25	0.975
0	2500	3	19	0.9	0.2	1
0	2500	4	19	0.975	0.65	0.95
0	2500	5	19	1	0.275	0.975
0	2500	6	19	1	0.3	0.925
0	2500	7	19	0.975	0.175	0.975
0	2500	8	19	0.9	0.475	0.975
0	2500	9	19	0.9	0.3	1
0	2500	10	19	0.9	0.325	1
0	2500	11	19	0.925	0.6	0.925
0	2500	12	19	0.95	0.45	0.925
0	2500	13	19	0.9	0.15	1
0	2500	14	19	0.925	0.475	1
0	2500	15	19	1	0.275	0.95
0	2500	16	19	0.925	0.425	0.975
0	2500	17	19	1	0.425	0.95
0	2500	18	19	0.875	0.225	1
0	2500	19	19	0.95	0.45	0.975
0	2500	20	19	0.925	0.3	0.975
0	2500	21	19	0.9	0.475	1
0	2500	22	19	0.975	0.425	0.95
0	2500	23	19	1	0.3	1
0	2500	0	20	0.85	0.175	1
0	2500	1	20	0.925	0.425	0.975
0	2500	2	20	0.85	0.275	0.975
0	2500	3	20	1	0.2	1
0	2500	4	20	0.925	0.6	1
0	2500	5	20	0.975	0.5	1
0	2500	6	20	0.825	0.175	1
0	2500	7	20	1	0.5	0.95
0	2500	8	20	0.9	0.45	0.95
0	2500	9	20	0.975	0.55	0.975
0	2500	10	20	0.9	0.2	0.925
0	2500	11	20	1	0.55	0.975
0	2500	12	20	1	0.45	1
0	2500	13	20	0.925	0.2	1
0	2500	14	20	0.95	0.225	1
0	2500	15	20	0.95	0.45	0.95
0	2500	16	20	0.925	0.325	0.95
0	2500	17	20	1	0.275	1
0	2500	18	20	0.925	0.35	0.95
0	2500	19	20	0.9	0.45	1
0	2500	20	20	0.85	0.3	1
0	2500	21	20	0.9	0.4	1
0	2500	22	20	0.875	0.3	1
0	2500	23	20	0.85	0.175	0.925
0	2500	0	21	1	0.55	0.975
0	2500	1	21	0.9	0.15	0.975
0	2500	2	21	0.975	0.225	0.95
0	2500	3	21	0.925	0.275	0.95
0	2500	4	21	0.9	0.4	1
0	2500	5	21	0.925	0.45	0.95
0	2500	6	21	0.85	0.175	1
0	2500	7	21	0.8	0.25	1
0	2500	8	21	1	0.25	0.975
0	2500	9	21	0.975	0.625	0.95
0	2500	10	21	0.925	0.65	0.925
0	2500	11	21	0.9	0.175	1
0	2500	12	21	0.925	0.2	1
0	2500	13	21	0.9	0.45	0.925
0	2500	14	21	0.925	0.15	0.95
0	2500	15	21	0.925	0.175	0.925
0	2500	16	21	1	0.275	1
0	2500	17	21	0.9	0.3	1
0	2500	18	21	0.9	0.5	0.95
0	2500	19	21	0.95	0.525	0.95
0	2500	20	21	0.925	0.5	0.95
0	2500	21	21	0.925	0.5	0.975
0	2500	22	21	0.925	0.15	1
0	2500	23	21	0.975	0.175	0.975
0	2500	0	22	0.975	0.425	0.975
0	2500	1	22	0.9	0.25	0.95
0	2500	2	22	0.9	0.425	1
0	2500	3	22	0.825	0.425	0.95
0	2500	4	22	0.95	0.275	0.95
0	2500	5	22	0.95	0.275	0.95
0	2500	6	22	0.925	0.175	0.925
0	2500	7	22	0.9	0.275	0.95
0	2500	8	22	0.85	0.45	1
0	2500	9	22	0.85	0.425	1
0	2500	10	22	0.925	0.3	0.95
0	2500	11	22	0.925	0.275	0.975
0	2500	12	22	0.975	0.275	1
0	2500	13	22	0.975	0.2	1
0	2500	14	22	0.9	0.275	1
0	2500	15	22	0.925	0.275	0.975
0	2500	16	22	0.975	0.15	0.975
0	2500	17	22	0.925	0.175	0.95
0	2500	18	22	1	0.25	1
0	2500	19	22	1	0.575	1
0	2500	20	22	0.95	0.5	1
0	2500	21	22	0.9	0.425	1
0	2500	22	22	0.9	0.175	0.975
0	2500	23	22	0.85	0.3	0.925
0	2500	0	23	0.975	0.475	1
0	2500	1	23	0.95	0.225	0.975
0	2500	2	23	1	0.175	1
0	2500	3	23	0.9	0.475	1
0	2500	4	23	0.95	0.275	1
0	2500	5	23	0.9	0.3	0.975
0	2500	6	23	0.925	0.45	1
0	2500	7	23	0.9	0.425	0.95
0	2500	8	23	0.975	0.2	0.975
0	2500	9	23	0.85	0.225	1
0	2500	10	23	0.95	0.475	1
0	2500	11	23	0.95	0.475	1
0	2500	12	23	1	0.425	1
0	2500	13	23	0.9	0.325	1
0	2500	14	23	0.95	0.275	0.975
0	2500	15	23	0.9	0.2	0.975
0	2500	16	23	0.9	0.275	0.925
0	2500	17	23	0.925	0.425	1
0	2500	18	23	0.975	0.2	1
0	2500	19	23	0.925	0.325	0.95
0	2500	20	23	0.9	0.425	0.975
0	2500	21	23	0.85	0.45	0.95
0	2500	22	23	0.975	0.5	0.95
0	2500	23	23	0.95	0.3	0.975
0	2500	0	24	1	0.5	0.95
0	2500	1	24	0.925	0.45	1
0	2500	2	24	0.85	0.5	1
0	2500	3	24	0.825	0.45	0.95
0	2500	4	24	0.9	0.45	0.975
0	2500	5	24	0.95	0.425	1
0	2500	6	24	0.95	0.5	0.975
0	2500	7	24	0.975	0.275	0.925
0	2500	8	24	0.925	0.45	0.95
0	2500	9	24	1	0.475	1
0	2500	10	24	0.85	0.45	0.975
0	2500	11	24	0.925	0.275	0.925
0	2500	12	24	0.85	0.425	0.925
0	2500	13	24	0.9	0.2	1
0	2500	14	24	0.825	0.425	0.925
0	2500	15	24	0.9	0.25	0.95
0	2500	16	24	0.9	0.25	0.975
0	2500	17	24	0.925	0.2	1
0	2500	18	24	0.85	0.5	0.95
0	2500	19	24	0.875	0.425	0.975
0	2500	20	24	0.9	0.425	1
0	2500	21	24	0.975	0.55	1
0	2500	22	24	0.95	0.475	1
0	2500	23	24	1	0.425	1
0	2500	0	25	0.975	0.45	1
0	2500	1	25	0.85	0.425	0.975
0	2500	2	25	0.9	0.425	1
0	2500	3	25	0.975	0.45	1
0	2500	4	25	0.9	0.45	1
0	2500	5	25	0.9	0.45	0.925
0	2500	6	25	0.95	0.3	0.975
0	2500	7	25	0.925	0.425	1
0	2500	8	25	0.975	0.475	1
0	2500	9	25	0.9	0.425	0.975
0	2500	10	25	0.9	0.425	1
0	2500	11	25	1	0.45	0.95
0	2500	12	25	0.975	0.25	0.95
0	2500	13	25	0.925	0.5	1
0	2500	14	25	0.9	0.625	1
0	2500	15	25	0.975	0.275	1
0	2500	16	25	0.9	0.5	0.95
0	2500	17	25	0.95	0.475	1
0	2500	18	25	0.925	0.425	0.975
0	2500	19	25	0.9	0.45	1
0	2500	20	25	0.975	0.475	0.925
0	2500	21	25	0.85	0.225	0.975
0	2500	22	25	0.925	0.425	0.95
0	2500	23	25	0.925	0.3	0.95
0	2500	0	26	0.925	0.425	0.975
0	2500	1	26	0.95	0.3	1
0	2500	2	26	1	0.4	1
0	2500	3	26	1	0.5	1
0	2500	4	26	0.95	0.6	0.975
0	2500	5	26	0.925	0.625	0.95
0	2500	6	26	1	0.3	0.925
0	2500	7	26	1	0.65	1
0	2500	8	26	0.925	0.45	0.95
0	2500	9	26	0.95	0.25	0.95
0	2500	10	26	0.925	0.425	0.95
0	2500	11	26	0.925	0.275	1
0	2500	12	26	0.925	0.425	0.975
0	2500	13	26	0.925	0.45	0.95
0	2500	14	26	0.875	0.15	1
0	2500	15	26	0.975	0.2	1
0	2500	16	26	0.9	0.425	1
0	2500	17	26	1	0.3	0.975
0	2500	18	26	0.925	0.2	0.925
0	2500	19	26	0.85	0.25	0.925
0	2500	20	26	1	0.575	0.95
0	2500	21	26	0.975	0.175	0.975
0	2500	22	26	0.925	0.475	1
0	2500	23	26	0.925	0.45	0.975
0	2500	0	27	0.85	0.25	0.95
0	2500	1	27	1	0.3	0.95
0	2500	2	27	0.925	0.475	0.95
0	2500	3	27	0.825	0.25	0.975
0	2500	4	27	0.95	0.2	0.975
0	2500	5	27	0.975	0.4	1
0	2500	6	27	0.95	0.45	1
0	2500	7	27	0.925	0.15	1
0	2500	8	27	0.85	0.4	0.975
0	2500	9	27	0.9	0.2	0.975
0	2500	10	27	0.975	0.25	1
0	2500	11	27	0.975	0.15	0.975
0	2500	12	27	0.925	0.325	1
0	2500	13	27	0.925	0.275	1
0	2500	14	27	1	0.5	1
0	2500	15	27	0.925	0.175	0.95
0	2500	16	27	0.9	0.45	1
0	2500	17	27	0.925	0.425	1
0	2500	18	27	0.975	0.425	1
0	2500	19	27	0.925	0.275	0.925
0	2500	20	27	0.9	0.225	1
0	2500	21	27	0.925	0.45	1
0	2500	22	27	0.9	0.3	1
0	2500	23	27	0.975	0.175	1
0	2500	0	28	0.85	0.45	1
0	2500	1	28	0.95	0.325	0.95
0	2500	2	28	0.925	0.175	1
0	2500	3	28	0.975	0.225	1
0	2500	4	28	0.925	0.2	1
0	2500	5	28	0.9	0.45	0.975
0	2500	6	28	0.925	0.425	1
0	2500	7	28	0.925	0.3	0.975
0	2500	8	28	0.9	0.625	1
0	2500	9	28	0.95	0.4	0.975
0	2500	10	28	0.95	0.475	0.975
0	2500	11	28	0.95	0.225	0.975
0	2500	12	28	0.925	0.2	1
0	2500	13	28	0.875	0.625	0.975
0	2500	14	28	0.925	0.2	0.975
0	2500	15	28	0.95	0.175	1
0	2500	16	28	0.9	0.475	1
0	2500	17	28	0.925	0.275	0.95
0	2500	18	28	0.9	0.5	0.95
0	2500	19	28	0.975	0.3	0.975
0	2500	20	28	0.875	0.45	1
0	2500	21	28	1	0.5	0.975
0	2500	22	28	0.95	0.5	1
0	2500	23	28	0.95	0.45	0.925
0	2500	0	29	0.9	0.475	1
0	2500	1	29	0.85	0.425	0.95
0	2500	2	29	0.975	0.475	1
0	2500	3	29	0.85	0.45	1
0	2500	4	29	0.975	0.3	0.95
0	2500	5	29	0.925	0.475	0.975
0	2500	6	29	0.925	0.5	0.925
0	2500	7	29	0.925	0.5	1
0	2500	8	29	0.95	0.45	0.975
0	2500	9	29	0.925	0.5	0.975
0	2500	10	29	0.875	0.35	0.975
0	2500	11	29	0.9	0.425	1
0	2500	12	29	0.95	0.45	0.95
0	2500	13	29	0.9	0.45	1
0	2500	14	29	0.95	0.225	0.95
0	2500	15	29	0.95	0.175	1
0	2500	16	29	0.925	0.325	1
0	2500	17	29	0.9	0.65	0.975
0	2500	18	29	0.875	0.275	0.975
0	2500	19	29	0.85	0.25	0.95
0	2500	20	29	0.925	0.3	1
0	2500	21	29	0.925	0.45	1
0	2500	22	29	0.95	0.25	1
0	2500	23	29	0.95	0.425	0.975
0	2500	0	30	0.85	0.65	1
0	2500	1	30	0.85	0.475	0.95
0	2500	2	30	1	0.5	0.975
0	2500	3	30	0.925	0.45	0.975
0	2500	4	30	0.925	0.5	1
0	2500	5	30	0.925	0.5	0.95
0	2500	6	30	0.925	0.5	0.925
0	2500	7	30	0.975	0.275	0.975
0	2500	8	30	0.975	0.475	0.975
0	2500	9	30	0.925	0.45	1
0	2500	10	30	0.9	0.475	0.975
0	2500	11	30	0.925	0.175	0.975
0	2500	12	30	0.95	0.45	1
0	2500	13	30	0.975	0.475	0.925
0	2500	14	30	0.925	0.425	1
0	2500	15	30	0.925	0.475	1
0	2500	16	30	0.975	0.5	0.925
0	2500	17	30	0.95	0.225	0.925
0	2500	18	30	0.925	0.425	1
0	2500	19	30	0.95	0.275	0.95
0	2500	20	30	0.925	0.5	0.925
0	2500	21	30	1	0.475	0.975
0	2500	22	30	0.925	0.625	1
0	2500	23	30	0.9	0.475	0.975
0	2500	0	31	0.925	0.275	1
0	2500	1	31	0.925	0.275	0.95
0	2500	2	31	0.95	0.475	0.95
0	2500	3	31	1	0.275	1
0	2500	4	31	0.925	0.225	0.95
0	2500	5	31	0.95	0.45	1
0	2500	6	31	0.825	0.2	0.975
0	2500	7	31	0.925	0.325	1
0	2500	8	31	0.925	0.45	0.975
0	2500	9	31	0.975	0.3	0.95
0	2500	10	31	0.925	0.3	1
0	2500	11	31	0.975	0.475	1
0	2500	12	31	0.85	0.225	0.95
0	2500	13	31	0.875	0.175	0.925
0	2500	14	31	0.95	0.45	0.925
0	2500	15	31	0.925	0.475	1
0	2500	16	31	0.9	0.425	1
0	2500	17	31	0.95	0.5	0.95
0	2500	18	31	0.95	0.675	0.975
0	2500	19	31	0.9	0.475	0.95
0	2500	20	31	0.95	0.475	1
0	2500	21	31	0.925	0.275	1
0	2500	22	31	0.925	0.35	0.95
0	2500	23	31	0.9	0.3	1
0	2500	0	32	0.925	0.425	1
0	2500	1	32	0.925	0.325	0.95
0	2500	2	32	0.875	0.2	1
0	2500	3	32	0.925	0.2	0.975
0	2500	4	32	0.975	0.175	1
0	2500	5	32	0.925	0.625	0.975
0	2500	6	32	0.925	0.475	0.95
0	2500	7	32	0.9	0.175	0.975
0	2500	8	32	0.85	0.475	0.975
0	2500	9	32	0.925	0.225	1
0	2500	10	32	0.95	0.475	0.975
0	2500	11	32	0.975	0.25	0.95
0	2500	12	32	0.95	0.2	0.925
0	2500	13	32	0.95	0.425	1
0	2500	14	32	0.925	0.45	1
0	2500	15	32	0.825	0.25	0.975
0	2500	16	32	1	0.2	0.975
0	2500	17	32	0.85	0.425	0.95
0	2500	18	32	0.9	0.3	0.95
0	2500	19	32	0.85	0.25	1
0	2500	20	32	0.925	0.45	0.975
0	2500	21	32	0.85	0.275	1
0	2500	22	32	0.95	0.5	1
0	2500	23	32	0.95	0.425	1
0	2500	0	33	0.975	0.45	1
0	2500	1	33	0.9	0.475	0.975
0	2500	2	33	0.975	0.275	1
0	2500	3	33	0.85	0.425	0.975
0	2500	4	33	0.875	0.45	1
0	2500	5	33	0.975	0.45	0.95
0	2500	6	33	0.85	0.325	0.95
0	2500	7	33	0.925	0.25	0.975
0	2500	8	33	0.925	0.325	0.95
0	2500	9	33	0.925	0.45	0.975
0	2500	10	33	0.925	0.2	0.975
0	2500	11	33	1	0.275	0.975
0	2500	12	33	0.975	0.575	0.95
0	2500	13	33	0.9	0.425	0.95
0	2500	14	33	0.975	0.6	0.975
0	2500	15	33	1	0.45	0.95
0	2500	16	33	0.925	0.25	0.975
0	2500	17	33	0.95	0.5	0.975
0	2500	18	33	0.85	0.6	1
0	2500	19	33	0.925	0.175	1
0	2500	20	33	0.975	0.55	1
0	2500	21	33	0.95	0.275	1
0	2500	22	33	0.925	0.25	1
0	2500	23	33	0.925	0.275	0.975
0	2500	0	34	1	0.425	0.95
0	2500	1	34	0.95	0.225	1
0	2500	2	34	0.9	0.175	0.975
0	2500	3	34	0.925	0.175	0.95
0	2500	4	34	1	0.475	1
0	2500	5	34	0.925	0.225	0.95
0	2500	6	34	0.975	0.45	0.95
0	2500	7	34	0.925	0.225	0.975
0	2500	8	34	0.9	0.25	1
0	2500	9	34	1	0.175	1
0	2500	10	34	0.9	0.175	0.925
0	2500	11	34	0.925	0.15	1
0	2500	12	34	0.925	0.225	0.95
0	2500	13	34	0.975	0.275	0.975
0	2500	14	34	0.975	0.625	0.975
0	2500	15	34	0.975	0.5	0.95
0	2500	16	34	0.85	0.325	0.975
0	2500	17	34	0.925	0.55	1
0	2500	18	34	1	0.45	0.95
0	2500	19	34	0.975	0.325	0.95
0	2500	20	34	0.95	0.275	1
0	2500	21	34	0.925	0.25	0.975
0	2500	22	34	1	0.275	1
0	2500	23	34	0.9	0.425	0.975
0	2500	0	35	1	0.3	0.925
0	2500	1	35	0.95	0.475	0.95
0	2500	2	35	0.85	0.175	0.975
0	2500	3	35	1	0.425	0.975
0	2500	4	35	0.9	0.475	1
0	2500	5	35	0.95	0.15	1
0	2500	6	35	1	0.5	1
0	2500	7	35	0.85	0.3	0.975
0	2500	8	35	0.9	0.5	0.925
0	2500	9	35	0.9	0.275	0.975
0	2500	10	35	0.95	0.2	0.95
0	2500	11	35	1	0.2	0.925
0	2500	12	35	0.9	0.475	0.975
0	2500	13	35	1	0.475	1
0	2500	14	35	0.85	0.425	0.975
0	2500	15	35	1	0.275	0.975
0	2500	16	35	0.85	0.175	1
0	2500	17	35	1	0.5	1
0	2500	18	35	0.925	0.5	0.975
0	2500	19	35	0.975	0.6	0.925
0	2500	20	35	1	0.275	1
0	2500	21	35	1	0.475	0.95
0	2500	22	35	0.975	0.35	1
0	2500	23	35	0.975	0.625	0.975
0	2500	0	36	0.975	0.275	0.95
0	2500	1	36	0.9	0.2	0.975
0	2500	2	36	0.9	0.65	0.925
0	2500	3	36	0.925	0.25	1
0	2500	4	36	0.975	0.625	0.95
0	2500	5	36	0.925	0.2	1
0	2500	6	36	0.925	0.2	1
0	2500	7	36	0.9	0.475	0.95
0	2500	8	36	0.975	0.15	0.95
0	2500	9	36	1	0.475	1
0	2500	10	36	1	0.3	0.975
0	2500	11	36	0.9	0.175	0.95
0	2500	12	36	0.95	0.45	0.975
0	2500	13	36	1	0.45	0.975
0	2500	14	36	1	0.5	1
0	2500	15	36	0.95	0.6	1
0	2500	16	36	0.925	0.15	0.95
0	2500	17	36	0.95	0.475	0.95
0	2500	18	36	0.925	0.3	1
0	2500	19	36	0.925	0.3	0.975
0	2500	20	36	0.975	0.175	1
0	2500	21	36	0.95	0.2	0.95
0	2500	22	36	0.925	0.6	0.95
0	2500	23	36	0.925	0.15	0.95
0	2500	0	37	0.95	0.225	1
0	2500	1	37	0.95	0.275	1
0	2500	2	37	1	0.45	0.95
0	2500	3	37	0.925	0.2	0.975
0	2500	4	37	0.975	0.525	0.925
0	2500	5	37	0.975	0.525	1
0	2500	6	37	1	0.275	0.975
0	2500	7	37	0.85	0.3	1
0	2500	8	37	0.925	0.425	0.975
0	2500	9	37	0.925	0.55	0.925
0	2500	10	37	0.95	0.35	1
0	2500	11	37	0.85	0.525	0.95
0	2500	12	37	0.975	0.5	1
0	2500	13	37	0.9	0.175	0.975
0	2500	14	37	0.85	0.225	1
0	2500	15	37	1	0.425	0.975
0	2500	16	37	0.925	0.45	1
0	2500	17	37	1	0.425	0.925
0	2500	18	37	0.925	0.425	1
0	2500	19	37	0.975	0.625	1
0	2500	20	37	0.9	0.3	1
0	2500	21	37	0.85	0.55	0.975
0	2500	22	37	0.875	0.5	1
0	2500	23	37	1	0.25	1
0	2500	0	38	1	0.5	1
0	2500	1	38	0.925	0.5	0.975
0	2500	2	38	0.95	0.45	0.95
0	2500	3	38	0.925	0.225	1
0	2500	4	38	0.925	0.45	0.975
0	2500	5	38	0.925	0.475	0.975
0	2500	6	38	0.875	0.425	0.975
0	2500	7	38	0.925	0.275	1
0	2500	8	38	0.9	0.45	0.975
0	2500	9	38	1	0.45	1
0	2500	10	38	0.925	0.3	0.975
0	2500	11	38	0.85	0.425	0.975
0	2500	12	38	1	0.475	0.975
0	2500	13	38	0.95	0.45	0.95
0	2500	14	38	1	0.475	1
0	2500	15	38	0.95	0.65	0.975
0	2500	16	38	0.925	0.275	1
0	2500	17	38	0.925	0.475	1
0	2500	18	38	1	0.425	0.925
0	2500	19	38	0.9	0.225	1
0	2500	20	38	1	0.275	0.975
0	2500	21	38	0.975	0.15	0.975
0	2500	22	38	0.9	0.65	0.975
0	2500	23	38	0.875	0.425	0.975
0	2500	0	39	0.9	0.475	1
0	2500	1	39	0.975	0.625	0.975
0	2500	2	39	0.95	0.325	1
0	2500	3	39	0.925	0.45	0.975
0	2500	4	39	0.925	0.35	1
0	2500	5	39	0.95	0.325	1
0	2500	6	39	1	0.275	0.975
0	2500	7	39	0.875	0.5	1
0	2500	8	39	0.975	0.575	0.9
0	2500	9	39	0.9	0.625	0.975
0	2500	10	39	0.9	0.6	0.975
0	2500	11	39	1	0.275	1
0	2500	12	39	0.925	0.3	0.95
0	2500	13	39	0.9	0.475	1
0	2500	14	39	1	0.475	1
0	2500	15	39	0.925	0.625	0.95
0	2500	16	39	0.925	0.2	1
0	2500	17	39	0.925	0.525	0.925
0	2500	18	39	0.925	0.2	1
0	2500	19	39	0.875	0.5	1
0	2500	20	39	0.975	0.625	1
0	2500	21	39	0.875	0.475	0.9
0	2500	22	39	0.925	0.45	0.975
0	2500	23	39	0.925	0.275	1
0	5000	0	0	0.8	0.15	0.875
0	5000	1	0	0.95	0.275	0.875
0	5000	2	0	0.725	0.2	0.8
0	5000	3	0	0.775	0.275	0.875
0	5000	4	0	0.725	0.225	0.8
0	5000	5	0	0.7	0.375	0.9
0	5000	6	0	0.775	0.2	0.8
0	5000	7	0	0.975	0.2	0.775
0	5000	8	0	0.95	0.175	0.875
0	5000	9	0	0.7	0.6	0.8
0	5000	10	0	0.9	0.2	0.775
0	5000	11	0	0.7	0.375	0.875
0	5000	12	0	0.75	0.4	0.725
0	5000	13	0	0.7	0.375	0.775
0	5000	14	0	0.725	0.25	0.9
0	5000	15	0	0.825	0.25	0.8
0	5000	16	0	0.775	0.4	0.75
0	5000	17	0	0.775	0.375	0.775
0	5000	18	0	0.7	0.15	0.9
0	5000	19	0	0.925	0.375	0.8
0	5000	20	0	0.95	0.375	0.875
0	5000	21	0	0.95	0.125	0.875
0	5000	22	0	0.925	0.2	0.9
0	5000	23	0	0.65	0.275	0.875
0	5000	0	1	0.9	0.225	0.8
0	5000	1	1	0.675	0.45	0.8
0	5000	2	1	0.9	0.175	0.85
0	5000	3	1	0.7	0.25	0.875
0	5000	4	1	0.725	0.4	0.85
0	5000	5	1	0.7	0.4	0.775
0	5000	6	1	0.975	0.225	0.825
0	5000	7	1	0.875	0.275	0.75
0	5000	8	1	0.9	0.325	0.9
0	5000	9	1	0.7	0.4	0.9
0	5000	10	1	0.825	0.25	0.9
0	5000	11	1	0.975	0.4	0.825
0	5000	12	1	0.8	0.25	0.9
0	5000	13	1	0.8	0.2	0.9
0	5000	14	1	0.675	0.575	0.85
0	5000	15	1	0.725	0.425	0.75
0	5000	16	1	0.95	0.4	0.85
0	5000	17	1	0.8	0.2	0.775
0	5000	18	1	0.875	0.45	0.9
0	5000	19	1	0.825	0.2	0.8
0	5000	20	1	0.775	0.2	0.775
0	5000	21	1	0.95	0.375	0.825
0	5000	22	1	0.95	0.175	0.9
0	5000	23	1	0.875	0.575	0.825
0	5000	0	2	0.8	0.25	0.875
0	5000	1	2	0.75	0.4	0.8
0	5000	2	2	0.775	0.2	0.775
0	5000	3	2	0.7	0.6	0.775
0	5000	4	2	0.85	0.4	0.8
0	5000	5	2	0.775	0.25	0.9
0	5000	6	2	0.7	0.575	0.875
0	5000	7	2	0.925	0.575	0.775
0	5000	8	2	0.875	0.225	0.825
0	5000	9	2	0.7	0.175	0.8
0	5000	10	2	0.75	0.45	0.825
0	5000	11	2	0.9	0.325	0.875
0	5000	12	2	0.775	0.2	0.775
0	5000	13	2	0.725	0.225	0.9
0	5000	14	2	0.7	0.225	0.9
0	5000	15	2	0.75	0.375	0.825
0	5000	16	2	0.8	0.425	0.9
0	5000	17	2	0.775	0.275	0.8
0	5000	18	2	0.85	0.375	0.85
0	5000	19	2	0.7	0.25	0.8
0	5000	20	2	0.95	0.25	0.8
0	5000	21	2	0.775	0.2	0.825
0	5000	22	2	0.7	0.25	0.825
0	5000	23	2	0.75	0.2	0.8
0	5000	0	3	0.75	0.375	0.9
0	5000	1	3	0.75	0.175	0.825
0	5000	2	3	0.775	0.425	0.9
0	5000	3	3	0.8	0.175	0.85
0	5000	4	3	0.7	0.175	0.875
0	5000	5	3	0.9	0.65	0.8
0	5000	6	3	0.725	0.2	0.8
[truncated: 290,801+ more rows]

## Sheet: groupCompetitionScenario
sim	gen	agent	group	initTransferIn	intLeftIn	intRightIn
0	0	0	0	1	0	1
0	0	1	0	1	0	1
0	0	2	0	1	0	1
0	0	3	0	1	0	1
0	0	4	0	1	0	1
0	0	5	0	1	0	1
0	0	6	0	1	0	1
0	0	7	0	1	0	1
0	0	8	0	1	0	1
0	0	9	0	1	0	1
0	0	10	0	1	0	1
0	0	11	0	1	0	1
0	0	12	0	1	0	1
0	0	13	0	1	0	1
0	0	14	0	1	0	1
0	0	15	0	1	0	1
0	0	16	0	1	0	1
0	0	17	0	1	0	1
0	0	18	0	1	0	1
0	0	19	0	1	0	1
0	0	20	0	1	0	1
0	0	21	0	1	0	1
0	0	22	0	1	0	1
0	0	23	0	1	0	1
0	0	0	1	1	0	1
0	0	1	1	1	0	1
0	0	2	1	1	0	1
0	0	3	1	1	0	1
0	0	4	1	1	0	1
0	0	5	1	1	0	1
0	0	6	1	1	0	1
0	0	7	1	1	0	1
0	0	8	1	1	0	1
0	0	9	1	1	0	1
0	0	10	1	1	0	1
0	0	11	1	1	0	1
0	0	12	1	1	0	1
0	0	13	1	1	0	1
0	0	14	1	1	0	1
0	0	15	1	1	0	1
0	0	16	1	1	0	1
0	0	17	1	1	0	1
0	0	18	1	1	0	1
0	0	19	1	1	0	1
0	0	20	1	1	0	1
0	0	21	1	1	0	1
0	0	22	1	1	0	1
0	0	23	1	1	0	1
0	0	0	2	1	0	1
0	0	1	2	1	0	1
0	0	2	2	1	0	1
0	0	3	2	1	0	1
0	0	4	2	1	0	1
0	0	5	2	1	0	1
0	0	6	2	1	0	1
0	0	7	2	1	0	1
0	0	8	2	1	0	1
0	0	9	2	1	0	1
0	0	10	2	1	0	1
0	0	11	2	1	0	1
0	0	12	2	1	0	1
0	0	13	2	1	0	1
0	0	14	2	1	0	1
0	0	15	2	1	0	1
0	0	16	2	1	0	1
0	0	17	2	1	0	1
0	0	18	2	1	0	1
0	0	19	2	1	0	1
0	0	20	2	1	0	1
0	0	21	2	1	0	1
0	0	22	2	1	0	1
0	0	23	2	1	0	1
0	0	0	3	1	0	1
0	0	1	3	1	0	1
0	0	2	3	1	0	1
0	0	3	3	1	0	1
0	0	4	3	1	0	1
0	0	5	3	1	0	1
0	0	6	3	1	0	1
0	0	7	3	1	0	1
0	0	8	3	1	0	1
0	0	9	3	1	0	1
0	0	10	3	1	0	1
0	0	11	3	1	0	1
0	0	12	3	1	0	1
0	0	13	3	1	0	1
0	0	14	3	1	0	1
0	0	15	3	1	0	1
0	0	16	3	1	0	1
0	0	17	3	1	0	1
0	0	18	3	1	0	1
0	0	19	3	1	0	1
0	0	20	3	1	0	1
0	0	21	3	1	0	1
0	0	22	3	1	0	1
0	0	23	3	1	0	1
0	0	0	4	1	0	1
0	0	1	4	1	0	1
0	0	2	4	1	0	1
0	0	3	4	1	0	1
0	0	4	4	1	0	1
0	0	5	4	1	0	1
0	0	6	4	1	0	1
0	0	7	4	1	0	1
0	0	8	4	1	0	1
0	0	9	4	1	0	1
0	0	10	4	1	0	1
0	0	11	4	1	0	1
0	0	12	4	1	0	1
0	0	13	4	1	0	1
0	0	14	4	1	0	1
0	0	15	4	1	0	1
0	0	16	4	1	0	1
0	0	17	4	1	0	1
0	0	18	4	1	0	1
0	0	19	4	1	0	1
0	0	20	4	1	0	1
0	0	21	4	1	0	1
0	0	22	4	1	0	1
0	0	23	4	1	0	1
0	0	0	5	1	0	1
0	0	1	5	1	0	1
0	0	2	5	1	0	1
0	0	3	5	1	0	1
0	0	4	5	1	0	1
0	0	5	5	1	0	1
0	0	6	5	1	0	1
0	0	7	5	1	0	1
0	0	8	5	1	0	1
0	0	9	5	1	0	1
0	0	10	5	1	0	1
0	0	11	5	1	0	1
0	0	12	5	1	0	1
0	0	13	5	1	0	1
0	0	14	5	1	0	1
0	0	15	5	1	0	1
0	0	16	5	1	0	1
0	0	17	5	1	0	1
0	0	18	5	1	0	1
0	0	19	5	1	0	1
0	0	20	5	1	0	1
0	0	21	5	1	0	1
0	0	22	5	1	0	1
0	0	23	5	1	0	1
0	0	0	6	1	0	1
0	0	1	6	1	0	1
0	0	2	6	1	0	1
0	0	3	6	1	0	1
0	0	4	6	1	0	1
0	0	5	6	1	0	1
0	0	6	6	1	0	1
0	0	7	6	1	0	1
0	0	8	6	1	0	1
0	0	9	6	1	0	1
0	0	10	6	1	0	1
0	0	11	6	1	0	1
0	0	12	6	1	0	1
0	0	13	6	1	0	1
0	0	14	6	1	0	1
0	0	15	6	1	0	1
0	0	16	6	1	0	1
0	0	17	6	1	0	1
0	0	18	6	1	0	1
0	0	19	6	1	0	1
0	0	20	6	1	0	1
0	0	21	6	1	0	1
0	0	22	6	1	0	1
0	0	23	6	1	0	1
0	0	0	7	1	0	1
0	0	1	7	1	0	1
0	0	2	7	1	0	1
0	0	3	7	1	0	1
0	0	4	7	1	0	1
0	0	5	7	1	0	1
0	0	6	7	1	0	1
0	0	7	7	1	0	1
0	0	8	7	1	0	1
0	0	9	7	1	0	1
0	0	10	7	1	0	1
0	0	11	7	1	0	1
0	0	12	7	1	0	1
0	0	13	7	1	0	1
0	0	14	7	1	0	1
0	0	15	7	1	0	1
0	0	16	7	1	0	1
0	0	17	7	1	0	1
0	0	18	7	1	0	1
0	0	19	7	1	0	1
0	0	20	7	1	0	1
0	0	21	7	1	0	1
0	0	22	7	1	0	1
0	0	23	7	1	0	1
0	0	0	8	1	0	1
0	0	1	8	1	0	1
0	0	2	8	1	0	1
0	0	3	8	1	0	1
0	0	4	8	1	0	1
0	0	5	8	1	0	1
0	0	6	8	1	0	1
0	0	7	8	1	0	1
0	0	8	8	1	0	1
0	0	9	8	1	0	1
0	0	10	8	1	0	1
0	0	11	8	1	0	1
0	0	12	8	1	0	1
0	0	13	8	1	0	1
0	0	14	8	1	0	1
0	0	15	8	1	0	1
0	0	16	8	1	0	1
0	0	17	8	1	0	1
0	0	18	8	1	0	1
0	0	19	8	1	0	1
0	0	20	8	1	0	1
0	0	21	8	1	0	1
0	0	22	8	1	0	1
0	0	23	8	1	0	1
0	0	0	9	1	0	1
0	0	1	9	1	0	1
0	0	2	9	1	0	1
0	0	3	9	1	0	1
0	0	4	9	1	0	1
0	0	5	9	1	0	1
0	0	6	9	1	0	1
0	0	7	9	1	0	1
0	0	8	9	1	0	1
0	0	9	9	1	0	1
0	0	10	9	1	0	1
0	0	11	9	1	0	1
0	0	12	9	1	0	1
0	0	13	9	1	0	1
0	0	14	9	1	0	1
0	0	15	9	1	0	1
0	0	16	9	1	0	1
0	0	17	9	1	0	1
0	0	18	9	1	0	1
0	0	19	9	1	0	1
0	0	20	9	1	0	1
0	0	21	9	1	0	1
0	0	22	9	1	0	1
0	0	23	9	1	0	1
0	0	0	10	1	0	1
0	0	1	10	1	0	1
0	0	2	10	1	0	1
0	0	3	10	1	0	1
0	0	4	10	1	0	1
0	0	5	10	1	0	1
0	0	6	10	1	0	1
0	0	7	10	1	0	1
0	0	8	10	1	0	1
0	0	9	10	1	0	1
0	0	10	10	1	0	1
0	0	11	10	1	0	1
0	0	12	10	1	0	1
0	0	13	10	1	0	1
0	0	14	10	1	0	1
0	0	15	10	1	0	1
0	0	16	10	1	0	1
0	0	17	10	1	0	1
0	0	18	10	1	0	1
0	0	19	10	1	0	1
0	0	20	10	1	0	1
0	0	21	10	1	0	1
0	0	22	10	1	0	1
0	0	23	10	1	0	1
0	0	0	11	1	0	1
0	0	1	11	1	0	1
0	0	2	11	1	0	1
0	0	3	11	1	0	1
0	0	4	11	1	0	1
0	0	5	11	1	0	1
0	0	6	11	1	0	1
0	0	7	11	1	0	1
0	0	8	11	1	0	1
0	0	9	11	1	0	1
0	0	10	11	1	0	1
0	0	11	11	1	0	1
0	0	12	11	1	0	1
0	0	13	11	1	0	1
0	0	14	11	1	0	1
0	0	15	11	1	0	1
0	0	16	11	1	0	1
0	0	17	11	1	0	1
0	0	18	11	1	0	1
0	0	19	11	1	0	1
0	0	20	11	1	0	1
0	0	21	11	1	0	1
0	0	22	11	1	0	1
0	0	23	11	1	0	1
0	0	0	12	1	0	1
0	0	1	12	1	0	1
0	0	2	12	1	0	1
0	0	3	12	1	0	1
0	0	4	12	1	0	1
0	0	5	12	1	0	1
0	0	6	12	1	0	1
0	0	7	12	1	0	1
0	0	8	12	1	0	1
0	0	9	12	1	0	1
0	0	10	12	1	0	1
0	0	11	12	1	0	1
0	0	12	12	1	0	1
0	0	13	12	1	0	1
0	0	14	12	1	0	1
0	0	15	12	1	0	1
0	0	16	12	1	0	1
0	0	17	12	1	0	1
0	0	18	12	1	0	1
0	0	19	12	1	0	1
0	0	20	12	1	0	1
0	0	21	12	1	0	1
0	0	22	12	1	0	1
0	0	23	12	1	0	1
0	0	0	13	1	0	1
0	0	1	13	1	0	1
0	0	2	13	1	0	1
0	0	3	13	1	0	1
0	0	4	13	1	0	1
0	0	5	13	1	0	1
0	0	6	13	1	0	1
0	0	7	13	1	0	1
0	0	8	13	1	0	1
0	0	9	13	1	0	1
0	0	10	13	1	0	1
0	0	11	13	1	0	1
0	0	12	13	1	0	1
0	0	13	13	1	0	1
0	0	14	13	1	0	1
0	0	15	13	1	0	1
0	0	16	13	1	0	1
0	0	17	13	1	0	1
0	0	18	13	1	0	1
0	0	19	13	1	0	1
0	0	20	13	1	0	1
0	0	21	13	1	0	1
0	0	22	13	1	0	1
0	0	23	13	1	0	1
0	0	0	14	1	0	1
0	0	1	14	1	0	1
0	0	2	14	1	0	1
0	0	3	14	1	0	1
0	0	4	14	1	0	1
0	0	5	14	1	0	1
0	0	6	14	1	0	1
0	0	7	14	1	0	1
0	0	8	14	1	0	1
0	0	9	14	1	0	1
0	0	10	14	1	0	1
0	0	11	14	1	0	1
0	0	12	14	1	0	1
0	0	13	14	1	0	1
0	0	14	14	1	0	1
0	0	15	14	1	0	1
0	0	16	14	1	0	1
0	0	17	14	1	0	1
0	0	18	14	1	0	1
0	0	19	14	1	0	1
0	0	20	14	1	0	1
0	0	21	14	1	0	1
0	0	22	14	1	0	1
0	0	23	14	1	0	1
0	0	0	15	1	0	1
0	0	1	15	1	0	1
0	0	2	15	1	0	1
0	0	3	15	1	0	1
0	0	4	15	1	0	1
0	0	5	15	1	0	1
0	0	6	15	1	0	1
0	0	7	15	1	0	1
0	0	8	15	1	0	1
0	0	9	15	1	0	1
0	0	10	15	1	0	1
0	0	11	15	1	0	1
0	0	12	15	1	0	1
0	0	13	15	1	0	1
0	0	14	15	1	0	1
0	0	15	15	1	0	1
0	0	16	15	1	0	1
0	0	17	15	1	0	1
0	0	18	15	1	0	1
0	0	19	15	1	0	1
0	0	20	15	1	0	1
0	0	21	15	1	0	1
0	0	22	15	1	0	1
0	0	23	15	1	0	1
0	0	0	16	1	0	1
0	0	1	16	1	0	1
0	0	2	16	1	0	1
0	0	3	16	1	0	1
0	0	4	16	1	0	1
0	0	5	16	1	0	1
0	0	6	16	1	0	1
0	0	7	16	1	0	1
0	0	8	16	1	0	1
0	0	9	16	1	0	1
0	0	10	16	1	0	1
0	0	11	16	1	0	1
0	0	12	16	1	0	1
0	0	13	16	1	0	1
0	0	14	16	1	0	1
0	0	15	16	1	0	1
0	0	16	16	1	0	1
0	0	17	16	1	0	1
0	0	18	16	1	0	1
0	0	19	16	1	0	1
0	0	20	16	1	0	1
0	0	21	16	1	0	1
0	0	22	16	1	0	1
0	0	23	16	1	0	1
0	0	0	17	1	0	1
0	0	1	17	1	0	1
0	0	2	17	1	0	1
0	0	3	17	1	0	1
0	0	4	17	1	0	1
0	0	5	17	1	0	1
0	0	6	17	1	0	1
0	0	7	17	1	0	1
0	0	8	17	1	0	1
0	0	9	17	1	0	1
0	0	10	17	1	0	1
0	0	11	17	1	0	1
0	0	12	17	1	0	1
0	0	13	17	1	0	1
0	0	14	17	1	0	1
0	0	15	17	1	0	1
0	0	16	17	1	0	1
0	0	17	17	1	0	1
0	0	18	17	1	0	1
0	0	19	17	1	0	1
0	0	20	17	1	0	1
0	0	21	17	1	0	1
0	0	22	17	1	0	1
0	0	23	17	1	0	1
0	0	0	18	1	0	1
0	0	1	18	1	0	1
0	0	2	18	1	0	1
0	0	3	18	1	0	1
0	0	4	18	1	0	1
0	0	5	18	1	0	1
0	0	6	18	1	0	1
0	0	7	18	1	0	1
0	0	8	18	1	0	1
0	0	9	18	1	0	1
0	0	10	18	1	0	1
0	0	11	18	1	0	1
0	0	12	18	1	0	1
0	0	13	18	1	0	1
0	0	14	18	1	0	1
0	0	15	18	1	0	1
0	0	16	18	1	0	1
0	0	17	18	1	0	1
0	0	18	18	1	0	1
0	0	19	18	1	0	1
0	0	20	18	1	0	1
0	0	21	18	1	0	1
0	0	22	18	1	0	1
0	0	23	18	1	0	1
0	0	0	19	1	0	1
0	0	1	19	1	0	1
0	0	2	19	1	0	1
0	0	3	19	1	0	1
0	0	4	19	1	0	1
0	0	5	19	1	0	1
0	0	6	19	1	0	1
0	0	7	19	1	0	1
0	0	8	19	1	0	1
0	0	9	19	1	0	1
0	0	10	19	1	0	1
0	0	11	19	1	0	1
0	0	12	19	1	0	1
0	0	13	19	1	0	1
0	0	14	19	1	0	1
0	0	15	19	1	0	1
0	0	16	19	1	0	1
0	0	17	19	1	0	1
0	0	18	19	1	0	1
0	0	19	19	1	0	1
0	0	20	19	1	0	1
0	0	21	19	1	0	1
0	0	22	19	1	0	1
0	0	23	19	1	0	1
0	0	0	20	1	0	1
0	0	1	20	1	0	1
0	0	2	20	1	0	1
0	0	3	20	1	0	1
0	0	4	20	1	0	1
0	0	5	20	1	0	1
0	0	6	20	1	0	1
0	0	7	20	1	0	1
0	0	8	20	1	0	1
0	0	9	20	1	0	1
0	0	10	20	1	0	1
0	0	11	20	1	0	1
0	0	12	20	1	0	1
0	0	13	20	1	0	1
0	0	14	20	1	0	1
0	0	15	20	1	0	1
0	0	16	20	1	0	1
0	0	17	20	1	0	1
0	0	18	20	1	0	1
0	0	19	20	1	0	1
0	0	20	20	1	0	1
0	0	21	20	1	0	1
0	0	22	20	1	0	1
0	0	23	20	1	0	1
0	0	0	21	1	0	1
0	0	1	21	1	0	1
0	0	2	21	1	0	1
0	0	3	21	1	0	1
0	0	4	21	1	0	1
0	0	5	21	1	0	1
0	0	6	21	1	0	1
0	0	7	21	1	0	1
0	0	8	21	1	0	1
0	0	9	21	1	0	1
0	0	10	21	1	0	1
0	0	11	21	1	0	1
0	0	12	21	1	0	1
0	0	13	21	1	0	1
0	0	14	21	1	0	1
0	0	15	21	1	0	1
0	0	16	21	1	0	1
0	0	17	21	1	0	1
0	0	18	21	1	0	1
0	0	19	21	1	0	1
0	0	20	21	1	0	1
0	0	21	21	1	0	1
0	0	22	21	1	0	1
0	0	23	21	1	0	1
0	0	0	22	1	0	1
0	0	1	22	1	0	1
0	0	2	22	1	0	1
0	0	3	22	1	0	1
0	0	4	22	1	0	1
0	0	5	22	1	0	1
0	0	6	22	1	0	1
0	0	7	22	1	0	1
0	0	8	22	1	0	1
0	0	9	22	1	0	1
0	0	10	22	1	0	1
0	0	11	22	1	0	1
0	0	12	22	1	0	1
0	0	13	22	1	0	1
0	0	14	22	1	0	1
0	0	15	22	1	0	1
0	0	16	22	1	0	1
0	0	17	22	1	0	1
0	0	18	22	1	0	1
0	0	19	22	1	0	1
0	0	20	22	1	0	1
0	0	21	22	1	0	1
0	0	22	22	1	0	1
0	0	23	22	1	0	1
0	0	0	23	1	0	1
0	0	1	23	1	0	1
0	0	2	23	1	0	1
0	0	3	23	1	0	1
0	0	4	23	1	0	1
0	0	5	23	1	0	1
0	0	6	23	1	0	1
0	0	7	23	1	0	1
0	0	8	23	1	0	1
0	0	9	23	1	0	1
0	0	10	23	1	0	1
0	0	11	23	1	0	1
0	0	12	23	1	0	1
0	0	13	23	1	0	1
0	0	14	23	1	0	1
0	0	15	23	1	0	1
0	0	16	23	1	0	1
0	0	17	23	1	0	1
0	0	18	23	1	0	1
0	0	19	23	1	0	1
0	0	20	23	1	0	1
0	0	21	23	1	0	1
0	0	22	23	1	0	1
0	0	23	23	1	0	1
0	0	0	24	1	0	1
0	0	1	24	1	0	1
0	0	2	24	1	0	1
0	0	3	24	1	0	1
0	0	4	24	1	0	1
0	0	5	24	1	0	1
0	0	6	24	1	0	1
0	0	7	24	1	0	1
0	0	8	24	1	0	1
0	0	9	24	1	0	1
0	0	10	24	1	0	1
0	0	11	24	1	0	1
0	0	12	24	1	0	1
0	0	13	24	1	0	1
0	0	14	24	1	0	1
0	0	15	24	1	0	1
0	0	16	24	1	0	1
0	0	17	24	1	0	1
0	0	18	24	1	0	1
0	0	19	24	1	0	1
0	0	20	24	1	0	1
0	0	21	24	1	0	1
0	0	22	24	1	0	1
0	0	23	24	1	0	1
0	0	0	25	1	0	1
0	0	1	25	1	0	1
0	0	2	25	1	0	1
0	0	3	25	1	0	1
0	0	4	25	1	0	1
0	0	5	25	1	0	1
0	0	6	25	1	0	1
0	0	7	25	1	0	1
0	0	8	25	1	0	1
0	0	9	25	1	0	1
0	0	10	25	1	0	1
0	0	11	25	1	0	1
0	0	12	25	1	0	1
0	0	13	25	1	0	1
0	0	14	25	1	0	1
0	0	15	25	1	0	1
0	0	16	25	1	0	1
0	0	17	25	1	0	1
0	0	18	25	1	0	1
0	0	19	25	1	0	1
0	0	20	25	1	0	1
0	0	21	25	1	0	1
0	0	22	25	1	0	1
0	0	23	25	1	0	1
0	0	0	26	1	0	1
0	0	1	26	1	0	1
0	0	2	26	1	0	1
0	0	3	26	1	0	1
0	0	4	26	1	0	1
0	0	5	26	1	0	1
0	0	6	26	1	0	1
0	0	7	26	1	0	1
0	0	8	26	1	0	1
0	0	9	26	1	0	1
0	0	10	26	1	0	1
0	0	11	26	1	0	1
0	0	12	26	1	0	1
0	0	13	26	1	0	1
0	0	14	26	1	0	1
0	0	15	26	1	0	1
0	0	16	26	1	0	1
0	0	17	26	1	0	1
0	0	18	26	1	0	1
0	0	19	26	1	0	1
0	0	20	26	1	0	1
0	0	21	26	1	0	1
0	0	22	26	1	0	1
0	0	23	26	1	0	1
0	0	0	27	1	0	1
0	0	1	27	1	0	1
0	0	2	27	1	0	1
0	0	3	27	1	0	1
0	0	4	27	1	0	1
0	0	5	27	1	0	1
0	0	6	27	1	0	1
0	0	7	27	1	0	1
0	0	8	27	1	0	1
0	0	9	27	1	0	1
0	0	10	27	1	0	1
0	0	11	27	1	0	1
0	0	12	27	1	0	1
0	0	13	27	1	0	1
0	0	14	27	1	0	1
0	0	15	27	1	0	1
0	0	16	27	1	0	1
0	0	17	27	1	0	1
0	0	18	27	1	0	1
0	0	19	27	1	0	1
0	0	20	27	1	0	1
0	0	21	27	1	0	1
0	0	22	27	1	0	1
0	0	23	27	1	0	1
0	0	0	28	1	0	1
0	0	1	28	1	0	1
0	0	2	28	1	0	1
0	0	3	28	1	0	1
0	0	4	28	1	0	1
0	0	5	28	1	0	1
0	0	6	28	1	0	1
0	0	7	28	1	0	1
0	0	8	28	1	0	1
0	0	9	28	1	0	1
0	0	10	28	1	0	1
0	0	11	28	1	0	1
0	0	12	28	1	0	1
0	0	13	28	1	0	1
0	0	14	28	1	0	1
0	0	15	28	1	0	1
0	0	16	28	1	0	1
0	0	17	28	1	0	1
0	0	18	28	1	0	1
0	0	19	28	1	0	1
0	0	20	28	1	0	1
0	0	21	28	1	0	1
0	0	22	28	1	0	1
0	0	23	28	1	0	1
0	0	0	29	1	0	1
0	0	1	29	1	0	1
0	0	2	29	1	0	1
0	0	3	29	1	0	1
0	0	4	29	1	0	1
0	0	5	29	1	0	1
0	0	6	29	1	0	1
0	0	7	29	1	0	1
0	0	8	29	1	0	1
0	0	9	29	1	0	1
0	0	10	29	1	0	1
0	0	11	29	1	0	1
0	0	12	29	1	0	1
0	0	13	29	1	0	1
0	0	14	29	1	0	1
0	0	15	29	1	0	1
0	0	16	29	1	0	1
0	0	17	29	1	0	1
0	0	18	29	1	0	1
0	0	19	29	1	0	1
0	0	20	29	1	0	1
0	0	21	29	1	0	1
0	0	22	29	1	0	1
0	0	23	29	1	0	1
0	0	0	30	1	0	1
0	0	1	30	1	0	1
0	0	2	30	1	0	1
0	0	3	30	1	0	1
0	0	4	30	1	0	1
0	0	5	30	1	0	1
0	0	6	30	1	0	1
0	0	7	30	1	0	1
0	0	8	30	1	0	1
0	0	9	30	1	0	1
0	0	10	30	1	0	1
0	0	11	30	1	0	1
0	0	12	30	1	0	1
0	0	13	30	1	0	1
0	0	14	30	1	0	1
0	0	15	30	1	0	1
0	0	16	30	1	0	1
0	0	17	30	1	0	1
0	0	18	30	1	0	1
0	0	19	30	1	0	1
0	0	20	30	1	0	1
0	0	21	30	1	0	1
0	0	22	30	1	0	1
0	0	23	30	1	0	1
0	0	0	31	1	0	1
0	0	1	31	1	0	1
0	0	2	31	1	0	1
0	0	3	31	1	0	1
0	0	4	31	1	0	1
0	0	5	31	1	0	1
0	0	6	31	1	0	1
0	0	7	31	1	0	1
0	0	8	31	1	0	1
0	0	9	31	1	0	1
0	0	10	31	1	0	1
0	0	11	31	1	0	1
0	0	12	31	1	0	1
0	0	13	31	1	0	1
0	0	14	31	1	0	1
0	0	15	31	1	0	1
0	0	16	31	1	0	1
0	0	17	31	1	0	1
0	0	18	31	1	0	1
0	0	19	31	1	0	1
0	0	20	31	1	0	1
0	0	21	31	1	0	1
0	0	22	31	1	0	1
0	0	23	31	1	0	1
0	0	0	32	1	0	1
0	0	1	32	1	0	1
0	0	2	32	1	0	1
0	0	3	32	1	0	1
0	0	4	32	1	0	1
0	0	5	32	1	0	1
0	0	6	32	1	0	1
0	0	7	32	1	0	1
0	0	8	32	1	0	1
0	0	9	32	1	0	1
0	0	10	32	1	0	1
0	0	11	32	1	0	1
0	0	12	32	1	0	1
0	0	13	32	1	0	1
0	0	14	32	1	0	1
0	0	15	32	1	0	1
0	0	16	32	1	0	1
0	0	17	32	1	0	1
0	0	18	32	1	0	1
0	0	19	32	1	0	1
0	0	20	32	1	0	1
0	0	21	32	1	0	1
0	0	22	32	1	0	1
0	0	23	32	1	0	1
0	0	0	33	1	0	1
0	0	1	33	1	0	1
0	0	2	33	1	0	1
0	0	3	33	1	0	1
0	0	4	33	1	0	1
0	0	5	33	1	0	1
0	0	6	33	1	0	1
0	0	7	33	1	0	1
0	0	8	33	1	0	1
0	0	9	33	1	0	1
0	0	10	33	1	0	1
0	0	11	33	1	0	1
0	0	12	33	1	0	1
0	0	13	33	1	0	1
0	0	14	33	1	0	1
0	0	15	33	1	0	1
0	0	16	33	1	0	1
0	0	17	33	1	0	1
0	0	18	33	1	0	1
0	0	19	33	1	0	1
0	0	20	33	1	0	1
0	0	21	33	1	0	1
0	0	22	33	1	0	1
0	0	23	33	1	0	1
0	0	0	34	1	0	1
0	0	1	34	1	0	1
0	0	2	34	1	0	1
0	0	3	34	1	0	1
0	0	4	34	1	0	1
0	0	5	34	1	0	1
0	0	6	34	1	0	1
0	0	7	34	1	0	1
0	0	8	34	1	0	1
0	0	9	34	1	0	1
0	0	10	34	1	0	1
0	0	11	34	1	0	1
0	0	12	34	1	0	1
0	0	13	34	1	0	1
0	0	14	34	1	0	1
0	0	15	34	1	0	1
0	0	16	34	1	0	1
0	0	17	34	1	0	1
0	0	18	34	1	0	1
0	0	19	34	1	0	1
0	0	20	34	1	0	1
0	0	21	34	1	0	1
0	0	22	34	1	0	1
0	0	23	34	1	0	1
0	0	0	35	1	0	1
0	0	1	35	1	0	1
0	0	2	35	1	0	1
0	0	3	35	1	0	1
0	0	4	35	1	0	1
0	0	5	35	1	0	1
0	0	6	35	1	0	1
0	0	7	35	1	0	1
0	0	8	35	1	0	1
0	0	9	35	1	0	1
0	0	10	35	1	0	1
0	0	11	35	1	0	1
0	0	12	35	1	0	1
0	0	13	35	1	0	1
0	0	14	35	1	0	1
0	0	15	35	1	0	1
0	0	16	35	1	0	1
0	0	17	35	1	0	1
0	0	18	35	1	0	1
0	0	19	35	1	0	1
0	0	20	35	1	0	1
0	0	21	35	1	0	1
0	0	22	35	1	0	1
0	0	23	35	1	0	1
0	0	0	36	1	0	1
0	0	1	36	1	0	1
0	0	2	36	1	0	1
0	0	3	36	1	0	1
0	0	4	36	1	0	1
0	0	5	36	1	0	1
0	0	6	36	1	0	1
0	0	7	36	1	0	1
0	0	8	36	1	0	1
0	0	9	36	1	0	1
0	0	10	36	1	0	1
0	0	11	36	1	0	1
0	0	12	36	1	0	1
0	0	13	36	1	0	1
0	0	14	36	1	0	1
0	0	15	36	1	0	1
0	0	16	36	1	0	1
0	0	17	36	1	0	1
0	0	18	36	1	0	1
0	0	19	36	1	0	1
0	0	20	36	1	0	1
0	0	21	36	1	0	1
0	0	22	36	1	0	1
0	0	23	36	1	0	1
0	0	0	37	1	0	1
0	0	1	37	1	0	1
0	0	2	37	1	0	1
0	0	3	37	1	0	1
0	0	4	37	1	0	1
0	0	5	37	1	0	1
0	0	6	37	1	0	1
0	0	7	37	1	0	1
0	0	8	37	1	0	1
0	0	9	37	1	0	1
0	0	10	37	1	0	1
0	0	11	37	1	0	1
0	0	12	37	1	0	1
0	0	13	37	1	0	1
0	0	14	37	1	0	1
0	0	15	37	1	0	1
0	0	16	37	1	0	1
0	0	17	37	1	0	1
0	0	18	37	1	0	1
0	0	19	37	1	0	1
0	0	20	37	1	0	1
0	0	21	37	1	0	1
0	0	22	37	1	0	1
0	0	23	37	1	0	1
0	0	0	38	1	0	1
0	0	1	38	1	0	1
0	0	2	38	1	0	1
0	0	3	38	1	0	1
0	0	4	38	1	0	1
0	0	5	38	1	0	1
0	0	6	38	1	0	1
0	0	7	38	1	0	1
0	0	8	38	1	0	1
0	0	9	38	1	0	1
0	0	10	38	1	0	1
0	0	11	38	1	0	1
0	0	12	38	1	0	1
0	0	13	38	1	0	1
0	0	14	38	1	0	1
0	0	15	38	1	0	1
0	0	16	38	1	0	1
0	0	17	38	1	0	1
0	0	18	38	1	0	1
0	0	19	38	1	0	1
0	0	20	38	1	0	1
0	0	21	38	1	0	1
0	0	22	38	1	0	1
0	0	23	38	1	0	1
0	0	0	39	1	0	1
0	0	1	39	1	0	1
0	0	2	39	1	0	1
0	0	3	39	1	0	1
0	0	4	39	1	0	1
0	0	5	39	1	0	1
0	0	6	39	1	0	1
0	0	7	39	1	0	1
0	0	8	39	1	0	1
0	0	9	39	1	0	1
0	0	10	39	1	0	1
0	0	11	39	1	0	1
0	0	12	39	1	0	1
0	0	13	39	1	0	1
0	0	14	39	1	0	1
0	0	15	39	1	0	1
0	0	16	39	1	0	1
0	0	17	39	1	0	1
0	0	18	39	1	0	1
0	0	19	39	1	0	1
0	0	20	39	1	0	1
0	0	21	39	1	0	1
0	0	22	39	1	0	1
0	0	23	39	1	0	1
0	2500	0	0	1	0	0.575
0	2500	1	0	0.975	0	0.6
0	2500	2	0	1	0.175	0.625
0	2500	3	0	0.95	0.05	0.55
0	2500	4	0	0.975	0.225	0.55
0	2500	5	0	0.975	0.05	0.575
0	2500	6	0	1	0	0.575
0	2500	7	0	1	0.025	0.525
0	2500	8	0	0.975	0.05	0.65
0	2500	9	0	1	0.05	0.6
0	2500	10	0	1	0.025	0.65
0	2500	11	0	1	0.175	0.575
0	2500	12	0	0.975	0.175	0.5
0	2500	13	0	1	0.1	0.55
0	2500	14	0	0.975	0.1	0.575
0	2500	15	0	0.95	0	0.55
0	2500	16	0	1	0.05	0.625
0	2500	17	0	1	0.225	0.65
0	2500	18	0	0.95	0.175	0.65
0	2500	19	0	1	0.05	0.575
0	2500	20	0	0.975	0.075	0.575
0	2500	21	0	1	0.025	0.5
0	2500	22	0	0.975	0.1	0.525
0	2500	23	0	1	0.025	0.55
0	2500	0	1	1	0.175	0.625
0	2500	1	1	1	0	0.65
0	2500	2	1	0.95	0.05	0.525
0	2500	3	1	0.975	0.025	0.6
0	2500	4	1	0.95	0.05	0.6
0	2500	5	1	1	0.075	0.525
0	2500	6	1	1	0.05	0.525
0	2500	7	1	1	0.025	0.575
0	2500	8	1	1	0.2	0.65
0	2500	9	1	0.95	0.05	0.525
0	2500	10	1	1	0	0.575
0	2500	11	1	1	0.175	0.6
0	2500	12	1	0.975	0.05	0.625
0	2500	13	1	1	0.05	0.525
0	2500	14	1	0.975	0.05	0.625
0	2500	15	1	1	0.025	0.65
0	2500	16	1	1	0.175	0.6
0	2500	17	1	0.975	0.025	0.525
0	2500	18	1	1	0.075	0.65
0	2500	19	1	0.975	0.2	0.625
0	2500	20	1	0.95	0.15	0.575
0	2500	21	1	1	0.225	0.55
0	2500	22	1	1	0.025	0.525
0	2500	23	1	1	0.2	0.6
0	2500	0	2	1	0	0.575
0	2500	1	2	0.975	0.025	0.625
0	2500	2	2	0.925	0.075	0.65
0	2500	3	2	1	0.2	0.575
0	2500	4	2	0.975	0	0.5
0	2500	5	2	1	0.2	0.625
0	2500	6	2	0.975	0.05	0.55
0	2500	7	2	1	0	0.65
0	2500	8	2	1	0.25	0.525
0	2500	9	2	0.95	0.025	0.6
0	2500	10	2	0.975	0.025	0.55
0	2500	11	2	1	0.075	0.575
0	2500	12	2	1	0.225	0.525
0	2500	13	2	0.975	0	0.575
0	2500	14	2	0.925	0.2	0.575
0	2500	15	2	1	0.025	0.6
0	2500	16	2	0.95	0.25	0.55
0	2500	17	2	0.95	0.225	0.65
0	2500	18	2	0.95	0	0.625
0	2500	19	2	1	0.225	0.6
0	2500	20	2	1	0.225	0.625
0	2500	21	2	1	0.025	0.55
0	2500	22	2	0.95	0.025	0.55
0	2500	23	2	1	0.075	0.625
0	2500	0	3	0.975	0	0.65
0	2500	1	3	1	0.075	0.6
0	2500	2	3	0.925	0.2	0.5
0	2500	3	3	1	0.025	0.625
0	2500	4	3	1	0.05	0.625
0	2500	5	3	1	0	0.55
0	2500	6	3	1	0	0.525
0	2500	7	3	0.975	0.25	0.575
0	2500	8	3	1	0.025	0.625
0	2500	9	3	1	0.15	0.5
0	2500	10	3	1	0.15	0.6
0	2500	11	3	0.975	0	0.6
0	2500	12	3	0.925	0.025	0.6
0	2500	13	3	0.975	0.25	0.55
0	2500	14	3	1	0.075	0.65
0	2500	15	3	1	0.05	0.7
0	2500	16	3	1	0.225	0.65
0	2500	17	3	1	0	0.6
0	2500	18	3	1	0.075	0.65
0	2500	19	3	1	0.225	0.6
0	2500	20	3	1	0.15	0.6
0	2500	21	3	1	0.225	0.6
0	2500	22	3	1	0.175	0.6
0	2500	23	3	1	0.075	0.6
0	2500	0	4	1	0.075	0.625
0	2500	1	4	0.95	0.2	0.625
0	2500	2	4	0.975	0.05	0.65
0	2500	3	4	1	0	0.65
0	2500	4	4	1	0.1	0.5
0	2500	5	4	1	0.175	0.525
0	2500	6	4	1	0.05	0.5
0	2500	7	4	1	0	0.575
0	2500	8	4	1	0.125	0.625
0	2500	9	4	1	0.05	0.6
0	2500	10	4	1	0.025	0.6
0	2500	11	4	1	0.05	0.6
0	2500	12	4	1	0.075	0.65
0	2500	13	4	1	0	0.65
0	2500	14	4	0.95	0.05	0.525
0	2500	15	4	1	0.075	0.6
0	2500	16	4	0.95	0.2	0.6
0	2500	17	4	1	0.225	0.575
0	2500	18	4	1	0.025	0.55
0	2500	19	4	1	0.05	0.6
0	2500	20	4	0.925	0	0.6
0	2500	21	4	1	0.025	0.625
0	2500	22	4	1	0.075	0.575
0	2500	23	4	1	0.05	0.625
0	2500	0	5	1	0	0.6
0	2500	1	5	0.975	0	0.575
0	2500	2	5	0.95	0.075	0.55
0	2500	3	5	1	0.225	0.575
0	2500	4	5	1	0	0.5
0	2500	5	5	0.95	0.05	0.575
0	2500	6	5	0.975	0.175	0.6
0	2500	7	5	1	0.2	0.625
0	2500	8	5	1	0.2	0.525
0	2500	9	5	0.975	0.025	0.625
0	2500	10	5	1	0.2	0.6
0	2500	11	5	1	0.05	0.625
0	2500	12	5	0.95	0.175	0.625
0	2500	13	5	1	0	0.6
0	2500	14	5	0.975	0.05	0.575
0	2500	15	5	1	0	0.55
0	2500	16	5	1	0.05	0.55
0	2500	17	5	1	0.025	0.6
0	2500	18	5	1	0.2	0.65
0	2500	19	5	0.975	0.05	0.6
0	2500	20	5	0.975	0	0.55
0	2500	21	5	1	0.025	0.6
0	2500	22	5	0.975	0.05	0.525
0	2500	23	5	0.975	0.1	0.625
0	2500	0	6	0.975	0.05	0.525
0	2500	1	6	0.975	0	0.625
0	2500	2	6	1	0.05	0.55
0	2500	3	6	0.975	0.175	0.5
0	2500	4	6	0.975	0.025	0.65
0	2500	5	6	1	0.025	0.55
0	2500	6	6	1	0.05	0.6
0	2500	7	6	0.975	0.175	0.575
0	2500	8	6	0.975	0	0.65
0	2500	9	6	0.95	0.175	0.625
0	2500	10	6	0.975	0.075	0.65
0	2500	11	6	0.975	0.25	0.6
0	2500	12	6	1	0.15	0.625
0	2500	13	6	1	0	0.575
0	2500	14	6	1	0.175	0.6
0	2500	15	6	0.975	0.175	0.65
0	2500	16	6	1	0.05	0.625
0	2500	17	6	1	0	0.55
0	2500	18	6	1	0.225	0.55
0	2500	19	6	1	0.025	0.575
0	2500	20	6	0.975	0	0.6
0	2500	21	6	1	0.2	0.55
0	2500	22	6	0.975	0.025	0.525
0	2500	23	6	0.95	0.25	0.6
0	2500	0	7	0.975	0.025	0.5
0	2500	1	7	0.975	0.2	0.625
0	2500	2	7	0.95	0.25	0.525
0	2500	3	7	0.975	0	0.625
0	2500	4	7	0.925	0	0.65
0	2500	5	7	0.975	0.175	0.525
0	2500	6	7	0.875	0	0.525
0	2500	7	7	0.975	0.025	0.625
0	2500	8	7	0.975	0.025	0.6
0	2500	9	7	1	0.2	0.55
0	2500	10	7	1	0.075	0.625
0	2500	11	7	1	0	0.575
0	2500	12	7	1	0.05	0.575
0	2500	13	7	0.95	0.025	0.55
0	2500	14	7	1	0.025	0.5
0	2500	15	7	1	0.225	0.65
0	2500	16	7	1	0.05	0.55
0	2500	17	7	1	0.05	0.6
0	2500	18	7	0.975	0.05	0.525
0	2500	19	7	1	0.175	0.65
0	2500	20	7	0.975	0.05	0.575
0	2500	21	7	0.95	0.075	0.55
0	2500	22	7	1	0.05	0.625
0	2500	23	7	0.975	0.075	0.625
0	2500	0	8	0.975	0.05	0.6
0	2500	1	8	1	0.05	0.55
0	2500	2	8	1	0	0.65
0	2500	3	8	0.975	0.175	0.6
0	2500	4	8	1	0.225	0.6
0	2500	5	8	1	0	0.625
0	2500	6	8	1	0.05	0.6
0	2500	7	8	0.975	0.05	0.575
0	2500	8	8	0.975	0.025	0.725
0	2500	9	8	1	0.05	0.625
0	2500	10	8	1	0	0.6
0	2500	11	8	1	0	0.6
0	2500	12	8	1	0.175	0.525
0	2500	13	8	1	0	0.65
0	2500	14	8	1	0.025	0.65
0	2500	15	8	1	0.05	0.55
0	2500	16	8	0.975	0.25	0.55
0	2500	17	8	1	0.2	0.6
0	2500	18	8	0.975	0.2	0.575
0	2500	19	8	1	0.05	0.625
0	2500	20	8	1	0.1	0.575
0	2500	21	8	1	0.075	0.6
0	2500	22	8	0.975	0.025	0.65
0	2500	23	8	1	0	0.625
0	2500	0	9	1	0.05	0.6
0	2500	1	9	0.975	0.1	0.6
0	2500	2	9	0.975	0.05	0.6
0	2500	3	9	0.975	0.025	0.525
0	2500	4	9	0.95	0	0.7
0	2500	5	9	1	0.05	0.575
0	2500	6	9	1	0.15	0.625
0	2500	7	9	0.95	0	0.675
0	2500	8	9	1	0.05	0.625
0	2500	9	9	0.975	0.05	0.575
0	2500	10	9	0.975	0.05	0.55
0	2500	11	9	1	0	0.55
0	2500	12	9	1	0.05	0.55
0	2500	13	9	0.975	0.175	0.55
0	2500	14	9	0.925	0.05	0.575
0	2500	15	9	1	0.05	0.6
0	2500	16	9	1	0.05	0.6
0	2500	17	9	0.975	0.175	0.55
0	2500	18	9	0.975	0	0.625
0	2500	19	9	1	0.025	0.55
0	2500	20	9	1	0.175	0.55
0	2500	21	9	1	0	0.625
0	2500	22	9	1	0	0.625
0	2500	23	9	0.975	0.15	0.5
0	2500	0	10	0.925	0	0.6
0	2500	1	10	1	0	0.625
0	2500	2	10	1	0.25	0.625
0	2500	3	10	0.975	0.15	0.55
0	2500	4	10	1	0.1	0.6
0	2500	5	10	1	0.05	0.5
0	2500	6	10	0.975	0.025	0.6
0	2500	7	10	1	0.025	0.575
0	2500	8	10	0.975	0.025	0.525
0	2500	9	10	0.95	0.025	0.575
0	2500	10	10	0.975	0.025	0.65
0	2500	11	10	1	0	0.55
0	2500	12	10	0.975	0.025	0.65
0	2500	13	10	1	0.05	0.575
0	2500	14	10	1	0.225	0.525
0	2500	15	10	1	0.15	0.575
0	2500	16	10	1	0.15	0.625
0	2500	17	10	1	0.05	0.55
0	2500	18	10	0.95	0.025	0.6
0	2500	19	10	1	0.025	0.575
0	2500	20	10	1	0	0.575
0	2500	21	10	1	0.025	0.55
0	2500	22	10	1	0	0.65
0	2500	23	10	0.975	0.05	0.525
0	2500	0	11	0.9	0.2	0.575
0	2500	1	11	1	0.075	0.525
0	2500	2	11	0.975	0.025	0.55
0	2500	3	11	1	0.05	0.5
0	2500	4	11	0.975	0.275	0.525
0	2500	5	11	0.975	0.2	0.6
0	2500	6	11	0.975	0.2	0.7
0	2500	7	11	0.975	0.05	0.625
0	2500	8	11	0.975	0.025	0.575
0	2500	9	11	1	0.05	0.625
0	2500	10	11	1	0.075	0.625
0	2500	11	11	0.975	0.15	0.525
0	2500	12	11	0.975	0.075	0.625
0	2500	13	11	0.95	0.175	0.65
0	2500	14	11	1	0.25	0.575
0	2500	15	11	0.95	0	0.65
0	2500	16	11	0.975	0.175	0.55
0	2500	17	11	1	0.075	0.625
0	2500	18	11	0.975	0	0.65
0	2500	19	11	1	0.15	0.6
0	2500	20	11	0.975	0	0.625
0	2500	21	11	1	0	0.65
0	2500	22	11	1	0.2	0.55
0	2500	23	11	0.95	0	0.625
0	2500	0	12	1	0	0.6
0	2500	1	12	1	0.15	0.55
0	2500	2	12	1	0	0.575
0	2500	3	12	1	0.05	0.525
0	2500	4	12	1	0	0.5
0	2500	5	12	0.975	0.1	0.6
0	2500	6	12	1	0	0.65
0	2500	7	12	1	0.025	0.625
0	2500	8	12	1	0.175	0.625
0	2500	9	12	1	0.2	0.575
0	2500	10	12	0.975	0.075	0.55
0	2500	11	12	1	0.225	0.575
0	2500	12	12	0.95	0.05	0.5
0	2500	13	12	1	0.075	0.7
0	2500	14	12	1	0.1	0.55
0	2500	15	12	1	0	0.625
0	2500	16	12	0.975	0.05	0.575
0	2500	17	12	0.975	0.075	0.525
0	2500	18	12	1	0.05	0.525
0	2500	19	12	0.875	0.05	0.625
0	2500	20	12	0.975	0.15	0.625
0	2500	21	12	1	0.025	0.55
0	2500	22	12	1	0	0.575
0	2500	23	12	0.925	0.025	0.575
0	2500	0	13	1	0.175	0.6
0	2500	1	13	1	0.225	0.6
0	2500	2	13	1	0.225	0.6
0	2500	3	13	0.975	0.075	0.6
0	2500	4	13	1	0.175	0.65
0	2500	5	13	1	0.05	0.65
0	2500	6	13	0.975	0	0.5
0	2500	7	13	1	0.225	0.6
0	2500	8	13	0.95	0.025	0.575
0	2500	9	13	0.95	0.275	0.525
0	2500	10	13	0.925	0.225	0.625
0	2500	11	13	0.975	0	0.6
0	2500	12	13	0.95	0.05	0.525
0	2500	13	13	1	0	0.625
0	2500	14	13	0.95	0.075	0.575
0	2500	15	13	1	0	0.55
0	2500	16	13	1	0.225	0.65
0	2500	17	13	0.95	0.175	0.575
0	2500	18	13	0.975	0.225	0.575
0	2500	19	13	0.975	0	0.65
0	2500	20	13	1	0.05	0.55
0	2500	21	13	1	0.05	0.6
0	2500	22	13	1	0.2	0.625
0	2500	23	13	1	0	0.7
0	2500	0	14	0.975	0.15	0.525
0	2500	1	14	1	0	0.525
0	2500	2	14	0.95	0.2	0.525
0	2500	3	14	0.975	0.05	0.575
0	2500	4	14	1	0.2	0.6
0	2500	5	14	1	0.025	0.55
0	2500	6	14	1	0.2	0.525
0	2500	7	14	0.95	0.075	0.625
0	2500	8	14	1	0.15	0.575
0	2500	9	14	0.975	0.075	0.6
0	2500	10	14	0.95	0.075	0.525
0	2500	11	14	1	0.075	0.6
0	2500	12	14	1	0	0.6
0	2500	13	14	1	0.2	0.625
0	2500	14	14	1	0	0.55
0	2500	15	14	0.95	0.225	0.55
0	2500	16	14	1	0.2	0.6
0	2500	17	14	0.975	0.2	0.575
0	2500	18	14	1	0.05	0.7
0	2500	19	14	1	0.2	0.525
0	2500	20	14	1	0.15	0.6
0	2500	21	14	1	0.225	0.6
0	2500	22	14	1	0.2	0.525
0	2500	23	14	1	0.05	0.6
0	2500	0	15	0.975	0	0.65
0	2500	1	15	0.975	0.05	0.575
0	2500	2	15	0.95	0.05	0.525
0	2500	3	15	1	0.2	0.6
0	2500	4	15	1	0	0.625
0	2500	5	15	1	0.075	0.5
0	2500	6	15	0.975	0.075	0.55
0	2500	7	15	1	0.175	0.525
0	2500	8	15	0.975	0.05	0.625
0	2500	9	15	0.975	0.175	0.7
0	2500	10	15	0.95	0	0.6
0	2500	11	15	1	0.225	0.65
0	2500	12	15	0.975	0.225	0.525
0	2500	13	15	0.95	0	0.625
0	2500	14	15	0.975	0.2	0.6
0	2500	15	15	0.95	0.175	0.6
0	2500	16	15	1	0.025	0.625
0	2500	17	15	0.975	0	0.625
0	2500	18	15	1	0.025	0.575
0	2500	19	15	1	0.025	0.525
0	2500	20	15	1	0.15	0.525
0	2500	21	15	1	0.05	0.575
0	2500	22	15	0.95	0	0.525
0	2500	23	15	1	0.175	0.525
0	2500	0	16	1	0.175	0.625
0	2500	1	16	1	0.05	0.6
0	2500	2	16	0.975	0	0.55
0	2500	3	16	1	0	0.65
0	2500	4	16	1	0.025	0.575
0	2500	5	16	0.975	0.025	0.65
0	2500	6	16	1	0.075	0.525
0	2500	7	16	1	0	0.625
0	2500	8	16	1	0.05	0.625
0	2500	9	16	1	0.175	0.575
0	2500	10	16	1	0.2	0.65
0	2500	11	16	0.975	0.05	0.525
0	2500	12	16	1	0	0.6
0	2500	13	16	0.95	0.225	0.625
0	2500	14	16	1	0.05	0.55
0	2500	15	16	1	0.15	0.525
0	2500	16	16	1	0	0.525
0	2500	17	16	1	0.175	0.6
0	2500	18	16	0.975	0	0.525
0	2500	19	16	1	0	0.525
0	2500	20	16	1	0.025	0.525
0	2500	21	16	1	0.075	0.65
0	2500	22	16	0.975	0.075	0.55
0	2500	23	16	0.925	0.275	0.65
0	2500	0	17	0.975	0	0.575
0	2500	1	17	0.975	0.075	0.65
0	2500	2	17	1	0	0.6
0	2500	3	17	1	0.05	0.675
0	2500	4	17	0.875	0	0.525
0	2500	5	17	0.975	0	0.65
0	2500	6	17	1	0	0.525
0	2500	7	17	1	0.225	0.5
0	2500	8	17	0.95	0.05	0.575
0	2500	9	17	0.925	0.225	0.55
0	2500	10	17	0.95	0.05	0.65
0	2500	11	17	1	0.225	0.575
0	2500	12	17	1	0.225	0.625
0	2500	13	17	1	0.225	0.575
0	2500	14	17	0.975	0	0.55
0	2500	15	17	1	0.15	0.575
0	2500	16	17	0.975	0.05	0.6
0	2500	17	17	0.975	0.025	0.575
0	2500	18	17	0.95	0.025	0.6
0	2500	19	17	1	0.075	0.55
0	2500	20	17	1	0.075	0.625
0	2500	21	17	1	0.1	0.65
0	2500	22	17	0.975	0	0.6
0	2500	23	17	0.95	0	0.625
0	2500	0	18	1	0.025	0.625
0	2500	1	18	0.975	0.075	0.625
0	2500	2	18	0.95	0	0.675
0	2500	3	18	1	0.075	0.625
0	2500	4	18	1	0.05	0.6
0	2500	5	18	0.95	0.05	0.525
0	2500	6	18	0.975	0.1	0.55
0	2500	7	18	1	0	0.575
0	2500	8	18	0.975	0.05	0.6
0	2500	9	18	0.975	0.075	0.525
0	2500	10	18	1	0	0.6
0	2500	11	18	1	0	0.575
0	2500	12	18	1	0.05	0.625
0	2500	13	18	0.975	0.05	0.6
0	2500	14	18	0.975	0.2	0.6
0	2500	15	18	1	0.05	0.6
0	2500	16	18	0.975	0.225	0.525
0	2500	17	18	0.95	0.075	0.525
0	2500	18	18	1	0.2	0.525
0	2500	19	18	0.925	0.075	0.625
0	2500	20	18	0.975	0.025	0.625
0	2500	21	18	1	0	0.5
0	2500	22	18	1	0	0.6
0	2500	23	18	1	0.025	0.65
0	2500	0	19	0.975	0	0.5
0	2500	1	19	0.95	0.2	0.6
0	2500	2	19	0.975	0.025	0.65
0	2500	3	19	0.95	0.15	0.625
0	2500	4	19	1	0.05	0.55
0	2500	5	19	0.975	0.05	0.6
0	2500	6	19	1	0	0.525
0	2500	7	19	1	0	0.65
0	2500	8	19	1	0.075	0.625
0	2500	9	19	0.95	0	0.625
0	2500	10	19	0.95	0	0.6
0	2500	11	19	1	0.025	0.65
0	2500	12	19	0.95	0.05	0.55
0	2500	13	19	0.975	0.05	0.575
0	2500	14	19	0.925	0.15	0.575
0	2500	15	19	0.975	0.05	0.625
0	2500	16	19	1	0.175	0.575
0	2500	17	19	1	0.05	0.575
0	2500	18	19	0.95	0.15	0.525
0	2500	19	19	1	0.05	0.525
0	2500	20	19	0.975	0	0.7
0	2500	21	19	1	0.025	0.65
0	2500	22	19	1	0.05	0.525
0	2500	23	19	0.975	0.15	0.55
0	2500	0	20	0.875	0.225	0.525
0	2500	1	20	1	0.05	0.6
0	2500	2	20	1	0.05	0.525
0	2500	3	20	1	0.05	0.525
0	2500	4	20	0.975	0	0.6
0	2500	5	20	0.975	0	0.6
0	2500	6	20	1	0.075	0.575
0	2500	7	20	1	0	0.525
0	2500	8	20	1	0.1	0.5
0	2500	9	20	0.95	0	0.575
0	2500	10	20	0.95	0	0.6
0	2500	11	20	1	0	0.525
0	2500	12	20	1	0.05	0.65
0	2500	13	20	0.95	0.075	0.65
0	2500	14	20	1	0.2	0.5
0	2500	15	20	1	0.025	0.625
0	2500	16	20	0.975	0.05	0.6
0	2500	17	20	1	0.225	0.6
0	2500	18	20	1	0	0.625
0	2500	19	20	1	0.025	0.65
0	2500	20	20	0.95	0.2	0.625
0	2500	21	20	0.975	0.2	0.65
0	2500	22	20	0.975	0.2	0.65
0	2500	23	20	1	0.05	0.6
0	2500	0	21	0.975	0	0.625
0	2500	1	21	1	0	0.55
0	2500	2	21	1	0	0.625
0	2500	3	21	1	0.05	0.5
0	2500	4	21	0.975	0.05	0.6
0	2500	5	21	1	0.025	0.675
0	2500	6	21	0.95	0.125	0.6
0	2500	7	21	0.975	0.1	0.475
0	2500	8	21	1	0.025	0.675
0	2500	9	21	0.975	0.225	0.575
0	2500	10	21	1	0.05	0.55
0	2500	11	21	1	0.05	0.6
0	2500	12	21	1	0.025	0.525
0	2500	13	21	1	0	0.55
0	2500	14	21	1	0.175	0.6
0	2500	15	21	0.95	0.05	0.675
0	2500	16	21	0.975	0	0.6
0	2500	17	21	1	0.025	0.5
0	2500	18	21	1	0.025	0.625
0	2500	19	21	1	0.025	0.575
0	2500	20	21	0.975	0.2	0.65
0	2500	21	21	0.975	0.075	0.575
0	2500	22	21	0.975	0	0.55
0	2500	23	21	0.975	0	0.575
0	2500	0	22	1	0	0.575
0	2500	1	22	0.95	0.05	0.625
0	2500	2	22	1	0.025	0.525
0	2500	3	22	0.975	0.125	0.6
0	2500	4	22	0.975	0.05	0.525
0	2500	5	22	1	0.15	0.5
0	2500	6	22	0.975	0.075	0.625
0	2500	7	22	1	0.2	0.575
0	2500	8	22	0.95	0.025	0.55
0	2500	9	22	1	0.05	0.6
0	2500	10	22	1	0.05	0.525
0	2500	11	22	1	0	0.575
0	2500	12	22	1	0.2	0.55
0	2500	13	22	0.925	0	0.625
0	2500	14	22	0.95	0.225	0.625
0	2500	15	22	1	0.025	0.625
0	2500	16	22	0.975	0.05	0.525
0	2500	17	22	0.975	0	0.55
0	2500	18	22	0.975	0.075	0.6
0	2500	19	22	1	0	0.55
0	2500	20	22	1	0.175	0.6
0	2500	21	22	0.975	0.05	0.7
0	2500	22	22	0.975	0.05	0.55
0	2500	23	22	1	0.25	0.6
0	2500	0	23	1	0.05	0.55
0	2500	1	23	0.975	0	0.65
0	2500	2	23	0.875	0.05	0.6
0	2500	3	23	0.975	0.225	0.55
0	2500	4	23	1	0.125	0.65
0	2500	5	23	1	0.175	0.525
0	2500	6	23	0.975	0.175	0.625
0	2500	7	23	1	0.175	0.65
0	2500	8	23	1	0.225	0.55
0	2500	9	23	1	0.225	0.625
0	2500	10	23	0.975	0.15	0.625
0	2500	11	23	1	0	0.525
0	2500	12	23	1	0.175	0.6
0	2500	13	23	1	0	0.5
0	2500	14	23	0.975	0.025	0.6
0	2500	15	23	1	0	0.65
0	2500	16	23	1	0.2	0.55
0	2500	17	23	0.975	0.175	0.525
0	2500	18	23	0.975	0.2	0.525
0	2500	19	23	1	0.05	0.625
0	2500	20	23	1	0.1	0.6
0	2500	21	23	1	0.05	0.65
0	2500	22	23	0.975	0.2	0.625
0	2500	23	23	1	0	0.625
0	2500	0	24	1	0	0.625
0	2500	1	24	1	0.2	0.65
0	2500	2	24	1	0.05	0.65
0	2500	3	24	0.975	0.075	0.65
0	2500	4	24	0.95	0	0.65
0	2500	5	24	0.95	0.075	0.55
0	2500	6	24	0.975	0.05	0.625
0	2500	7	24	0.95	0.075	0.575
0	2500	8	24	0.975	0	0.65
0	2500	9	24	1	0.025	0.65
0	2500	10	24	0.95	0.15	0.525
0	2500	11	24	0.975	0.05	0.55
0	2500	12	24	0.95	0.2	0.575
0	2500	13	24	1	0.15	0.6
0	2500	14	24	0.975	0.225	0.525
0	2500	15	24	1	0.025	0.525
0	2500	16	24	1	0.05	0.575
0	2500	17	24	1	0.25	0.5
0	2500	18	24	0.975	0.05	0.575
0	2500	19	24	1	0.05	0.575
0	2500	20	24	1	0.05	0.525
0	2500	21	24	1	0.025	0.625
0	2500	22	24	0.925	0.075	0.625
0	2500	23	24	1	0	0.5
0	2500	0	25	0.975	0.05	0.525
0	2500	1	25	1	0.075	0.55
0	2500	2	25	1	0.1	0.625
0	2500	3	25	0.975	0.2	0.55
0	2500	4	25	0.975	0	0.65
0	2500	5	25	0.975	0.225	0.525
0	2500	6	25	0.925	0.15	0.6
0	2500	7	25	0.95	0.15	0.6
0	2500	8	25	1	0	0.575
0	2500	9	25	0.975	0.15	0.625
0	2500	10	25	0.975	0.05	0.55
0	2500	11	25	1	0.05	0.55
0	2500	12	25	0.975	0.175	0.575
0	2500	13	25	1	0.05	0.625
0	2500	14	25	0.95	0.25	0.625
0	2500	15	25	0.95	0	0.525
0	2500	16	25	0.95	0	0.625
0	2500	17	25	0.975	0.2	0.575
0	2500	18	25	0.975	0.15	0.6
0	2500	19	25	1	0.225	0.55
0	2500	20	25	1	0	0.625
0	2500	21	25	0.975	0.2	0.525
0	2500	22	25	0.95	0	0.625
0	2500	23	25	1	0.05	0.6
0	2500	0	26	0.975	0.05	0.5
0	2500	1	26	1	0.05	0.575
0	2500	2	26	1	0.225	0.6
0	2500	3	26	1	0.05	0.525
0	2500	4	26	0.975	0	0.675
0	2500	5	26	0.95	0.175	0.525
0	2500	6	26	1	0	0.525
0	2500	7	26	1	0.025	0.6
0	2500	8	26	0.975	0.075	0.6
0	2500	9	26	1	0.05	0.55
0	2500	10	26	1	0.025	0.525
0	2500	11	26	1	0	0.65
0	2500	12	26	0.875	0.225	0.55
0	2500	13	26	1	0.05	0.575
0	2500	14	26	0.975	0	0.575
0	2500	15	26	0.975	0.225	0.6
0	2500	16	26	1	0.075	0.525
0	2500	17	26	0.975	0.15	0.5
0	2500	18	26	1	0.025	0.575
0	2500	19	26	1	0.025	0.525
0	2500	20	26	1	0	0.65
0	2500	21	26	0.975	0	0.6
0	2500	22	26	1	0	0.6
0	2500	23	26	0.975	0	0.625
0	2500	0	27	0.95	0.075	0.65
0	2500	1	27	1	0.025	0.625
0	2500	2	27	0.975	0.05	0.55
0	2500	3	27	1	0	0.55
0	2500	4	27	1	0.175	0.6
0	2500	5	27	0.975	0.05	0.575
0	2500	6	27	1	0.175	0.6
0	2500	7	27	0.95	0.175	0.525
0	2500	8	27	1	0	0.55
0	2500	9	27	1	0	0.575
0	2500	10	27	0.95	0	0.65
0	2500	11	27	0.975	0.05	0.525
0	2500	12	27	0.975	0.225	0.525
0	2500	13	27	0.95	0.175	0.5
0	2500	14	27	0.975	0.05	0.525
0	2500	15	27	0.95	0	0.65
0	2500	16	27	0.975	0.225	0.55
0	2500	17	27	1	0.25	0.525
0	2500	18	27	1	0.025	0.625
0	2500	19	27	1	0.175	0.55
0	2500	20	27	1	0.025	0.55
0	2500	21	27	0.975	0.15	0.575
0	2500	22	27	1	0.2	0.625
0	2500	23	27	1	0.2	0.525
0	2500	0	28	0.975	0.225	0.575
0	2500	1	28	0.95	0.05	0.575
0	2500	2	28	0.95	0.075	0.6
0	2500	3	28	0.975	0.2	0.625
0	2500	4	28	0.975	0.15	0.55
0	2500	5	28	0.975	0.175	0.525
0	2500	6	28	1	0.025	0.5
0	2500	7	28	1	0.025	0.575
0	2500	8	28	1	0.175	0.625
0	2500	9	28	1	0.05	0.525
0	2500	10	28	1	0.225	0.575
0	2500	11	28	0.975	0.025	0.525
0	2500	12	28	1	0.225	0.625
0	2500	13	28	1	0	0.525
0	2500	14	28	1	0.15	0.575
0	2500	15	28	1	0.175	0.675
0	2500	16	28	0.975	0.025	0.6
0	2500	17	28	0.975	0.05	0.525
0	2500	18	28	1	0.1	0.625
0	2500	19	28	1	0.025	0.525
0	2500	20	28	1	0	0.6
0	2500	21	28	1	0	0.525
0	2500	22	28	0.975	0.15	0.525
0	2500	23	28	0.975	0.25	0.625
0	2500	0	29	1	0.025	0.575
0	2500	1	29	0.95	0	0.65
0	2500	2	29	1	0	0.575
0	2500	3	29	0.975	0.15	0.525
0	2500	4	29	0.95	0	0.6
0	2500	5	29	1	0.025	0.525
0	2500	6	29	1	0	0.575
0	2500	7	29	0.95	0.05	0.65
0	2500	8	29	0.975	0.175	0.55
0	2500	9	29	1	0	0.65
0	2500	10	29	1	0	0.625
0	2500	11	29	1	0.025	0.575
0	2500	12	29	0.95	0.025	0.575
0	2500	13	29	1	0	0.575
0	2500	14	29	0.975	0	0.65
0	2500	15	29	0.95	0	0.55
0	2500	16	29	0.95	0.2	0.55
0	2500	17	29	1	0	0.6
0	2500	18	29	0.925	0.225	0.55
0	2500	19	29	1	0.025	0.65
0	2500	20	29	1	0	0.575
0	2500	21	29	0.975	0.2	0.625
0	2500	22	29	1	0.225	0.65
0	2500	23	29	0.875	0.225	0.55
0	2500	0	30	0.975	0	0.55
0	2500	1	30	0.975	0.075	0.55
0	2500	2	30	1	0.2	0.525
0	2500	3	30	1	0.2	0.6
0	2500	4	30	1	0.175	0.575
0	2500	5	30	0.975	0	0.6
0	2500	6	30	1	0.175	0.6
0	2500	7	30	0.975	0	0.525
0	2500	8	30	1	0.025	0.6
0	2500	9	30	0.975	0.15	0.575
0	2500	10	30	1	0.025	0.65
0	2500	11	30	0.975	0.175	0.6
0	2500	12	30	0.95	0.1	0.575
0	2500	13	30	0.95	0.15	0.625
0	2500	14	30	1	0.025	0.575
0	2500	15	30	0.875	0.075	0.65
0	2500	16	30	1	0.05	0.65
0	2500	17	30	1	0.025	0.6
0	2500	18	30	0.975	0	0.6
0	2500	19	30	0.975	0.15	0.55
0	2500	20	30	0.975	0.05	0.65
0	2500	21	30	1	0.025	0.675
0	2500	22	30	1	0.225	0.525
0	2500	23	30	1	0.25	0.55
0	2500	0	31	0.975	0.025	0.525
0	2500	1	31	1	0.2	0.6
0	2500	2	31	1	0.225	0.5
0	2500	3	31	0.975	0.2	0.65
0	2500	4	31	1	0.225	0.575
0	2500	5	31	0.975	0.15	0.65
0	2500	6	31	1	0.025	0.65
0	2500	7	31	0.975	0	0.625
0	2500	8	31	0.975	0.05	0.5
0	2500	9	31	0.975	0.1	0.55
0	2500	10	31	1	0	0.65
0	2500	11	31	0.95	0	0.5
0	2500	12	31	1	0.075	0.6
0	2500	13	31	0.95	0.2	0.65
0	2500	14	31	0.925	0.05	0.55
0	2500	15	31	0.975	0.025	0.7
0	2500	16	31	1	0	0.625
0	2500	17	31	1	0.075	0.525
0	2500	18	31	0.875	0	0.65
0	2500	19	31	1	0.175	0.525
0	2500	20	31	1	0.225	0.525
0	2500	21	31	1	0.05	0.6
0	2500	22	31	1	0.05	0.525
0	2500	23	31	0.95	0.175	0.6
0	2500	0	32	1	0.025	0.525
0	2500	1	32	0.975	0.15	0.625
0	2500	2	32	1	0.05	0.625
0	2500	3	32	0.95	0.025	0.525
0	2500	4	32	0.925	0.2	0.55
0	2500	5	32	0.95	0	0.625
0	2500	6	32	1	0.025	0.7
0	2500	7	32	1	0.025	0.55
0	2500	8	32	1	0.15	0.525
0	2500	9	32	0.95	0.025	0.575
0	2500	10	32	1	0.05	0.5
0	2500	11	32	0.975	0	0.525
0	2500	12	32	1	0	0.6
0	2500	13	32	1	0.05	0.6
0	2500	14	32	0.975	0.025	0.575
0	2500	15	32	1	0.15	0.625
0	2500	16	32	0.975	0	0.65
0	2500	17	32	0.975	0.1	0.625
0	2500	18	32	1	0.15	0.575
0	2500	19	32	0.975	0.05	0.525
0	2500	20	32	1	0.2	0.575
0	2500	21	32	1	0.05	0.5
0	2500	22	32	0.975	0.05	0.625
0	2500	23	32	0.975	0.175	0.65
0	2500	0	33	1	0.05	0.525
0	2500	1	33	1	0.075	0.625
0	2500	2	33	0.975	0.175	0.625
0	2500	3	33	0.975	0.225	0.575
0	2500	4	33	1	0.075	0.65
0	2500	5	33	1	0.025	0.5
0	2500	6	33	1	0.175	0.65
0	2500	7	33	1	0.075	0.625
0	2500	8	33	1	0.125	0.5
0	2500	9	33	0.975	0.1	0.625
0	2500	10	33	0.975	0.05	0.55
0	2500	11	33	1	0.05	0.575
0	2500	12	33	1	0.025	0.625
0	2500	13	33	1	0	0.65
0	2500	14	33	1	0.05	0.6
0	2500	15	33	0.95	0.05	0.625
0	2500	16	33	1	0.05	0.625
0	2500	17	33	1	0.05	0.625
0	2500	18	33	0.975	0	0.55
0	2500	19	33	1	0.175	0.5
0	2500	20	33	1	0.025	0.525
0	2500	21	33	1	0	0.575
0	2500	22	33	1	0.075	0.65
0	2500	23	33	1	0.05	0.55
0	2500	0	34	0.975	0.075	0.65
0	2500	1	34	1	0.2	0.525
0	2500	2	34	1	0.25	0.525
0	2500	3	34	1	0.05	0.65
0	2500	4	34	0.975	0.075	0.525
0	2500	5	34	1	0.05	0.625
0	2500	6	34	1	0.25	0.65
0	2500	7	34	0.975	0.175	0.6
0	2500	8	34	1	0.05	0.6
0	2500	9	34	0.975	0.2	0.5
0	2500	10	34	0.975	0.025	0.6
0	2500	11	34	0.975	0.075	0.575
0	2500	12	34	1	0	0.55
0	2500	13	34	1	0.025	0.525
0	2500	14	34	1	0.25	0.525
0	2500	15	34	0.95	0.25	0.65
0	2500	16	34	1	0	0.625
0	2500	17	34	0.975	0.075	0.65
0	2500	18	34	0.95	0	0.65
0	2500	19	34	0.975	0.175	0.55
0	2500	20	34	1	0.175	0.65
0	2500	21	34	1	0.05	0.65
0	2500	22	34	1	0.275	0.625
0	2500	23	34	0.975	0.025	0.5
0	2500	0	35	1	0.05	0.6
0	2500	1	35	0.975	0	0.55
0	2500	2	35	1	0.05	0.5
0	2500	3	35	0.975	0.05	0.65
0	2500	4	35	1	0.2	0.6
0	2500	5	35	1	0.05	0.65
0	2500	6	35	0.95	0.2	0.575
0	2500	7	35	1	0	0.625
0	2500	8	35	1	0.2	0.625
0	2500	9	35	0.95	0.025	0.625
0	2500	10	35	0.975	0.05	0.575
0	2500	11	35	0.975	0.05	0.625
0	2500	12	35	0.95	0	0.625
0	2500	13	35	1	0.05	0.6
0	2500	14	35	0.95	0	0.625
0	2500	15	35	0.875	0.05	0.625
0	2500	16	35	0.95	0	0.625
0	2500	17	35	0.975	0.225	0.575
0	2500	18	35	0.975	0.15	0.6
0	2500	19	35	1	0.225	0.575
0	2500	20	35	1	0.075	0.55
0	2500	21	35	0.975	0.15	0.625
0	2500	22	35	1	0.05	0.525
0	2500	23	35	1	0.225	0.625
0	2500	0	36	1	0.05	0.55
0	2500	1	36	1	0.025	0.6
0	2500	2	36	0.975	0.05	0.525
0	2500	3	36	1	0.2	0.625
0	2500	4	36	1	0.2	0.55
0	2500	5	36	0.975	0.225	0.6
0	2500	6	36	0.925	0.05	0.6
0	2500	7	36	1	0.075	0.575
0	2500	8	36	0.95	0.225	0.525
0	2500	9	36	0.975	0.025	0.65
0	2500	10	36	1	0.025	0.6
0	2500	11	36	1	0	0.525
0	2500	12	36	0.95	0.2	0.625
0	2500	13	36	1	0	0.625
0	2500	14	36	1	0	0.65
0	2500	15	36	1	0	0.6
0	2500	16	36	0.975	0.225	0.6
0	2500	17	36	1	0.2	0.6
0	2500	18	36	1	0.15	0.6
0	2500	19	36	1	0.175	0.525
0	2500	20	36	0.95	0.15	0.65
0	2500	21	36	1	0.2	0.65
0	2500	22	36	0.975	0.075	0.575
0	2500	23	36	1	0	0.575
0	2500	0	37	0.975	0.2	0.575
0	2500	1	37	0.975	0.175	0.575
0	2500	2	37	1	0.025	0.625
0	2500	3	37	1	0	0.625
0	2500	4	37	1	0	0.625
0	2500	5	37	1	0.025	0.65
0	2500	6	37	1	0.1	0.575
0	2500	7	37	0.925	0	0.625
0	2500	8	37	1	0	0.625
0	2500	9	37	1	0.075	0.625
0	2500	10	37	1	0	0.625
0	2500	11	37	0.975	0	0.625
0	2500	12	37	1	0	0.6
0	2500	13	37	1	0.15	0.6
0	2500	14	37	0.975	0.025	0.55
0	2500	15	37	1	0	0.625
0	2500	16	37	1	0.1	0.5
0	2500	17	37	1	0.025	0.575
0	2500	18	37	0.95	0.075	0.625
0	2500	19	37	1	0	0.6
0	2500	20	37	0.925	0	0.65
0	2500	21	37	0.975	0	0.5
0	2500	22	37	1	0.225	0.6
0	2500	23	37	1	0	0.6
0	2500	0	38	0.975	0.025	0.525
0	2500	1	38	0.95	0	0.575
0	2500	2	38	1	0.05	0.6
0	2500	3	38	0.875	0.025	0.55
0	2500	4	38	1	0	0.65
0	2500	5	38	0.975	0.025	0.5
0	2500	6	38	0.95	0.175	0.6
0	2500	7	38	1	0.175	0.55
0	2500	8	38	1	0.05	0.65
0	2500	9	38	0.975	0.05	0.6
0	2500	10	38	1	0	0.6
0	2500	11	38	0.975	0.075	0.625
0	2500	12	38	1	0	0.625
0	2500	13	38	1	0.05	0.525
0	2500	14	38	1	0	0.575
0	2500	15	38	0.975	0	0.6
0	2500	16	38	1	0.225	0.525
0	2500	17	38	0.975	0.075	0.525
0	2500	18	38	1	0.225	0.625
0	2500	19	38	0.975	0	0.525
0	2500	20	38	1	0	0.625
0	2500	21	38	1	0.2	0.55
0	2500	22	38	1	0	0.55
0	2500	23	38	0.975	0	0.65
0	2500	0	39	0.925	0.025	0.55
0	2500	1	39	0.95	0.15	0.525
0	2500	2	39	0.95	0.05	0.6
0	2500	3	39	0.95	0	0.575
0	2500	4	39	1	0.175	0.625
0	2500	5	39	0.975	0.05	0.65
0	2500	6	39	1	0.05	0.6
0	2500	7	39	1	0.025	0.65
0	2500	8	39	0.975	0.025	0.55
0	2500	9	39	1	0.025	0.65
0	2500	10	39	1	0.05	0.5
0	2500	11	39	1	0.05	0.65
0	2500	12	39	1	0.225	0.625
0	2500	13	39	1	0.05	0.575
0	2500	14	39	0.95	0.15	0.575
0	2500	15	39	0.975	0	0.6
0	2500	16	39	1	0.05	0.65
0	2500	17	39	1	0.025	0.65
0	2500	18	39	0.95	0.05	0.65
0	2500	19	39	1	0.05	0.575
0	2500	20	39	1	0	0.65
0	2500	21	39	0.95	0	0.625
0	2500	22	39	1	0.225	0.575
0	2500	23	39	0.975	0	0.6
0	5000	0	0	0.95	0.075	0.4
0	5000	1	0	1	0.225	0.45
0	5000	2	0	1	0.2	0.4
0	5000	3	0	1	0.125	0.375
0	5000	4	0	0.975	0.3	0.375
0	5000	5	0	0.975	0.1	0.4
0	5000	6	0	0.95	0.075	0.525
0	5000	7	0	1	0.225	0.35
0	5000	8	0	0.95	0.325	0.375
0	5000	9	0	1	0.375	0.525
0	5000	10	0	1	0.15	0.575
0	5000	11	0	0.975	0.225	0.425
0	5000	12	0	0.95	0.25	0.4
0	5000	13	0	1	0.375	0.425
0	5000	14	0	0.975	0.225	0.475
0	5000	15	0	1	0.15	0.4
0	5000	16	0	1	0.1	0.45
0	5000	17	0	1	0.225	0.45
0	5000	18	0	0.95	0.1	0.375
0	5000	19	0	0.95	0.125	0.35
0	5000	20	0	1	0.275	0.375
0	5000	21	0	1	0.3	0.475
0	5000	22	0	0.95	0.1	0.4
0	5000	23	0	1	0.2	0.375
0	5000	0	1	1	0.35	0.45
0	5000	1	1	1	0.225	0.5
0	5000	2	1	1	0.25	0.475
0	5000	3	1	0.975	0.125	0.525
0	5000	4	1	1	0.225	0.5
0	5000	5	1	0.975	0.05	0.5
0	5000	6	1	0.95	0.3	0.375
0	5000	7	1	0.975	0.075	0.5
0	5000	8	1	1	0.375	0.45
0	5000	9	1	1	0.3	0.575
0	5000	10	1	0.975	0.25	0.45
0	5000	11	1	0.975	0.325	0.5
0	5000	12	1	1	0.1	0.4
0	5000	13	1	1	0.175	0.475
0	5000	14	1	1	0.05	0.375
0	5000	15	1	0.975	0.1	0.35
0	5000	16	1	0.975	0.125	0.5
0	5000	17	1	1	0.175	0.4
0	5000	18	1	0.925	0.075	0.5
0	5000	19	1	1	0.1	0.55
0	5000	20	1	0.9	0.125	0.35
0	5000	21	1	1	0.3	0.45
0	5000	22	1	1	0.125	0.475
0	5000	23	1	1	0.3	0.4
0	5000	0	2	0.975	0.2	0.525
0	5000	1	2	0.925	0.125	0.5
0	5000	2	2	0.975	0.275	0.5
0	5000	3	2	0.975	0.1	0.5
0	5000	4	2	1	0.275	0.525
0	5000	5	2	1	0.15	0.45
0	5000	6	2	1	0.125	0.5
0	5000	7	2	1	0.1	0.45
0	5000	8	2	1	0.125	0.4
0	5000	9	2	1	0.15	0.4
0	5000	10	2	0.925	0.275	0.4
0	5000	11	2	0.975	0.225	0.35
0	5000	12	2	0.975	0.275	0.475
0	5000	13	2	1	0.05	0.45
0	5000	14	2	1	0.1	0.5
0	5000	15	2	0.975	0.3	0.45
0	5000	16	2	0.95	0.225	0.5
0	5000	17	2	0.95	0.225	0.35
0	5000	18	2	0.925	0.325	0.575
0	5000	19	2	1	0.1	0.575
0	5000	20	2	1	0.1	0.45
0	5000	21	2	0.975	0.1	0.35
0	5000	22	2	0.95	0.375	0.575
0	5000	23	2	1	0.075	0.45
0	5000	0	3	0.975	0.025	0.575
0	5000	1	3	1	0.1	0.45
0	5000	2	3	0.975	0.15	0.4
0	5000	3	3	0.975	0.125	0.425
0	5000	4	3	1	0.175	0.45
0	5000	5	3	0.975	0.225	0.4
0	5000	6	3	0.95	0.1	0.425
[truncated: 290,801+ more rows]

## Sheet: jointScenario
sim	gen	agent	group	initTransferIn	intLeftIn	intRightIn
0	0	0	0	0	0	0
0	0	1	0	0	0	0
0	0	2	0	0	0	0
0	0	3	0	0	0	0
0	0	4	0	0	0	0
0	0	5	0	0	0	0
0	0	6	0	0	0	0
0	0	7	0	0	0	0
0	0	8	0	0	0	0
0	0	9	0	0	0	0
0	0	10	0	0	0	0
0	0	11	0	0	0	0
0	0	12	0	0	0	0
0	0	13	0	0	0	0
0	0	14	0	0	0	0
0	0	15	0	0	0	0
0	0	16	0	0	0	0
0	0	17	0	0	0	0
0	0	18	0	0	0	0
0	0	19	0	0	0	0
0	0	20	0	0	0	0
0	0	21	0	0	0	0
0	0	22	0	0	0	0
0	0	23	0	0	0	0
0	0	0	1	0	0	0
0	0	1	1	0	0	0
0	0	2	1	0	0	0
0	0	3	1	0	0	0
0	0	4	1	0	0	0
0	0	5	1	0	0	0
0	0	6	1	0	0	0
0	0	7	1	0	0	0
0	0	8	1	0	0	0
0	0	9	1	0	0	0
0	0	10	1	0	0	0
0	0	11	1	0	0	0
0	0	12	1	0	0	0
0	0	13	1	0	0	0
0	0	14	1	0	0	0
0	0	15	1	0	0	0
0	0	16	1	0	0	0
0	0	17	1	0	0	0
0	0	18	1	0	0	0
0	0	19	1	0	0	0
0	0	20	1	0	0	0
0	0	21	1	0	0	0
0	0	22	1	0	0	0
0	0	23	1	0	0	0
0	0	0	2	0	0	0
0	0	1	2	0	0	0
0	0	2	2	0	0	0
0	0	3	2	0	0	0
0	0	4	2	0	0	0
0	0	5	2	0	0	0
0	0	6	2	0	0	0
0	0	7	2	0	0	0
0	0	8	2	0	0	0
0	0	9	2	0	0	0
0	0	10	2	0	0	0
0	0	11	2	0	0	0
0	0	12	2	0	0	0
0	0	13	2	0	0	0
0	0	14	2	0	0	0
0	0	15	2	0	0	0
0	0	16	2	0	0	0
0	0	17	2	0	0	0
0	0	18	2	0	0	0
0	0	19	2	0	0	0
0	0	20	2	0	0	0
0	0	21	2	0	0	0
0	0	22	2	0	0	0
0	0	23	2	0	0	0
0	0	0	3	0	0	0
0	0	1	3	0	0	0
0	0	2	3	0	0	0
0	0	3	3	0	0	0
0	0	4	3	0	0	0
0	0	5	3	0	0	0
0	0	6	3	0	0	0
0	0	7	3	0	0	0
0	0	8	3	0	0	0
0	0	9	3	0	0	0
0	0	10	3	0	0	0
0	0	11	3	0	0	0
0	0	12	3	0	0	0
0	0	13	3	0	0	0
0	0	14	3	0	0	0
0	0	15	3	0	0	0
0	0	16	3	0	0	0
0	0	17	3	0	0	0
0	0	18	3	0	0	0
0	0	19	3	0	0	0
0	0	20	3	0	0	0
0	0	21	3	0	0	0
0	0	22	3	0	0	0
0	0	23	3	0	0	0
0	0	0	4	0	0	0
0	0	1	4	0	0	0
0	0	2	4	0	0	0
0	0	3	4	0	0	0
0	0	4	4	0	0	0
0	0	5	4	0	0	0
0	0	6	4	0	0	0
0	0	7	4	0	0	0
0	0	8	4	0	0	0
0	0	9	4	0	0	0
0	0	10	4	0	0	0
0	0	11	4	0	0	0
0	0	12	4	0	0	0
0	0	13	4	0	0	0
0	0	14	4	0	0	0
0	0	15	4	0	0	0
0	0	16	4	0	0	0
0	0	17	4	0	0	0
0	0	18	4	0	0	0
0	0	19	4	0	0	0
0	0	20	4	0	0	0
0	0	21	4	0	0	0
0	0	22	4	0	0	0
0	0	23	4	0	0	0
0	0	0	5	0	0	0
0	0	1	5	0	0	0
0	0	2	5	0	0	0
0	0	3	5	0	0	0
0	0	4	5	0	0	0
0	0	5	5	0	0	0
0	0	6	5	0	0	0
0	0	7	5	0	0	0
0	0	8	5	0	0	0
0	0	9	5	0	0	0
0	0	10	5	0	0	0
0	0	11	5	0	0	0
0	0	12	5	0	0	0
0	0	13	5	0	0	0
0	0	14	5	0	0	0
0	0	15	5	0	0	0
0	0	16	5	0	0	0
0	0	17	5	0	0	0
0	0	18	5	0	0	0
0	0	19	5	0	0	0
0	0	20	5	0	0	0
0	0	21	5	0	0	0
0	0	22	5	0	0	0
0	0	23	5	0	0	0
0	0	0	6	0	0	0
0	0	1	6	0	0	0
0	0	2	6	0	0	0
0	0	3	6	0	0	0
0	0	4	6	0	0	0
0	0	5	6	0	0	0
0	0	6	6	0	0	0
0	0	7	6	0	0	0
0	0	8	6	0	0	0
0	0	9	6	0	0	0
0	0	10	6	0	0	0
0	0	11	6	0	0	0
0	0	12	6	0	0	0
0	0	13	6	0	0	0
0	0	14	6	0	0	0
0	0	15	6	0	0	0
0	0	16	6	0	0	0
0	0	17	6	0	0	0
0	0	18	6	0	0	0
0	0	19	6	0	0	0
0	0	20	6	0	0	0
0	0	21	6	0	0	0
0	0	22	6	0	0	0
0	0	23	6	0	0	0
0	0	0	7	0	0	0
0	0	1	7	0	0	0
0	0	2	7	0	0	0
0	0	3	7	0	0	0
0	0	4	7	0	0	0
0	0	5	7	0	0	0
0	0	6	7	0	0	0
0	0	7	7	0	0	0
0	0	8	7	0	0	0
0	0	9	7	0	0	0
0	0	10	7	0	0	0
0	0	11	7	0	0	0
0	0	12	7	0	0	0
0	0	13	7	0	0	0
0	0	14	7	0	0	0
0	0	15	7	0	0	0
0	0	16	7	0	0	0
0	0	17	7	0	0	0
0	0	18	7	0	0	0
0	0	19	7	0	0	0
0	0	20	7	0	0	0
0	0	21	7	0	0	0
0	0	22	7	0	0	0
0	0	23	7	0	0	0
0	0	0	8	0	0	0
0	0	1	8	0	0	0
0	0	2	8	0	0	0
0	0	3	8	0	0	0
0	0	4	8	0	0	0
0	0	5	8	0	0	0
0	0	6	8	0	0	0
0	0	7	8	0	0	0
0	0	8	8	0	0	0
0	0	9	8	0	0	0
0	0	10	8	0	0	0
0	0	11	8	0	0	0
0	0	12	8	0	0	0
0	0	13	8	0	0	0
0	0	14	8	0	0	0
0	0	15	8	0	0	0
0	0	16	8	0	0	0
0	0	17	8	0	0	0
0	0	18	8	0	0	0
0	0	19	8	0	0	0
0	0	20	8	0	0	0
0	0	21	8	0	0	0
0	0	22	8	0	0	0
0	0	23	8	0	0	0
0	0	0	9	0	0	0
0	0	1	9	0	0	0
0	0	2	9	0	0	0
0	0	3	9	0	0	0
0	0	4	9	0	0	0
0	0	5	9	0	0	0
0	0	6	9	0	0	0
0	0	7	9	0	0	0
0	0	8	9	0	0	0
0	0	9	9	0	0	0
0	0	10	9	0	0	0
0	0	11	9	0	0	0
0	0	12	9	0	0	0
0	0	13	9	0	0	0
0	0	14	9	0	0	0
0	0	15	9	0	0	0
0	0	16	9	0	0	0
0	0	17	9	0	0	0
0	0	18	9	0	0	0
0	0	19	9	0	0	0
0	0	20	9	0	0	0
0	0	21	9	0	0	0
0	0	22	9	0	0	0
0	0	23	9	0	0	0
0	0	0	10	0	0	0
0	0	1	10	0	0	0
0	0	2	10	0	0	0
0	0	3	10	0	0	0
0	0	4	10	0	0	0
0	0	5	10	0	0	0
0	0	6	10	0	0	0
0	0	7	10	0	0	0
0	0	8	10	0	0	0
0	0	9	10	0	0	0
0	0	10	10	0	0	0
0	0	11	10	0	0	0
0	0	12	10	0	0	0
0	0	13	10	0	0	0
0	0	14	10	0	0	0
0	0	15	10	0	0	0
0	0	16	10	0	0	0
0	0	17	10	0	0	0
0	0	18	10	0	0	0
0	0	19	10	0	0	0
0	0	20	10	0	0	0
0	0	21	10	0	0	0
0	0	22	10	0	0	0
0	0	23	10	0	0	0
0	0	0	11	0	0	0
0	0	1	11	0	0	0
0	0	2	11	0	0	0
0	0	3	11	0	0	0
0	0	4	11	0	0	0
0	0	5	11	0	0	0
0	0	6	11	0	0	0
0	0	7	11	0	0	0
0	0	8	11	0	0	0
0	0	9	11	0	0	0
0	0	10	11	0	0	0
0	0	11	11	0	0	0
0	0	12	11	0	0	0
0	0	13	11	0	0	0
0	0	14	11	0	0	0
0	0	15	11	0	0	0
0	0	16	11	0	0	0
0	0	17	11	0	0	0
0	0	18	11	0	0	0
0	0	19	11	0	0	0
0	0	20	11	0	0	0
0	0	21	11	0	0	0
0	0	22	11	0	0	0
0	0	23	11	0	0	0
0	0	0	12	0	0	0
0	0	1	12	0	0	0
0	0	2	12	0	0	0
0	0	3	12	0	0	0
0	0	4	12	0	0	0
0	0	5	12	0	0	0
0	0	6	12	0	0	0
0	0	7	12	0	0	0
0	0	8	12	0	0	0
0	0	9	12	0	0	0
0	0	10	12	0	0	0
0	0	11	12	0	0	0
0	0	12	12	0	0	0
0	0	13	12	0	0	0
0	0	14	12	0	0	0
0	0	15	12	0	0	0
0	0	16	12	0	0	0
0	0	17	12	0	0	0
0	0	18	12	0	0	0
0	0	19	12	0	0	0
0	0	20	12	0	0	0
0	0	21	12	0	0	0
0	0	22	12	0	0	0
0	0	23	12	0	0	0
0	0	0	13	0	0	0
0	0	1	13	0	0	0
0	0	2	13	0	0	0
0	0	3	13	0	0	0
0	0	4	13	0	0	0
0	0	5	13	0	0	0
0	0	6	13	0	0	0
0	0	7	13	0	0	0
0	0	8	13	0	0	0
0	0	9	13	0	0	0
0	0	10	13	0	0	0
0	0	11	13	0	0	0
0	0	12	13	0	0	0
0	0	13	13	0	0	0
0	0	14	13	0	0	0
0	0	15	13	0	0	0
0	0	16	13	0	0	0
0	0	17	13	0	0	0
0	0	18	13	0	0	0
0	0	19	13	0	0	0
0	0	20	13	0	0	0
0	0	21	13	0	0	0
0	0	22	13	0	0	0
0	0	23	13	0	0	0
0	0	0	14	0	0	0
0	0	1	14	0	0	0
0	0	2	14	0	0	0
0	0	3	14	0	0	0
0	0	4	14	0	0	0
0	0	5	14	0	0	0
0	0	6	14	0	0	0
0	0	7	14	0	0	0
0	0	8	14	0	0	0
0	0	9	14	0	0	0
0	0	10	14	0	0	0
0	0	11	14	0	0	0
0	0	12	14	0	0	0
0	0	13	14	0	0	0
0	0	14	14	0	0	0
0	0	15	14	0	0	0
0	0	16	14	0	0	0
0	0	17	14	0	0	0
0	0	18	14	0	0	0
0	0	19	14	0	0	0
0	0	20	14	0	0	0
0	0	21	14	0	0	0
0	0	22	14	0	0	0
0	0	23	14	0	0	0
0	0	0	15	0	0	0
0	0	1	15	0	0	0
0	0	2	15	0	0	0
0	0	3	15	0	0	0
0	0	4	15	0	0	0
0	0	5	15	0	0	0
0	0	6	15	0	0	0
0	0	7	15	0	0	0
0	0	8	15	0	0	0
0	0	9	15	0	0	0
0	0	10	15	0	0	0
0	0	11	15	0	0	0
0	0	12	15	0	0	0
0	0	13	15	0	0	0
0	0	14	15	0	0	0
0	0	15	15	0	0	0
0	0	16	15	0	0	0
0	0	17	15	0	0	0
0	0	18	15	0	0	0
0	0	19	15	0	0	0
0	0	20	15	0	0	0
0	0	21	15	0	0	0
0	0	22	15	0	0	0
0	0	23	15	0	0	0
0	0	0	16	0	0	0
0	0	1	16	0	0	0
0	0	2	16	0	0	0
0	0	3	16	0	0	0
0	0	4	16	0	0	0
0	0	5	16	0	0	0
0	0	6	16	0	0	0
0	0	7	16	0	0	0
0	0	8	16	0	0	0
0	0	9	16	0	0	0
0	0	10	16	0	0	0
0	0	11	16	0	0	0
0	0	12	16	0	0	0
0	0	13	16	0	0	0
0	0	14	16	0	0	0
0	0	15	16	0	0	0
0	0	16	16	0	0	0
0	0	17	16	0	0	0
0	0	18	16	0	0	0
0	0	19	16	0	0	0
0	0	20	16	0	0	0
0	0	21	16	0	0	0
0	0	22	16	0	0	0
0	0	23	16	0	0	0
0	0	0	17	0	0	0
0	0	1	17	0	0	0
0	0	2	17	0	0	0
0	0	3	17	0	0	0
0	0	4	17	0	0	0
0	0	5	17	0	0	0
0	0	6	17	0	0	0
0	0	7	17	0	0	0
0	0	8	17	0	0	0
0	0	9	17	0	0	0
0	0	10	17	0	0	0
0	0	11	17	0	0	0
0	0	12	17	0	0	0
0	0	13	17	0	0	0
0	0	14	17	0	0	0
0	0	15	17	0	0	0
0	0	16	17	0	0	0
0	0	17	17	0	0	0
0	0	18	17	0	0	0
0	0	19	17	0	0	0
0	0	20	17	0	0	0
0	0	21	17	0	0	0
0	0	22	17	0	0	0
0	0	23	17	0	0	0
0	0	0	18	0	0	0
0	0	1	18	0	0	0
0	0	2	18	0	0	0
0	0	3	18	0	0	0
0	0	4	18	0	0	0
0	0	5	18	0	0	0
0	0	6	18	0	0	0
0	0	7	18	0	0	0
0	0	8	18	0	0	0
0	0	9	18	0	0	0
0	0	10	18	0	0	0
0	0	11	18	0	0	0
0	0	12	18	0	0	0
0	0	13	18	0	0	0
0	0	14	18	0	0	0
0	0	15	18	0	0	0
0	0	16	18	0	0	0
0	0	17	18	0	0	0
0	0	18	18	0	0	0
0	0	19	18	0	0	0
0	0	20	18	0	0	0
0	0	21	18	0	0	0
0	0	22	18	0	0	0
0	0	23	18	0	0	0
0	0	0	19	0	0	0
0	0	1	19	0	0	0
0	0	2	19	0	0	0
0	0	3	19	0	0	0
0	0	4	19	0	0	0
0	0	5	19	0	0	0
0	0	6	19	0	0	0
0	0	7	19	0	0	0
0	0	8	19	0	0	0
0	0	9	19	0	0	0
0	0	10	19	0	0	0
0	0	11	19	0	0	0
0	0	12	19	0	0	0
0	0	13	19	0	0	0
0	0	14	19	0	0	0
0	0	15	19	0	0	0
0	0	16	19	0	0	0
0	0	17	19	0	0	0
0	0	18	19	0	0	0
0	0	19	19	0	0	0
0	0	20	19	0	0	0
0	0	21	19	0	0	0
0	0	22	19	0	0	0
0	0	23	19	0	0	0
0	0	0	20	0	0	0
0	0	1	20	0	0	0
0	0	2	20	0	0	0
0	0	3	20	0	0	0
0	0	4	20	0	0	0
0	0	5	20	0	0	0
0	0	6	20	0	0	0
0	0	7	20	0	0	0
0	0	8	20	0	0	0
0	0	9	20	0	0	0
0	0	10	20	0	0	0
0	0	11	20	0	0	0
0	0	12	20	0	0	0
0	0	13	20	0	0	0
0	0	14	20	0	0	0
0	0	15	20	0	0	0
0	0	16	20	0	0	0
0	0	17	20	0	0	0
0	0	18	20	0	0	0
0	0	19	20	0	0	0
0	0	20	20	0	0	0
0	0	21	20	0	0	0
0	0	22	20	0	0	0
0	0	23	20	0	0	0
0	0	0	21	0	0	0
0	0	1	21	0	0	0
0	0	2	21	0	0	0
0	0	3	21	0	0	0
0	0	4	21	0	0	0
0	0	5	21	0	0	0
0	0	6	21	0	0	0
0	0	7	21	0	0	0
0	0	8	21	0	0	0
0	0	9	21	0	0	0
0	0	10	21	0	0	0
0	0	11	21	0	0	0
0	0	12	21	0	0	0
0	0	13	21	0	0	0
0	0	14	21	0	0	0
0	0	15	21	0	0	0
0	0	16	21	0	0	0
0	0	17	21	0	0	0
0	0	18	21	0	0	0
0	0	19	21	0	0	0
0	0	20	21	0	0	0
0	0	21	21	0	0	0
0	0	22	21	0	0	0
0	0	23	21	0	0	0
0	0	0	22	0	0	0
0	0	1	22	0	0	0
0	0	2	22	0	0	0
0	0	3	22	0	0	0
0	0	4	22	0	0	0
0	0	5	22	0	0	0
0	0	6	22	0	0	0
0	0	7	22	0	0	0
0	0	8	22	0	0	0
0	0	9	22	0	0	0
0	0	10	22	0	0	0
0	0	11	22	0	0	0
0	0	12	22	0	0	0
0	0	13	22	0	0	0
0	0	14	22	0	0	0
0	0	15	22	0	0	0
0	0	16	22	0	0	0
0	0	17	22	0	0	0
0	0	18	22	0	0	0
0	0	19	22	0	0	0
0	0	20	22	0	0	0
0	0	21	22	0	0	0
0	0	22	22	0	0	0
0	0	23	22	0	0	0
0	0	0	23	0	0	0
0	0	1	23	0	0	0
0	0	2	23	0	0	0
0	0	3	23	0	0	0
0	0	4	23	0	0	0
0	0	5	23	0	0	0
0	0	6	23	0	0	0
0	0	7	23	0	0	0
0	0	8	23	0	0	0
0	0	9	23	0	0	0
0	0	10	23	0	0	0
0	0	11	23	0	0	0
0	0	12	23	0	0	0
0	0	13	23	0	0	0
0	0	14	23	0	0	0
0	0	15	23	0	0	0
0	0	16	23	0	0	0
0	0	17	23	0	0	0
0	0	18	23	0	0	0
0	0	19	23	0	0	0
0	0	20	23	0	0	0
0	0	21	23	0	0	0
0	0	22	23	0	0	0
0	0	23	23	0	0	0
0	0	0	24	0	0	0
0	0	1	24	0	0	0
0	0	2	24	0	0	0
0	0	3	24	0	0	0
0	0	4	24	0	0	0
0	0	5	24	0	0	0
0	0	6	24	0	0	0
0	0	7	24	0	0	0
0	0	8	24	0	0	0
0	0	9	24	0	0	0
0	0	10	24	0	0	0
0	0	11	24	0	0	0
0	0	12	24	0	0	0
0	0	13	24	0	0	0
0	0	14	24	0	0	0
0	0	15	24	0	0	0
0	0	16	24	0	0	0
0	0	17	24	0	0	0
0	0	18	24	0	0	0
0	0	19	24	0	0	0
0	0	20	24	0	0	0
0	0	21	24	0	0	0
0	0	22	24	0	0	0
0	0	23	24	0	0	0
0	0	0	25	0	0	0
0	0	1	25	0	0	0
0	0	2	25	0	0	0
0	0	3	25	0	0	0
0	0	4	25	0	0	0
0	0	5	25	0	0	0
0	0	6	25	0	0	0
0	0	7	25	0	0	0
0	0	8	25	0	0	0
0	0	9	25	0	0	0
0	0	10	25	0	0	0
0	0	11	25	0	0	0
0	0	12	25	0	0	0
0	0	13	25	0	0	0
0	0	14	25	0	0	0
0	0	15	25	0	0	0
0	0	16	25	0	0	0
0	0	17	25	0	0	0
0	0	18	25	0	0	0
0	0	19	25	0	0	0
0	0	20	25	0	0	0
0	0	21	25	0	0	0
0	0	22	25	0	0	0
0	0	23	25	0	0	0
0	0	0	26	0	0	0
0	0	1	26	0	0	0
0	0	2	26	0	0	0
0	0	3	26	0	0	0
0	0	4	26	0	0	0
0	0	5	26	0	0	0
0	0	6	26	0	0	0
0	0	7	26	0	0	0
0	0	8	26	0	0	0
0	0	9	26	0	0	0
0	0	10	26	0	0	0
0	0	11	26	0	0	0
0	0	12	26	0	0	0
0	0	13	26	0	0	0
0	0	14	26	0	0	0
0	0	15	26	0	0	0
0	0	16	26	0	0	0
0	0	17	26	0	0	0
0	0	18	26	0	0	0
0	0	19	26	0	0	0
0	0	20	26	0	0	0
0	0	21	26	0	0	0
0	0	22	26	0	0	0
0	0	23	26	0	0	0
0	0	0	27	0	0	0
0	0	1	27	0	0	0
0	0	2	27	0	0	0
0	0	3	27	0	0	0
0	0	4	27	0	0	0
0	0	5	27	0	0	0
0	0	6	27	0	0	0
0	0	7	27	0	0	0
0	0	8	27	0	0	0
0	0	9	27	0	0	0
0	0	10	27	0	0	0
0	0	11	27	0	0	0
0	0	12	27	0	0	0
0	0	13	27	0	0	0
0	0	14	27	0	0	0
0	0	15	27	0	0	0
0	0	16	27	0	0	0
0	0	17	27	0	0	0
0	0	18	27	0	0	0
0	0	19	27	0	0	0
0	0	20	27	0	0	0
0	0	21	27	0	0	0
0	0	22	27	0	0	0
0	0	23	27	0	0	0
0	0	0	28	0	0	0
0	0	1	28	0	0	0
0	0	2	28	0	0	0
0	0	3	28	0	0	0
0	0	4	28	0	0	0
0	0	5	28	0	0	0
0	0	6	28	0	0	0
0	0	7	28	0	0	0
0	0	8	28	0	0	0
0	0	9	28	0	0	0
0	0	10	28	0	0	0
0	0	11	28	0	0	0
0	0	12	28	0	0	0
0	0	13	28	0	0	0
0	0	14	28	0	0	0
0	0	15	28	0	0	0
0	0	16	28	0	0	0
0	0	17	28	0	0	0
0	0	18	28	0	0	0
0	0	19	28	0	0	0
0	0	20	28	0	0	0
0	0	21	28	0	0	0
0	0	22	28	0	0	0
0	0	23	28	0	0	0
0	0	0	29	0	0	0
0	0	1	29	0	0	0
0	0	2	29	0	0	0
0	0	3	29	0	0	0
0	0	4	29	0	0	0
0	0	5	29	0	0	0
0	0	6	29	0	0	0
0	0	7	29	0	0	0
0	0	8	29	0	0	0
0	0	9	29	0	0	0
0	0	10	29	0	0	0
0	0	11	29	0	0	0
0	0	12	29	0	0	0
0	0	13	29	0	0	0
0	0	14	29	0	0	0
0	0	15	29	0	0	0
0	0	16	29	0	0	0
0	0	17	29	0	0	0
0	0	18	29	0	0	0
0	0	19	29	0	0	0
0	0	20	29	0	0	0
0	0	21	29	0	0	0
0	0	22	29	0	0	0
0	0	23	29	0	0	0
0	0	0	30	0	0	0
0	0	1	30	0	0	0
0	0	2	30	0	0	0
0	0	3	30	0	0	0
0	0	4	30	0	0	0
0	0	5	30	0	0	0
0	0	6	30	0	0	0
0	0	7	30	0	0	0
0	0	8	30	0	0	0
0	0	9	30	0	0	0
0	0	10	30	0	0	0
0	0	11	30	0	0	0
0	0	12	30	0	0	0
0	0	13	30	0	0	0
0	0	14	30	0	0	0
0	0	15	30	0	0	0
0	0	16	30	0	0	0
0	0	17	30	0	0	0
0	0	18	30	0	0	0
0	0	19	30	0	0	0
0	0	20	30	0	0	0
0	0	21	30	0	0	0
0	0	22	30	0	0	0
0	0	23	30	0	0	0
0	0	0	31	0	0	0
0	0	1	31	0	0	0
0	0	2	31	0	0	0
0	0	3	31	0	0	0
0	0	4	31	0	0	0
0	0	5	31	0	0	0
0	0	6	31	0	0	0
0	0	7	31	0	0	0
0	0	8	31	0	0	0
0	0	9	31	0	0	0
0	0	10	31	0	0	0
0	0	11	31	0	0	0
0	0	12	31	0	0	0
0	0	13	31	0	0	0
0	0	14	31	0	0	0
0	0	15	31	0	0	0
0	0	16	31	0	0	0
0	0	17	31	0	0	0
0	0	18	31	0	0	0
0	0	19	31	0	0	0
0	0	20	31	0	0	0
0	0	21	31	0	0	0
0	0	22	31	0	0	0
0	0	23	31	0	0	0
0	0	0	32	0	0	0
0	0	1	32	0	0	0
0	0	2	32	0	0	0
0	0	3	32	0	0	0
0	0	4	32	0	0	0
0	0	5	32	0	0	0
0	0	6	32	0	0	0
0	0	7	32	0	0	0
0	0	8	32	0	0	0
0	0	9	32	0	0	0
0	0	10	32	0	0	0
0	0	11	32	0	0	0
0	0	12	32	0	0	0
0	0	13	32	0	0	0
0	0	14	32	0	0	0
0	0	15	32	0	0	0
0	0	16	32	0	0	0
0	0	17	32	0	0	0
0	0	18	32	0	0	0
0	0	19	32	0	0	0
0	0	20	32	0	0	0
0	0	21	32	0	0	0
0	0	22	32	0	0	0
0	0	23	32	0	0	0
0	0	0	33	0	0	0
0	0	1	33	0	0	0
0	0	2	33	0	0	0
0	0	3	33	0	0	0
0	0	4	33	0	0	0
0	0	5	33	0	0	0
0	0	6	33	0	0	0
0	0	7	33	0	0	0
0	0	8	33	0	0	0
0	0	9	33	0	0	0
0	0	10	33	0	0	0
0	0	11	33	0	0	0
0	0	12	33	0	0	0
0	0	13	33	0	0	0
0	0	14	33	0	0	0
0	0	15	33	0	0	0
0	0	16	33	0	0	0
0	0	17	33	0	0	0
0	0	18	33	0	0	0
0	0	19	33	0	0	0
0	0	20	33	0	0	0
0	0	21	33	0	0	0
0	0	22	33	0	0	0
0	0	23	33	0	0	0
0	0	0	34	0	0	0
0	0	1	34	0	0	0
0	0	2	34	0	0	0
0	0	3	34	0	0	0
0	0	4	34	0	0	0
0	0	5	34	0	0	0
0	0	6	34	0	0	0
0	0	7	34	0	0	0
0	0	8	34	0	0	0
0	0	9	34	0	0	0
0	0	10	34	0	0	0
0	0	11	34	0	0	0
0	0	12	34	0	0	0
0	0	13	34	0	0	0
0	0	14	34	0	0	0
0	0	15	34	0	0	0
0	0	16	34	0	0	0
0	0	17	34	0	0	0
0	0	18	34	0	0	0
0	0	19	34	0	0	0
0	0	20	34	0	0	0
0	0	21	34	0	0	0
0	0	22	34	0	0	0
0	0	23	34	0	0	0
0	0	0	35	0	0	0
0	0	1	35	0	0	0
0	0	2	35	0	0	0
0	0	3	35	0	0	0
0	0	4	35	0	0	0
0	0	5	35	0	0	0
0	0	6	35	0	0	0
0	0	7	35	0	0	0
0	0	8	35	0	0	0
0	0	9	35	0	0	0
0	0	10	35	0	0	0
0	0	11	35	0	0	0
0	0	12	35	0	0	0
0	0	13	35	0	0	0
0	0	14	35	0	0	0
0	0	15	35	0	0	0
0	0	16	35	0	0	0
0	0	17	35	0	0	0
0	0	18	35	0	0	0
0	0	19	35	0	0	0
0	0	20	35	0	0	0
0	0	21	35	0	0	0
0	0	22	35	0	0	0
0	0	23	35	0	0	0
0	0	0	36	0	0	0
0	0	1	36	0	0	0
0	0	2	36	0	0	0
0	0	3	36	0	0	0
0	0	4	36	0	0	0
0	0	5	36	0	0	0
0	0	6	36	0	0	0
0	0	7	36	0	0	0
0	0	8	36	0	0	0
0	0	9	36	0	0	0
0	0	10	36	0	0	0
0	0	11	36	0	0	0
0	0	12	36	0	0	0
0	0	13	36	0	0	0
0	0	14	36	0	0	0
0	0	15	36	0	0	0
0	0	16	36	0	0	0
0	0	17	36	0	0	0
0	0	18	36	0	0	0
0	0	19	36	0	0	0
0	0	20	36	0	0	0
0	0	21	36	0	0	0
0	0	22	36	0	0	0
0	0	23	36	0	0	0
0	0	0	37	0	0	0
0	0	1	37	0	0	0
0	0	2	37	0	0	0
0	0	3	37	0	0	0
0	0	4	37	0	0	0
0	0	5	37	0	0	0
0	0	6	37	0	0	0
0	0	7	37	0	0	0
0	0	8	37	0	0	0
0	0	9	37	0	0	0
0	0	10	37	0	0	0
0	0	11	37	0	0	0
0	0	12	37	0	0	0
0	0	13	37	0	0	0
0	0	14	37	0	0	0
0	0	15	37	0	0	0
0	0	16	37	0	0	0
0	0	17	37	0	0	0
0	0	18	37	0	0	0
0	0	19	37	0	0	0
0	0	20	37	0	0	0
0	0	21	37	0	0	0
0	0	22	37	0	0	0
0	0	23	37	0	0	0
0	0	0	38	0	0	0
0	0	1	38	0	0	0
0	0	2	38	0	0	0
0	0	3	38	0	0	0
0	0	4	38	0	0	0
0	0	5	38	0	0	0
0	0	6	38	0	0	0
0	0	7	38	0	0	0
0	0	8	38	0	0	0
0	0	9	38	0	0	0
0	0	10	38	0	0	0
0	0	11	38	0	0	0
0	0	12	38	0	0	0
0	0	13	38	0	0	0
0	0	14	38	0	0	0
0	0	15	38	0	0	0
0	0	16	38	0	0	0
0	0	17	38	0	0	0
0	0	18	38	0	0	0
0	0	19	38	0	0	0
0	0	20	38	0	0	0
0	0	21	38	0	0	0
0	0	22	38	0	0	0
0	0	23	38	0	0	0
0	0	0	39	0	0	0
0	0	1	39	0	0	0
0	0	2	39	0	0	0
0	0	3	39	0	0	0
0	0	4	39	0	0	0
0	0	5	39	0	0	0
0	0	6	39	0	0	0
0	0	7	39	0	0	0
0	0	8	39	0	0	0
0	0	9	39	0	0	0
0	0	10	39	0	0	0
0	0	11	39	0	0	0
0	0	12	39	0	0	0
0	0	13	39	0	0	0
0	0	14	39	0	0	0
0	0	15	39	0	0	0
0	0	16	39	0	0	0
0	0	17	39	0	0	0
0	0	18	39	0	0	0
0	0	19	39	0	0	0
0	0	20	39	0	0	0
0	0	21	39	0	0	0
0	0	22	39	0	0	0
0	0	23	39	0	0	0
0	2500	0	0	0.15	0.275	0.1
0	2500	1	0	0.125	0.275	0.075
0	2500	2	0	0.125	0.275	0.05
0	2500	3	0	0.15	0.175	0.125
0	2500	4	0	0.125	0.125	0.05
0	2500	5	0	0.1	0.225	0
0	2500	6	0	0.15	0.225	0.1
0	2500	7	0	0.075	0.275	0.025
0	2500	8	0	0.125	0.25	0.125
0	2500	9	0	0.15	0.275	0.125
0	2500	10	0	0.1	0.2	0.125
0	2500	11	0	0.125	0.125	0.1
0	2500	12	0	0.075	0.25	0
0	2500	13	0	0.15	0.125	0.175
0	2500	14	0	0.15	0.175	0.1
0	2500	15	0	0.125	0.25	0.125
0	2500	16	0	0.175	0.275	0.075
0	2500	17	0	0.1	0.225	0.175
0	2500	18	0	0	0.15	0.075
0	2500	19	0	0.2	0.275	0.125
0	2500	20	0	0.125	0.25	0.075
0	2500	21	0	0.15	0.275	0.15
0	2500	22	0	0.125	0.125	0.05
0	2500	23	0	0.1	0.225	0.05
0	2500	0	1	0.15	0.225	0.05
0	2500	1	1	0.05	0.25	0.075
0	2500	2	1	0.15	0.2	0.025
0	2500	3	1	0.1	0.225	0.125
0	2500	4	1	0.125	0.2	0.075
0	2500	5	1	0.15	0.3	0.1
0	2500	6	1	0.125	0.2	0.05
0	2500	7	1	0.15	0.2	0.075
0	2500	8	1	0.05	0.3	0.075
0	2500	9	1	0.15	0.225	0.125
0	2500	10	1	0.1	0.225	0.125
0	2500	11	1	0.125	0.225	0.1
0	2500	12	1	0.1	0.2	0.1
0	2500	13	1	0.1	0.125	0.1
0	2500	14	1	0.1	0.275	0.075
0	2500	15	1	0.125	0.3	0.025
0	2500	16	1	0.025	0.3	0.025
0	2500	17	1	0.15	0.175	0.125
0	2500	18	1	0.125	0.2	0.05
0	2500	19	1	0.225	0.2	0.1
0	2500	20	1	0.15	0.3	0.075
0	2500	21	1	0.125	0.225	0.1
0	2500	22	1	0.125	0.175	0.125
0	2500	23	1	0.125	0.225	0
0	2500	0	2	0.125	0.3	0
0	2500	1	2	0.15	0.25	0.1
0	2500	2	2	0.1	0.2	0
0	2500	3	2	0.05	0.25	0.15
0	2500	4	2	0.125	0.2	0
0	2500	5	2	0.125	0.225	0.125
0	2500	6	2	0.125	0.2	0.1
0	2500	7	2	0.125	0.2	0.1
0	2500	8	2	0.15	0.2	0.1
0	2500	9	2	0.125	0.2	0
0	2500	10	2	0.125	0.25	0.05
0	2500	11	2	0.225	0.2	0.075
0	2500	12	2	0.15	0.275	0.15
0	2500	13	2	0.15	0.275	0
0	2500	14	2	0.15	0.25	0.15
0	2500	15	2	0.15	0.175	0.125
0	2500	16	2	0.125	0.2	0.125
0	2500	17	2	0.1	0.225	0.075
0	2500	18	2	0	0.325	0.075
0	2500	19	2	0.1	0.125	0.05
0	2500	20	2	0.125	0.3	0.075
0	2500	21	2	0	0.2	0.1
0	2500	22	2	0.125	0.225	0.05
0	2500	23	2	0.075	0.25	0.1
0	2500	0	3	0.15	0.325	0.1
0	2500	1	3	0.15	0.25	0.075
0	2500	2	3	0.1	0.3	0.125
0	2500	3	3	0.15	0.25	0.075
0	2500	4	3	0.075	0.2	0.1
0	2500	5	3	0.15	0.3	0
0	2500	6	3	0.15	0.25	0.1
0	2500	7	3	0.225	0.175	0.075
0	2500	8	3	0.15	0.275	0.075
0	2500	9	3	0.075	0.2	0.05
0	2500	10	3	0.15	0.3	0.075
0	2500	11	3	0.15	0.2	0.1
0	2500	12	3	0.125	0.25	0.125
0	2500	13	3	0.125	0.275	0
0	2500	14	3	0.15	0.175	0.05
0	2500	15	3	0.15	0.225	0.1
0	2500	16	3	0.175	0.225	0.125
0	2500	17	3	0.1	0.275	0.075
0	2500	18	3	0.125	0.275	0.125
0	2500	19	3	0.125	0.3	0.075
0	2500	20	3	0.125	0.25	0.1
0	2500	21	3	0.2	0.25	0
0	2500	22	3	0.15	0.275	0.1
0	2500	23	3	0.075	0.175	0.075
0	2500	0	4	0.125	0.125	0.075
0	2500	1	4	0.2	0.225	0.1
0	2500	2	4	0.125	0.225	0.1
0	2500	3	4	0	0.15	0.1
0	2500	4	4	0	0.3	0.05
0	2500	5	4	0.125	0.125	0.025
0	2500	6	4	0.15	0.25	0
0	2500	7	4	0.125	0.225	0.1
0	2500	8	4	0.15	0.225	0.125
0	2500	9	4	0.1	0.225	0.1
0	2500	10	4	0.15	0.225	0.025
0	2500	11	4	0.075	0.325	0.075
0	2500	12	4	0.075	0.3	0.025
0	2500	13	4	0	0.225	0.1
0	2500	14	4	0.175	0.15	0.1
0	2500	15	4	0.125	0.3	0.025
0	2500	16	4	0.075	0.275	0.025
0	2500	17	4	0.15	0.2	0.125
0	2500	18	4	0.125	0.3	0.125
0	2500	19	4	0.05	0.225	0.075
0	2500	20	4	0.15	0.225	0
0	2500	21	4	0.05	0.225	0.05
0	2500	22	4	0.175	0.225	0.075
0	2500	23	4	0.075	0.175	0.125
0	2500	0	5	0	0.275	0.075
0	2500	1	5	0.125	0.2	0
0	2500	2	5	0.225	0.3	0
0	2500	3	5	0.15	0.225	0.1
0	2500	4	5	0	0.225	0.1
0	2500	5	5	0	0.3	0
0	2500	6	5	0.175	0.25	0.05
0	2500	7	5	0.15	0.175	0
0	2500	8	5	0.1	0.2	0.125
0	2500	9	5	0.025	0.225	0.075
0	2500	10	5	0.125	0.2	0
0	2500	11	5	0.1	0.125	0.075
0	2500	12	5	0	0.3	0.05
0	2500	13	5	0.125	0.3	0.075
0	2500	14	5	0.125	0.3	0.15
0	2500	15	5	0.15	0.15	0.125
0	2500	16	5	0.15	0.3	0.025
0	2500	17	5	0.1	0.15	0.025
0	2500	18	5	0.1	0.275	0.05
0	2500	19	5	0.025	0.125	0.15
0	2500	20	5	0.025	0.25	0.125
0	2500	21	5	0.025	0.25	0.1
0	2500	22	5	0	0.2	0
0	2500	23	5	0.05	0.325	0
0	2500	0	6	0.125	0.275	0
0	2500	1	6	0.1	0.125	0.05
0	2500	2	6	0.05	0.25	0.125
0	2500	3	6	0.05	0.25	0.125
0	2500	4	6	0.175	0.175	0.05
0	2500	5	6	0.15	0.25	0.125
0	2500	6	6	0.1	0.175	0.1
0	2500	7	6	0.125	0.225	0.15
0	2500	8	6	0.15	0.225	0.1
0	2500	9	6	0.2	0.225	0.025
0	2500	10	6	0.15	0.25	0.15
0	2500	11	6	0.225	0.225	0.025
0	2500	12	6	0	0.25	0.05
0	2500	13	6	0.1	0.25	0.1
0	2500	14	6	0.05	0.3	0.075
0	2500	15	6	0.1	0.25	0.05
0	2500	16	6	0.1	0.25	0.15
0	2500	17	6	0.2	0.2	0
0	2500	18	6	0.125	0.175	0.075
0	2500	19	6	0.075	0.125	0.1
0	2500	20	6	0.15	0.225	0.1
0	2500	21	6	0.15	0.175	0.1
0	2500	22	6	0.025	0.175	0.05
0	2500	23	6	0.125	0.125	0.05
0	2500	0	7	0.15	0.25	0.075
0	2500	1	7	0.125	0.175	0
0	2500	2	7	0.1	0.25	0.1
0	2500	3	7	0.15	0.225	0
0	2500	4	7	0.075	0.15	0.075
0	2500	5	7	0.075	0.325	0.05
0	2500	6	7	0.15	0.2	0.1
0	2500	7	7	0.1	0.15	0.1
0	2500	8	7	0.15	0.2	0.125
0	2500	9	7	0.15	0.25	0.025
0	2500	10	7	0.1	0.25	0.125
0	2500	11	7	0.15	0.175	0.1
0	2500	12	7	0.2	0.3	0.1
0	2500	13	7	0.075	0.225	0.1
0	2500	14	7	0.15	0.25	0.1
0	2500	15	7	0.1	0.275	0.075
0	2500	16	7	0.125	0.275	0
0	2500	17	7	0.1	0.125	0.1
0	2500	18	7	0.15	0.225	0.075
0	2500	19	7	0.125	0.325	0.125
0	2500	20	7	0.15	0.225	0.075
0	2500	21	7	0.125	0.325	0.1
0	2500	22	7	0.1	0.225	0.05
0	2500	23	7	0.225	0.25	0.075
0	2500	0	8	0.075	0.275	0.025
0	2500	1	8	0.125	0.3	0.1
0	2500	2	8	0.15	0.2	0
0	2500	3	8	0.15	0.275	0.1
0	2500	4	8	0.125	0.125	0.075
0	2500	5	8	0.125	0.275	0.1
0	2500	6	8	0	0.225	0.1
0	2500	7	8	0.1	0.175	0.1
0	2500	8	8	0.15	0.175	0.1
0	2500	9	8	0.175	0.225	0.05
0	2500	10	8	0.1	0.225	0.1
0	2500	11	8	0.225	0.25	0.075
0	2500	12	8	0.15	0.25	0.05
0	2500	13	8	0.1	0.2	0.075
0	2500	14	8	0.1	0.15	0.05
0	2500	15	8	0.125	0.225	0
0	2500	16	8	0	0.125	0.025
0	2500	17	8	0	0.15	0.1
0	2500	18	8	0.15	0.175	0.075
0	2500	19	8	0.125	0.25	0.05
0	2500	20	8	0.075	0.225	0.025
0	2500	21	8	0.125	0.3	0.025
0	2500	22	8	0.1	0.225	0.05
0	2500	23	8	0.025	0.225	0.075
0	2500	0	9	0.2	0.15	0.1
0	2500	1	9	0.15	0.275	0.15
0	2500	2	9	0.15	0.275	0.1
0	2500	3	9	0.175	0.2	0
0	2500	4	9	0.075	0.2	0.1
0	2500	5	9	0.05	0.3	0.05
0	2500	6	9	0.075	0.25	0.125
0	2500	7	9	0.1	0.225	0.125
0	2500	8	9	0.15	0.125	0.125
0	2500	9	9	0.15	0.2	0.05
0	2500	10	9	0.025	0.25	0.125
0	2500	11	9	0.225	0.175	0.075
0	2500	12	9	0.15	0.3	0
0	2500	13	9	0	0.25	0.1
0	2500	14	9	0.125	0.175	0.075
0	2500	15	9	0.125	0.275	0.1
0	2500	16	9	0.05	0.2	0.075
0	2500	17	9	0.025	0.2	0.1
0	2500	18	9	0.1	0.275	0.125
0	2500	19	9	0.125	0.225	0.15
0	2500	20	9	0.175	0.225	0.1
0	2500	21	9	0.225	0.175	0.075
0	2500	22	9	0.125	0.225	0
0	2500	23	9	0.075	0.225	0.075
0	2500	0	10	0.2	0.25	0.05
0	2500	1	10	0.15	0.225	0.125
0	2500	2	10	0.125	0.275	0
0	2500	3	10	0.075	0.2	0.1
0	2500	4	10	0.225	0.25	0.1
0	2500	5	10	0.1	0.225	0.125
0	2500	6	10	0.2	0.275	0.05
0	2500	7	10	0.2	0.275	0.075
0	2500	8	10	0.075	0.225	0.125
0	2500	9	10	0.125	0.2	0.125
0	2500	10	10	0.075	0.25	0.075
0	2500	11	10	0.05	0.2	0.125
0	2500	12	10	0.125	0.225	0
0	2500	13	10	0.1	0.2	0.05
0	2500	14	10	0.1	0.275	0.125
0	2500	15	10	0.15	0.3	0.1
0	2500	16	10	0.25	0.275	0.1
0	2500	17	10	0.1	0.25	0.125
0	2500	18	10	0.15	0.175	0.05
0	2500	19	10	0.15	0.225	0.025
0	2500	20	10	0.175	0.15	0.05
0	2500	21	10	0.125	0.25	0.1
0	2500	22	10	0.075	0.175	0.025
0	2500	23	10	0.05	0.3	0.125
0	2500	0	11	0.15	0.15	0
0	2500	1	11	0.1	0.175	0.125
0	2500	2	11	0.1	0.175	0.075
0	2500	3	11	0.075	0.225	0.075
0	2500	4	11	0.125	0.175	0.05
0	2500	5	11	0.15	0.175	0.025
0	2500	6	11	0.2	0.2	0.1
0	2500	7	11	0.125	0.25	0.1
0	2500	8	11	0.2	0.25	0.025
0	2500	9	11	0.125	0.25	0.05
0	2500	10	11	0.025	0.325	0.075
0	2500	11	11	0.1	0.275	0.025
0	2500	12	11	0.175	0.25	0.075
0	2500	13	11	0.175	0.15	0.075
0	2500	14	11	0.1	0.2	0
0	2500	15	11	0.1	0.3	0.05
0	2500	16	11	0.2	0.175	0.1
0	2500	17	11	0.025	0.275	0.125
0	2500	18	11	0	0.3	0.1
0	2500	19	11	0.125	0.125	0.05
0	2500	20	11	0.125	0.225	0
0	2500	21	11	0.1	0.125	0
0	2500	22	11	0.1	0.275	0.05
0	2500	23	11	0.075	0.275	0.1
0	2500	0	12	0.1	0.25	0.05
0	2500	1	12	0.225	0.25	0.1
0	2500	2	12	0.075	0.2	0.1
0	2500	3	12	0	0.2	0.1
0	2500	4	12	0.1	0.175	0.075
0	2500	5	12	0.2	0.2	0.05
0	2500	6	12	0.175	0.225	0.125
0	2500	7	12	0.175	0.25	0.125
0	2500	8	12	0.15	0.25	0.1
0	2500	9	12	0.15	0.125	0.075
0	2500	10	12	0.15	0.225	0.075
0	2500	11	12	0.125	0.275	0.1
0	2500	12	12	0.2	0.3	0
0	2500	13	12	0.125	0.25	0.075
0	2500	14	12	0.075	0.275	0.1
0	2500	15	12	0.075	0.25	0.1
0	2500	16	12	0.15	0.2	0.05
0	2500	17	12	0.225	0.25	0.125
0	2500	18	12	0.125	0.125	0.1
0	2500	19	12	0.15	0.225	0.125
0	2500	20	12	0.15	0.2	0.025
0	2500	21	12	0.2	0.225	0.125
0	2500	22	12	0	0.2	0.125
0	2500	23	12	0.225	0.275	0.025
0	2500	0	13	0.125	0.25	0.125
0	2500	1	13	0.1	0.2	0.125
0	2500	2	13	0.15	0.275	0.025
0	2500	3	13	0.05	0.25	0
0	2500	4	13	0.15	0.3	0
0	2500	5	13	0.2	0.15	0
0	2500	6	13	0	0.3	0.1
0	2500	7	13	0.225	0.2	0.075
0	2500	8	13	0.125	0.15	0
0	2500	9	13	0.025	0.225	0.075
0	2500	10	13	0.125	0.25	0.075
0	2500	11	13	0.125	0.3	0.075
0	2500	12	13	0.075	0.175	0.05
0	2500	13	13	0.175	0.25	0.025
0	2500	14	13	0.15	0.25	0.025
0	2500	15	13	0.15	0.275	0.1
0	2500	16	13	0.125	0.225	0
0	2500	17	13	0.1	0.225	0.125
0	2500	18	13	0.2	0.25	0
0	2500	19	13	0.225	0.2	0.1
0	2500	20	13	0.175	0.25	0
0	2500	21	13	0	0.15	0.125
0	2500	22	13	0.15	0.2	0
0	2500	23	13	0.125	0.25	0
0	2500	0	14	0.125	0.25	0.025
0	2500	1	14	0.15	0.275	0.125
0	2500	2	14	0.075	0.275	0.15
0	2500	3	14	0.225	0.25	0.025
0	2500	4	14	0.225	0.275	0.1
0	2500	5	14	0.15	0.2	0.075
0	2500	6	14	0.2	0.2	0.05
0	2500	7	14	0.125	0.225	0.1
0	2500	8	14	0.125	0.15	0.125
0	2500	9	14	0.15	0.175	0.1
0	2500	10	14	0.075	0.275	0.1
0	2500	11	14	0.15	0.2	0
0	2500	12	14	0.075	0.15	0.05
0	2500	13	14	0.2	0.2	0.025
0	2500	14	14	0.125	0.225	0.05
0	2500	15	14	0.125	0.225	0.125
0	2500	16	14	0.175	0.15	0.15
0	2500	17	14	0.125	0.225	0.125
0	2500	18	14	0	0.225	0.125
0	2500	19	14	0.225	0.2	0.125
0	2500	20	14	0.15	0.15	0.05
0	2500	21	14	0.15	0.125	0.05
0	2500	22	14	0.1	0.225	0.1
0	2500	23	14	0.2	0.125	0.1
0	2500	0	15	0.15	0.275	0.05
0	2500	1	15	0.1	0.225	0.075
0	2500	2	15	0.1	0.175	0
0	2500	3	15	0.075	0.25	0.075
0	2500	4	15	0.15	0.225	0.1
0	2500	5	15	0.15	0.125	0.075
0	2500	6	15	0.025	0.15	0.075
0	2500	7	15	0.225	0.3	0.075
0	2500	8	15	0	0.125	0.15
0	2500	9	15	0.125	0.125	0.05
0	2500	10	15	0.1	0.175	0.1
0	2500	11	15	0.075	0.3	0.075
0	2500	12	15	0.05	0.2	0.1
0	2500	13	15	0.1	0.175	0.125
0	2500	14	15	0.125	0.225	0.075
0	2500	15	15	0.1	0.3	0
0	2500	16	15	0.1	0.3	0.05
0	2500	17	15	0.175	0.2	0.1
0	2500	18	15	0.075	0.275	0.1
0	2500	19	15	0.175	0.25	0.075
0	2500	20	15	0.125	0.225	0.1
0	2500	21	15	0.15	0.225	0.1
0	2500	22	15	0.15	0.175	0.075
0	2500	23	15	0.175	0.25	0.1
0	2500	0	16	0.125	0.225	0.125
0	2500	1	16	0.2	0.225	0.1
0	2500	2	16	0.125	0.225	0
0	2500	3	16	0.025	0.275	0.1
0	2500	4	16	0.225	0.15	0.1
0	2500	5	16	0.15	0.15	0.075
0	2500	6	16	0.025	0.225	0.05
0	2500	7	16	0.05	0.2	0.05
0	2500	8	16	0.1	0.25	0.05
0	2500	9	16	0.1	0.25	0.1
0	2500	10	16	0.05	0.175	0
0	2500	11	16	0.175	0.225	0.075
0	2500	12	16	0.125	0.225	0.075
0	2500	13	16	0.15	0.225	0.05
0	2500	14	16	0.15	0.175	0.125
0	2500	15	16	0.1	0.3	0.125
0	2500	16	16	0.125	0.225	0.025
0	2500	17	16	0.15	0.225	0.1
0	2500	18	16	0.125	0.275	0.025
0	2500	19	16	0.15	0.175	0.125
0	2500	20	16	0.125	0.175	0.1
0	2500	21	16	0.05	0.225	0
0	2500	22	16	0.125	0.15	0.15
0	2500	23	16	0.125	0.25	0.1
0	2500	0	17	0.075	0.275	0.1
0	2500	1	17	0.15	0.125	0.1
0	2500	2	17	0.15	0.275	0.15
0	2500	3	17	0.15	0.3	0
0	2500	4	17	0.125	0.225	0.125
0	2500	5	17	0.15	0.2	0.1
0	2500	6	17	0.025	0.275	0.125
0	2500	7	17	0.15	0.125	0.125
0	2500	8	17	0.1	0.225	0.1
0	2500	9	17	0.15	0.25	0
0	2500	10	17	0.175	0.2	0
0	2500	11	17	0.125	0.3	0.075
0	2500	12	17	0.05	0.225	0.075
0	2500	13	17	0.125	0.15	0
0	2500	14	17	0.025	0.15	0.075
0	2500	15	17	0.1	0.275	0
0	2500	16	17	0.125	0.25	0.1
0	2500	17	17	0.1	0.225	0.1
0	2500	18	17	0.075	0.25	0.075
0	2500	19	17	0.15	0.125	0.1
0	2500	20	17	0.125	0.3	0.025
0	2500	21	17	0	0.275	0.075
0	2500	22	17	0.075	0.175	0.1
0	2500	23	17	0.075	0.175	0.175
0	2500	0	18	0.125	0.25	0.125
0	2500	1	18	0.075	0.275	0.1
0	2500	2	18	0.125	0.175	0.1
0	2500	3	18	0	0.225	0.15
0	2500	4	18	0.1	0.275	0.1
0	2500	5	18	0.075	0.25	0.05
0	2500	6	18	0.125	0.2	0.075
0	2500	7	18	0.225	0.2	0
0	2500	8	18	0.15	0.125	0.075
0	2500	9	18	0.125	0.2	0.125
0	2500	10	18	0.1	0.15	0.05
0	2500	11	18	0.075	0.175	0.1
0	2500	12	18	0.05	0.15	0
0	2500	13	18	0.15	0.3	0.15
0	2500	14	18	0.15	0.15	0.1
0	2500	15	18	0.05	0.25	0
0	2500	16	18	0.075	0.3	0.125
0	2500	17	18	0.025	0.3	0.175
0	2500	18	18	0.025	0.225	0.125
0	2500	19	18	0.075	0.3	0.1
0	2500	20	18	0.125	0.25	0.1
0	2500	21	18	0.175	0.15	0.075
0	2500	22	18	0.05	0.15	0.05
0	2500	23	18	0.1	0.175	0.1
0	2500	0	19	0.1	0.275	0.05
0	2500	1	19	0.15	0.15	0
0	2500	2	19	0.15	0.25	0.125
0	2500	3	19	0	0.2	0.075
0	2500	4	19	0.15	0.3	0.075
0	2500	5	19	0.125	0.15	0.025
0	2500	6	19	0.175	0.275	0.2
0	2500	7	19	0	0.3	0.125
0	2500	8	19	0.15	0.275	0.125
0	2500	9	19	0.075	0.2	0.175
0	2500	10	19	0.125	0.3	0.1
0	2500	11	19	0.2	0.275	0.025
0	2500	12	19	0.1	0.125	0.1
0	2500	13	19	0.1	0.225	0.1
0	2500	14	19	0.125	0.25	0.075
0	2500	15	19	0.175	0.3	0.1
0	2500	16	19	0.125	0.275	0
0	2500	17	19	0.075	0.25	0
0	2500	18	19	0.225	0.225	0.075
0	2500	19	19	0.1	0.2	0.075
0	2500	20	19	0.15	0.225	0.175
0	2500	21	19	0.15	0.25	0.15
0	2500	22	19	0.125	0.275	0
0	2500	23	19	0.1	0.225	0.05
0	2500	0	20	0.15	0.125	0.1
0	2500	1	20	0.2	0.275	0.075
0	2500	2	20	0.05	0.175	0.125
0	2500	3	20	0.125	0.15	0.025
0	2500	4	20	0.125	0.2	0.075
0	2500	5	20	0.1	0.2	0.125
0	2500	6	20	0.1	0.175	0.125
0	2500	7	20	0	0.3	0.15
0	2500	8	20	0.15	0.2	0.075
0	2500	9	20	0.125	0.175	0.1
0	2500	10	20	0.05	0.25	0.1
0	2500	11	20	0.025	0.225	0.05
0	2500	12	20	0	0.125	0.125
0	2500	13	20	0.225	0.275	0.125
0	2500	14	20	0.15	0.225	0.025
0	2500	15	20	0.2	0.25	0.05
0	2500	16	20	0.075	0.15	0.125
0	2500	17	20	0.2	0.125	0.125
0	2500	18	20	0.1	0.275	0.025
0	2500	19	20	0.1	0.225	0.05
0	2500	20	20	0.15	0.275	0.1
0	2500	21	20	0.225	0.15	0.025
0	2500	22	20	0.15	0.125	0.075
0	2500	23	20	0.2	0.275	0.075
0	2500	0	21	0.175	0.225	0.1
0	2500	1	21	0.05	0.275	0
0	2500	2	21	0.15	0.225	0.05
0	2500	3	21	0.15	0.3	0.075
0	2500	4	21	0.175	0.225	0.1
0	2500	5	21	0.125	0.275	0.15
0	2500	6	21	0.2	0.225	0.025
0	2500	7	21	0.2	0.125	0.025
0	2500	8	21	0.1	0.25	0.075
0	2500	9	21	0.125	0.25	0.125
0	2500	10	21	0.15	0.175	0.075
0	2500	11	21	0.15	0.275	0.125
0	2500	12	21	0.15	0.25	0.1
0	2500	13	21	0.1	0.275	0
0	2500	14	21	0.125	0.15	0
0	2500	15	21	0.1	0.275	0
0	2500	16	21	0.15	0.25	0.075
0	2500	17	21	0.125	0.3	0.1
0	2500	18	21	0.15	0.2	0.075
0	2500	19	21	0.1	0.275	0.05
0	2500	20	21	0.075	0.225	0.05
0	2500	21	21	0.15	0.125	0
0	2500	22	21	0.075	0.3	0.075
0	2500	23	21	0.075	0.275	0.125
0	2500	0	22	0.225	0.2	0.05
0	2500	1	22	0.15	0.225	0
0	2500	2	22	0.075	0.15	0.075
0	2500	3	22	0.125	0.175	0.05
0	2500	4	22	0.075	0.15	0
0	2500	5	22	0.125	0.225	0.1
0	2500	6	22	0.225	0.2	0.1
0	2500	7	22	0.125	0.225	0
0	2500	8	22	0	0.175	0.15
0	2500	9	22	0.125	0.225	0.15
0	2500	10	22	0.2	0.275	0.1
0	2500	11	22	0.025	0.3	0
0	2500	12	22	0.125	0.2	0
0	2500	13	22	0.125	0.25	0.05
0	2500	14	22	0.125	0.225	0.125
0	2500	15	22	0.125	0.225	0.075
0	2500	16	22	0.15	0.2	0.125
0	2500	17	22	0.125	0.2	0.125
0	2500	18	22	0.1	0.125	0.125
0	2500	19	22	0.125	0.125	0.025
0	2500	20	22	0.125	0.175	0.1
0	2500	21	22	0.125	0.125	0.1
0	2500	22	22	0.1	0.2	0
0	2500	23	22	0.2	0.275	0.1
0	2500	0	23	0.075	0.2	0.15
0	2500	1	23	0.175	0.275	0.1
0	2500	2	23	0.225	0.175	0.1
0	2500	3	23	0.125	0.15	0.025
0	2500	4	23	0.15	0.175	0.1
0	2500	5	23	0.15	0.225	0
0	2500	6	23	0.075	0.25	0
0	2500	7	23	0.075	0.3	0.075
0	2500	8	23	0.05	0.25	0.05
0	2500	9	23	0.15	0.225	0
0	2500	10	23	0.15	0.225	0.125
0	2500	11	23	0.15	0.3	0.1
0	2500	12	23	0.15	0.225	0.125
0	2500	13	23	0.075	0.25	0.1
0	2500	14	23	0.2	0.275	0.075
0	2500	15	23	0.15	0.15	0
0	2500	16	23	0.075	0.325	0.05
0	2500	17	23	0.075	0.2	0.1
0	2500	18	23	0	0.25	0.075
0	2500	19	23	0.1	0.175	0.075
0	2500	20	23	0.1	0.25	0.125
0	2500	21	23	0.05	0.225	0.125
0	2500	22	23	0	0.125	0.1
0	2500	23	23	0.025	0.225	0
0	2500	0	24	0.075	0.3	0.025
0	2500	1	24	0.15	0.225	0.075
0	2500	2	24	0.125	0.175	0
0	2500	3	24	0.05	0.15	0.15
0	2500	4	24	0.125	0.15	0.1
0	2500	5	24	0.125	0.2	0.125
0	2500	6	24	0.15	0.125	0.075
0	2500	7	24	0.075	0.3	0.075
0	2500	8	24	0.15	0.225	0.075
0	2500	9	24	0.15	0.225	0.125
0	2500	10	24	0.075	0.175	0.125
0	2500	11	24	0.225	0.225	0
0	2500	12	24	0.125	0.175	0.125
0	2500	13	24	0.075	0.225	0.075
0	2500	14	24	0.075	0.15	0.075
0	2500	15	24	0.15	0.3	0.1
0	2500	16	24	0.1	0.175	0
0	2500	17	24	0.1	0.25	0
0	2500	18	24	0.225	0.225	0.1
0	2500	19	24	0.1	0.25	0.05
0	2500	20	24	0.175	0.175	0.075
0	2500	21	24	0.1	0.275	0.1
0	2500	22	24	0.175	0.275	0.15
0	2500	23	24	0.125	0.3	0.075
0	2500	0	25	0.125	0.15	0.075
0	2500	1	25	0.05	0.225	0.1
0	2500	2	25	0.15	0.15	0.05
0	2500	3	25	0.15	0.15	0.075
0	2500	4	25	0.175	0.225	0.075
0	2500	5	25	0.125	0.2	0.125
0	2500	6	25	0.15	0.225	0
0	2500	7	25	0.15	0.3	0.125
0	2500	8	25	0.15	0.2	0
0	2500	9	25	0.15	0.225	0.125
0	2500	10	25	0	0.175	0.075
0	2500	11	25	0.2	0.225	0.125
0	2500	12	25	0.05	0.175	0.05
0	2500	13	25	0.225	0.175	0
0	2500	14	25	0.15	0.15	0.075
0	2500	15	25	0.15	0.25	0.125
0	2500	16	25	0.075	0.25	0.1
0	2500	17	25	0.15	0.275	0.1
0	2500	18	25	0.125	0.2	0.05
0	2500	19	25	0.15	0.25	0.1
0	2500	20	25	0.125	0.225	0.075
0	2500	21	25	0.125	0.275	0.075
0	2500	22	25	0.15	0.15	0.025
0	2500	23	25	0.15	0.275	0.1
0	2500	0	26	0.05	0.175	0.1
0	2500	1	26	0.175	0.225	0.1
0	2500	2	26	0.075	0.2	0.1
0	2500	3	26	0.15	0.15	0.025
0	2500	4	26	0.125	0.25	0.1
0	2500	5	26	0.225	0.175	0
0	2500	6	26	0.1	0.275	0.075
0	2500	7	26	0.15	0.125	0.05
0	2500	8	26	0.175	0.3	0.1
0	2500	9	26	0.125	0.3	0.1
0	2500	10	26	0.15	0.2	0.025
0	2500	11	26	0.125	0.25	0.075
0	2500	12	26	0.15	0.15	0.025
0	2500	13	26	0.1	0.25	0.125
0	2500	14	26	0	0.175	0.025
0	2500	15	26	0.15	0.25	0.075
0	2500	16	26	0.075	0.225	0.025
0	2500	17	26	0.15	0.25	0.05
0	2500	18	26	0.125	0.225	0
0	2500	19	26	0.125	0.225	0.125
0	2500	20	26	0.05	0.25	0.175
0	2500	21	26	0.025	0.3	0.025
0	2500	22	26	0.1	0.175	0.1
0	2500	23	26	0	0.325	0.1
0	2500	0	27	0.125	0.25	0.125
0	2500	1	27	0.025	0.3	0.05
0	2500	2	27	0.125	0.3	0.1
0	2500	3	27	0.15	0.175	0.1
0	2500	4	27	0.025	0.25	0.125
0	2500	5	27	0.075	0.275	0.025
0	2500	6	27	0.15	0.25	0.075
0	2500	7	27	0.1	0.325	0.125
0	2500	8	27	0.125	0.3	0
0	2500	9	27	0.225	0.175	0.125
0	2500	10	27	0.225	0.3	0.05
0	2500	11	27	0.125	0.225	0.075
0	2500	12	27	0.1	0.15	0.125
0	2500	13	27	0.125	0.25	0.15
0	2500	14	27	0.175	0.125	0.05
0	2500	15	27	0.1	0.2	0.1
0	2500	16	27	0.1	0.275	0.075
0	2500	17	27	0.025	0.2	0.125
0	2500	18	27	0.025	0.275	0.15
0	2500	19	27	0.125	0.3	0.05
0	2500	20	27	0.175	0.2	0.075
0	2500	21	27	0.125	0.275	0.1
0	2500	22	27	0.075	0.225	0.1
0	2500	23	27	0.125	0.2	0.025
0	2500	0	28	0.175	0.275	0.1
0	2500	1	28	0.175	0.225	0.025
0	2500	2	28	0.15	0.25	0.1
0	2500	3	28	0.125	0.225	0.025
0	2500	4	28	0.175	0.225	0
0	2500	5	28	0.15	0.3	0.05
0	2500	6	28	0.15	0.25	0.025
0	2500	7	28	0.1	0.25	0.15
0	2500	8	28	0.2	0.275	0.025
0	2500	9	28	0.175	0.225	0.125
0	2500	10	28	0.2	0.275	0.1
0	2500	11	28	0.075	0.25	0.075
0	2500	12	28	0.15	0.225	0.05
0	2500	13	28	0.175	0.3	0
0	2500	14	28	0.125	0.3	0.025
0	2500	15	28	0.125	0.2	0.075
0	2500	16	28	0.125	0.125	0.075
0	2500	17	28	0.175	0.3	0.1
0	2500	18	28	0.025	0.275	0.1
0	2500	19	28	0.075	0.2	0.1
0	2500	20	28	0.075	0.175	0.075
0	2500	21	28	0.075	0.275	0.125
0	2500	22	28	0	0.225	0.025
0	2500	23	28	0.125	0.3	0.025
0	2500	0	29	0.15	0.25	0.075
0	2500	1	29	0.15	0.15	0.125
0	2500	2	29	0.075	0.125	0.125
0	2500	3	29	0.175	0.125	0.025
0	2500	4	29	0.125	0.325	0.025
0	2500	5	29	0.1	0.225	0.1
0	2500	6	29	0.225	0.2	0.075
0	2500	7	29	0.1	0.25	0.075
0	2500	8	29	0.225	0.15	0.05
0	2500	9	29	0.2	0.275	0.1
0	2500	10	29	0.075	0.2	0
0	2500	11	29	0.175	0.225	0.125
0	2500	12	29	0.125	0.225	0.075
0	2500	13	29	0.175	0.15	0
0	2500	14	29	0.05	0.2	0.1
0	2500	15	29	0.075	0.175	0.125
0	2500	16	29	0.05	0.15	0.1
0	2500	17	29	0.025	0.275	0
0	2500	18	29	0.175	0.2	0.1
0	2500	19	29	0.225	0.15	0.05
0	2500	20	29	0.175	0.3	0.1
0	2500	21	29	0.225	0.275	0.05
0	2500	22	29	0.1	0.175	0.1
0	2500	23	29	0.125	0.15	0.125
0	2500	0	30	0.15	0.2	0
0	2500	1	30	0.2	0.15	0.05
0	2500	2	30	0.1	0.125	0.025
0	2500	3	30	0.15	0.2	0.15
0	2500	4	30	0.15	0.225	0.125
0	2500	5	30	0.125	0.3	0.075
0	2500	6	30	0.075	0.125	0.05
0	2500	7	30	0.1	0.2	0.125
0	2500	8	30	0.05	0.225	0.025
0	2500	9	30	0.15	0.25	0.05
0	2500	10	30	0.125	0.225	0.075
0	2500	11	30	0.125	0.3	0
0	2500	12	30	0.1	0.25	0.05
0	2500	13	30	0.075	0.225	0
0	2500	14	30	0.025	0.275	0.075
0	2500	15	30	0.05	0.175	0.075
0	2500	16	30	0.15	0.175	0.025
0	2500	17	30	0.125	0.275	0
0	2500	18	30	0.15	0.225	0.125
0	2500	19	30	0	0.25	0.125
0	2500	20	30	0.1	0.275	0.125
0	2500	21	30	0.075	0.175	0.075
0	2500	22	30	0.05	0.225	0.125
0	2500	23	30	0.125	0.25	0
0	2500	0	31	0.125	0.25	0.1
0	2500	1	31	0.15	0.225	0.125
0	2500	2	31	0.075	0.125	0.1
0	2500	3	31	0.15	0.15	0.1
0	2500	4	31	0.125	0.2	0.125
0	2500	5	31	0.025	0.225	0.075
0	2500	6	31	0.125	0.2	0.1
0	2500	7	31	0.175	0.275	0.1
0	2500	8	31	0.125	0.125	0.05
0	2500	9	31	0.125	0.3	0.125
0	2500	10	31	0	0.225	0.025
0	2500	11	31	0.15	0.25	0.025
0	2500	12	31	0.1	0.225	0.05
0	2500	13	31	0.15	0.3	0
0	2500	14	31	0.05	0.25	0.1
0	2500	15	31	0.1	0.3	0.075
0	2500	16	31	0.075	0.15	0.1
0	2500	17	31	0.075	0.15	0.075
0	2500	18	31	0.125	0.15	0.1
0	2500	19	31	0.1	0.25	0
0	2500	20	31	0.05	0.225	0.125
0	2500	21	31	0.125	0.3	0.05
0	2500	22	31	0.225	0.25	0.1
0	2500	23	31	0.2	0.25	0.075
0	2500	0	32	0.125	0.225	0.075
0	2500	1	32	0.125	0.15	0.125
0	2500	2	32	0.1	0.275	0.125
0	2500	3	32	0	0.175	0.075
0	2500	4	32	0.175	0.15	0.075
0	2500	5	32	0.1	0.275	0.1
0	2500	6	32	0.125	0.25	0
0	2500	7	32	0.15	0.25	0.075
0	2500	8	32	0.05	0.3	0
0	2500	9	32	0.1	0.3	0.1
0	2500	10	32	0.2	0.2	0.1
0	2500	11	32	0.125	0.15	0.1
0	2500	12	32	0.125	0.175	0.1
0	2500	13	32	0.125	0.175	0.125
0	2500	14	32	0.125	0.275	0.075
0	2500	15	32	0.175	0.175	0.025
0	2500	16	32	0.125	0.25	0
0	2500	17	32	0.1	0.3	0.1
0	2500	18	32	0.075	0.15	0.075
0	2500	19	32	0.175	0.2	0.1
0	2500	20	32	0.05	0.25	0.1
0	2500	21	32	0.1	0.225	0.125
0	2500	22	32	0.15	0.225	0.1
0	2500	23	32	0.125	0.175	0.075
0	2500	0	33	0.125	0.3	0.1
0	2500	1	33	0.025	0.225	0.1
0	2500	2	33	0.125	0.125	0.075
0	2500	3	33	0	0.125	0.125
0	2500	4	33	0	0.2	0
0	2500	5	33	0.1	0.25	0.05
0	2500	6	33	0.175	0.2	0.125
0	2500	7	33	0.025	0.3	0.2
0	2500	8	33	0.225	0.175	0
0	2500	9	33	0	0.225	0.125
0	2500	10	33	0.15	0.2	0.075
0	2500	11	33	0.15	0.275	0.125
0	2500	12	33	0.175	0.125	0
0	2500	13	33	0.125	0.225	0
0	2500	14	33	0.125	0.3	0.025
0	2500	15	33	0.125	0.15	0.075
0	2500	16	33	0.15	0.3	0.1
0	2500	17	33	0.125	0.325	0
0	2500	18	33	0.125	0.3	0.1
0	2500	19	33	0.075	0.25	0.1
0	2500	20	33	0.15	0.3	0.05
0	2500	21	33	0	0.2	0.025
0	2500	22	33	0.175	0.15	0.025
0	2500	23	33	0.025	0.225	0.075
0	2500	0	34	0.1	0.25	0.075
0	2500	1	34	0.125	0.2	0
0	2500	2	34	0.15	0.225	0.075
0	2500	3	34	0.175	0.25	0.1
0	2500	4	34	0.15	0.175	0.1
0	2500	5	34	0.075	0.3	0.125
0	2500	6	34	0.15	0.225	0.025
0	2500	7	34	0.2	0.15	0
0	2500	8	34	0.075	0.275	0.125
0	2500	9	34	0.125	0.225	0
0	2500	10	34	0.15	0.3	0.125
0	2500	11	34	0.125	0.25	0.1
0	2500	12	34	0.1	0.15	0.05
0	2500	13	34	0.125	0.3	0.125
0	2500	14	34	0.15	0.225	0.1
0	2500	15	34	0.075	0.175	0.075
0	2500	16	34	0.15	0.125	0.05
0	2500	17	34	0.15	0.225	0.05
0	2500	18	34	0.1	0.15	0.1
0	2500	19	34	0.075	0.225	0.025
0	2500	20	34	0.1	0.225	0
0	2500	21	34	0.125	0.3	0.05
0	2500	22	34	0.05	0.275	0.125
0	2500	23	34	0.15	0.3	0.1
0	2500	0	35	0.1	0.3	0.125
0	2500	1	35	0.125	0.3	0.075
0	2500	2	35	0.15	0.15	0.1
0	2500	3	35	0.1	0.125	0.125
0	2500	4	35	0.1	0.25	0.075
0	2500	5	35	0	0.3	0.125
0	2500	6	35	0.075	0.3	0.1
0	2500	7	35	0.125	0.275	0
0	2500	8	35	0.125	0.25	0.025
0	2500	9	35	0.1	0.25	0.05
0	2500	10	35	0.15	0.225	0.175
0	2500	11	35	0.075	0.3	0.075
0	2500	12	35	0.025	0.175	0.075
0	2500	13	35	0.1	0.125	0.075
0	2500	14	35	0.1	0.25	0
0	2500	15	35	0.1	0.25	0.075
0	2500	16	35	0.125	0.225	0.1
0	2500	17	35	0.075	0.225	0.075
0	2500	18	35	0.15	0.125	0.1
0	2500	19	35	0.125	0.2	0.1
0	2500	20	35	0.1	0.25	0.1
0	2500	21	35	0.075	0.125	0.125
0	2500	22	35	0.1	0.25	0.1
0	2500	23	35	0.05	0.2	0.075
0	2500	0	36	0.125	0.125	0.1
0	2500	1	36	0.125	0.275	0.125
0	2500	2	36	0.15	0.2	0.1
0	2500	3	36	0.075	0.175	0.1
0	2500	4	36	0.175	0.275	0.125
0	2500	5	36	0.175	0.3	0.025
0	2500	6	36	0.15	0.225	0.125
0	2500	7	36	0.225	0.15	0.05
0	2500	8	36	0.1	0.3	0.075
0	2500	9	36	0.15	0.275	0.075
0	2500	10	36	0.125	0.25	0.025
0	2500	11	36	0.025	0.25	0.125
0	2500	12	36	0	0.25	0.075
0	2500	13	36	0.125	0.225	0
0	2500	14	36	0.125	0.275	0.1
0	2500	15	36	0	0.225	0.1
0	2500	16	36	0.15	0.25	0.1
0	2500	17	36	0.125	0.3	0.075
0	2500	18	36	0.175	0.175	0
0	2500	19	36	0.075	0.25	0
0	2500	20	36	0.1	0.325	0.075
0	2500	21	36	0.15	0.15	0.1
0	2500	22	36	0.225	0.3	0.075
0	2500	23	36	0.15	0.225	0.05
0	2500	0	37	0.125	0.15	0.075
0	2500	1	37	0.075	0.3	0.1
0	2500	2	37	0.15	0.125	0.125
0	2500	3	37	0.125	0.225	0.125
0	2500	4	37	0.125	0.225	0.025
0	2500	5	37	0.175	0.25	0.025
0	2500	6	37	0.075	0.125	0.1
0	2500	7	37	0.125	0.175	0
0	2500	8	37	0.175	0.275	0.075
0	2500	9	37	0.1	0.225	0.1
0	2500	10	37	0.075	0.275	0.075
0	2500	11	37	0.125	0.275	0.1
0	2500	12	37	0.225	0.2	0.05
0	2500	13	37	0.125	0.3	0.025
0	2500	14	37	0.125	0.2	0
0	2500	15	37	0.1	0.225	0.075
0	2500	16	37	0.175	0.3	0.15
0	2500	17	37	0.2	0.225	0.025
0	2500	18	37	0.125	0.225	0.1
0	2500	19	37	0.15	0.3	0.1
0	2500	20	37	0.125	0.225	0.1
0	2500	21	37	0.15	0.2	0.1
0	2500	22	37	0.2	0.175	0.1
0	2500	23	37	0.1	0.175	0.175
0	2500	0	38	0.125	0.2	0.1
0	2500	1	38	0.125	0.3	0.075
0	2500	2	38	0.125	0.3	0.025
0	2500	3	38	0.075	0.125	0.1
0	2500	4	38	0.15	0.175	0.025
0	2500	5	38	0.125	0.225	0.075
0	2500	6	38	0.15	0.25	0.1
0	2500	7	38	0.15	0.175	0.025
0	2500	8	38	0.15	0.175	0.1
0	2500	9	38	0	0.3	0.025
0	2500	10	38	0.125	0.25	0.125
0	2500	11	38	0.175	0.15	0.175
0	2500	12	38	0.125	0.225	0.025
0	2500	13	38	0.15	0.175	0.075
0	2500	14	38	0.2	0.225	0.075
0	2500	15	38	0.075	0.15	0.1
0	2500	16	38	0.075	0.2	0.125
0	2500	17	38	0.025	0.225	0.1
0	2500	18	38	0.15	0.275	0
0	2500	19	38	0.2	0.225	0.025
0	2500	20	38	0.15	0.275	0.075
0	2500	21	38	0.175	0.25	0.1
0	2500	22	38	0.225	0.225	0.1
0	2500	23	38	0.2	0.2	0.025
0	2500	0	39	0.125	0.3	0.075
0	2500	1	39	0.175	0.3	0.075
0	2500	2	39	0.05	0.2	0
0	2500	3	39	0.15	0.275	0.125
0	2500	4	39	0.05	0.15	0.075
0	2500	5	39	0.125	0.225	0
0	2500	6	39	0	0.225	0.125
0	2500	7	39	0.15	0.2	0
0	2500	8	39	0.1	0.25	0.15
0	2500	9	39	0.1	0.275	0.075
0	2500	10	39	0	0.3	0.125
0	2500	11	39	0.225	0.225	0
0	2500	12	39	0.175	0.3	0.075
0	2500	13	39	0.1	0.25	0.125
0	2500	14	39	0.125	0.275	0.125
0	2500	15	39	0	0.3	0.075
0	2500	16	39	0.1	0.175	0.125
0	2500	17	39	0.125	0.225	0.1
0	2500	18	39	0.125	0.3	0.025
0	2500	19	39	0.15	0.225	0.1
0	2500	20	39	0.125	0.2	0.125
0	2500	21	39	0.2	0.25	0.025
0	2500	22	39	0.25	0.25	0.1
0	2500	23	39	0.15	0.225	0.025
0	5000	0	0	0.05	0.675	1
0	5000	1	0	0.2	0.6	1
0	5000	2	0	0.225	0.85	0.975
0	5000	3	0	0.1	0.55	1
0	5000	4	0	0.025	0.65	1
0	5000	5	0	0.175	0.825	1
0	5000	6	0	0.1	0.85	0.975
0	5000	7	0	0.175	0.625	1
0	5000	8	0	0.1	0.7	1
0	5000	9	0	0.1	0.65	1
0	5000	10	0	0.15	0.825	0.975
0	5000	11	0	0.225	0.6	1
0	5000	12	0	0.025	0.575	1
0	5000	13	0	0.225	0.6	1
0	5000	14	0	0.1	0.825	1
0	5000	15	0	0.125	0.7	1
0	5000	16	0	0.175	0.6	1
0	5000	17	0	0.15	0.55	1
0	5000	18	0	0.2	0.65	1
0	5000	19	0	0.2	0.65	1
0	5000	20	0	0.15	0.825	1
0	5000	21	0	0.2	0.6	1
0	5000	22	0	0.225	0.55	1
0	5000	23	0	0.2	0.85	0.975
0	5000	0	1	0.1	0.65	0.975
0	5000	1	1	0.225	0.55	1
0	5000	2	1	0.2	0.65	1
0	5000	3	1	0.225	0.625	0.925
0	5000	4	1	0.025	0.625	1
0	5000	5	1	0.125	0.575	1
0	5000	6	1	0.25	0.65	1
0	5000	7	1	0.025	0.85	1
0	5000	8	1	0.225	0.65	1
0	5000	9	1	0.1	0.8	1
0	5000	10	1	0.225	0.65	0.975
0	5000	11	1	0.1	0.55	0.95
0	5000	12	1	0.225	0.6	1
0	5000	13	1	0.125	0.55	1
0	5000	14	1	0.025	0.65	0.975
0	5000	15	1	0.175	0.65	1
0	5000	16	1	0.225	0.55	0.975
0	5000	17	1	0.075	0.65	1
0	5000	18	1	0.1	0.55	1
0	5000	19	1	0.2	0.675	1
0	5000	20	1	0.15	0.6	0.925
0	5000	21	1	0.125	0.65	0.975
0	5000	22	1	0.25	0.675	1
0	5000	23	1	0.05	0.475	1
0	5000	0	2	0.1	0.7	1
0	5000	1	2	0.225	0.6	1
0	5000	2	2	0.225	0.625	1
0	5000	3	2	0.05	0.675	1
0	5000	4	2	0.225	0.55	0.975
0	5000	5	2	0.175	0.7	0.95
0	5000	6	2	0.15	0.55	1
0	5000	7	2	0.125	0.65	1
0	5000	8	2	0.15	0.575	1
0	5000	9	2	0.225	0.65	1
0	5000	10	2	0.275	0.625	0.975
0	5000	11	2	0.125	0.675	1
0	5000	12	2	0.2	0.725	1
0	5000	13	2	0.225	0.675	0.975
0	5000	14	2	0.1	0.55	0.925
0	5000	15	2	0.1	0.6	0.95
0	5000	16	2	0.125	0.775	1
0	5000	17	2	0.15	0.85	1
0	5000	18	2	0.05	0.6	0.975
0	5000	19	2	0.175	0.6	1
0	5000	20	2	0.05	0.6	1
0	5000	21	2	0.025	0.85	1
0	5000	22	2	0.25	0.8	1
0	5000	23	2	0.05	0.825	1
0	5000	0	3	0.075	0.525	1
0	5000	1	3	0.05	0.575	1
0	5000	2	3	0.175	0.6	0.95
0	5000	3	3	0.225	0.6	0.95
0	5000	4	3	0.175	0.525	0.975
0	5000	5	3	0.1	0.55	0.975
0	5000	6	3	0.1	0.6	0.95
[truncated: 290,801+ more rows]
